# Supplementary material for: L1 chimeric transcripts are expressed in healthy brain and their deregulation in glioma follows that of their host locus
Source: Hum Mol Genet. 2022 Mar 17;31(15):2606–22. doi: 10.1093/hmg/ddac056 (PMC9396940; doi:10.1093/hmg/ddac056)
Supplement: Pinson_et_al_Table_S1_ddac056 [file pinson_et_al_table_s1_ddac056.xlsx]

## Sheet: 9,123 L1PA1 to PA8 with 5'UTR
#filter: rmsk.repStart < 400 and rmsk.repEnd > 600 and rmsk.repLeft < 400 and (rmsk.repName = 'L1PA7' OR rmsk.repName = 'and' OR rmsk.repName = 'L1PA8' OR rmsk.repName = 'and' OR rmsk.repName = 'L1PA6' OR rmsk.repName = 'and' OR rmsk.repName = 'L1PA5' OR rmsk.repName = 'and' OR rmsk.repName = 'L1PA4' OR rmsk.repName = 'and' OR rmsk.repName = 'L1PA3' OR rmsk.repName = 'and' OR rmsk.repName = 'L1P1…
#bin	swScore	milliDiv	milliDel	milliIns	genoName	genoStart	genoEnd	genoLeft	strand	repName	repClass	repFamily	repStart	repEnd	repLeft	id
27	23228	102	5	9	chr1	157285054	157289071	-91961550	+	L1PA6	LINE	L1	5	3983	-2163	2
35	27696	30	8	1	chr1	223340994	223346983	-25903638	+	L1PA3	LINE	L1	124	6155	0	3
135	22715	76	7	9	chr1	65927685	65933855	-183316766	-	L1PA6	LINE	L1	-11	6143	5	1
209	27200	47	3	2	chr1	143125606	143131754	-106118867	-	L1PA2	LINE	L1	-1	6154	1	2
209	25204	60	3	1	chr1	143520651	143526788	-105723833	-	L1PA4	LINE	L1	-4	6151	1	2
212	27079	49	2	3	chr1	146535457	146541610	-102709011	+	L1PA4	LINE	L1	7	6152	-3	2
224	27300	30	1	1	chr1	158855893	158861904	-90388717	+	L1PA2	LINE	L1	124	6139	-16	2
239	14833	65	25	0	chr1	174586872	174590228	-74660393	+	L1PA4	LINE	L1	1	3444	-2702	2
242	27285	43	3	1	chr1	177728538	177734680	-71515941	+	L1PA3	LINE	L1	1	6155	0	2
246	20809	97	41	20	chr1	181925252	181931493	-67319128	-	L1PA7	LINE	L1	-4	6465	1	2
248	27078	36	1	1	chr1	183627202	183633358	-65617263	+	L1PA3	LINE	L1	1	6152	-3	2
250	27667	29	0	0	chr1	185856425	185862466	-63388155	-	L1PA2	LINE	L1	0	6155	127	2
250	23227	75	5	2	chr1	186514430	186520572	-62730049	-	L1PA6	LINE	L1	-1	6153	9	2
274	24387	53	1	2	chr1	211155634	211161773	-38088848	-	L1PA4	LINE	L1	-23	6132	1	3
278	22054	97	9	17	chr1	215871171	215877611	-33373010	-	L1PA7	LINE	L1	0	6469	8	3
279	27073	28	9	0	chr1	216658987	216664956	-32585665	+	L1PA2	LINE	L1	130	6155	0	3
284	12580	104	5	24	chr1	221379930	221383094	-27867527	+	L1PA7	LINE	L1	8	3147	-3314	3
296	23244	85	10	12	chr1	233957715	233964133	-15286488	+	L1PA7	LINE	L1	1	6467	-2	3
299	29325	6	0	0	chr1	237238564	237244593	-12006028	+	L1HS	LINE	L1	126	6155	0	3
309	25703	55	5	1	chr1	248118266	248124389	-1126232	-	L1PA4	LINE	L1	-17	6138	1	3
587	22520	92	14	25	chr1	371979	378401	-248872220	-	L1PA7	LINE	L1	-1	6468	5	4
589	23098	93	14	25	chr1	611291	617713	-248632908	+	L1PA7	LINE	L1	5	6468	-1	7
591	7271	201	43	20	chr1	820720	822563	-248428058	-	L1PA7	LINE	L1	-4647	1836	10	9
622	25829	75	11	7	chr1	4924451	4927290	-244323331	-	L1PA4	LINE	L1	-3313	2833	4	5
642	26161	38	2	3	chr1	7471817	7477982	-241772639	-	L1PA4	LINE	L1	0	6155	4	9
643	23055	57	1	18	chr1	7662231	7665877	-241584744	-	L1PA4	LINE	L1	-2525	3621	16	9
670	26105	76	3	4	chr1	11220859	11224119	-238026502	+	L1PA5	LINE	L1	4	3266	-2880	1
683	19383	94	1	16	chr1	12876611	12879626	-236370995	-	L1PA4	LINE	L1	-3306	2840	8	1
683	17427	121	1	15	chr1	12931145	12934154	-236316467	-	L1PA7	LINE	L1	-3291	2852	8	1
683	23236	54	1	21	chr1	12964978	12967463	-236283158	+	L1PA4	LINE	L1	13	2483	-3663	1
684	18763	99	1	14	chr1	13044510	13047519	-236203102	-	L1PA7	LINE	L1	-3306	2840	8	2
686	18854	99	1	15	chr1	13319912	13322708	-235927913	+	L1PA7	LINE	L1	221	2840	-3306	2
687	23175	54	1	22	chr1	13399759	13402252	-235848369	-	L1PA4	LINE	L1	-1097	2489	13	2
687	18909	104	2	14	chr1	13435678	13438691	-235811930	+	L1PA7	LINE	L1	1	2840	-3306	2
688	23216	54	1	22	chr1	13620556	13623049	-235627572	-	L1PA4	LINE	L1	-1097	2489	13	2
689	18889	104	2	14	chr1	13656521	13659534	-235591087	+	L1PA7	LINE	L1	1	2840	-3306	2
697	24467	84	11	23	chr1	14681895	14688335	-234562286	-	L1PA7	LINE	L1	0	6469	10	2
697	27784	33	2	1	chr1	14708814	14714837	-234535784	-	L1PA3	LINE	L1	-2	6153	124	2
740	11330	90	14	1	chr1	20322421	20323903	-228926718	+	L1PA6	LINE	L1	1	1502	-4682	3
772	24307	93	8	54	chr1	24595881	24601695	-224648926	-	L1PA7	LINE	L1	-635	5519	8	4
782	24525	34	0	7	chr1	25833076	25839210	-223411411	+	L1PA2	LINE	L1	124	6155	0	4
811	4615	112	3	3	chr1	29730833	29731514	-219519107	-	L1PA5	LINE	L1	-5474	681	1	5
820	25991	62	2	2	chr1	30926428	30932569	-218318052	-	L1PA5	LINE	L1	0	6154	10	5
821	25792	43	1	3	chr1	30966236	30972403	-218278218	+	L1PA4	LINE	L1	1	6152	-3	5
845	26897	41	5	0	chr1	34137597	34143718	-215106903	+	L1PA4	LINE	L1	1	6152	-3	6
846	27363	39	2	1	chr1	34295121	34301266	-214949355	+	L1PA3	LINE	L1	4	6155	0	6
846	9875	92	1	0	chr1	34301324	34302612	-214948009	-	L1P1	LINE	L1	-4866	1289	1	6
848	28425	24	0	0	chr1	34557995	34564014	-214686607	+	L1PA3	LINE	L1	124	6142	-13	6
849	28216	24	1	0	chr1	34716342	34722368	-214528253	+	L1PA3	LINE	L1	125	6154	-1	6
852	29267	6	0	0	chr1	35031675	35037706	-214212915	-	L1HS	LINE	L1	-2	6153	124	6
873	23698	63	2	4	chr1	37840624	37846804	-211403817	-	L1PA6	LINE	L1	0	6154	1	7
883	25058	66	4	7	chr1	39094828	39101017	-210149604	-	L1PA6	LINE	L1	0	6154	7	7
902	25529	47	10	0	chr1	41641936	41648034	-207602587	+	L1PA4	LINE	L1	1	6155	0	7
905	23335	60	12	4	chr1	42018452	42021302	-207229319	-	L1PA6	LINE	L1	-3305	2841	4	7
909	23756	62	14	1	chr1	42524946	42531043	-206719578	+	L1PA4	LINE	L1	4	6154	-1	7
910	11395	78	4	6	chr1	42699708	42701220	-206549401	-	L1PA4	LINE	L1	-4644	1511	3	7
917	28303	25	7	0	chr1	43580198	43586187	-205664434	-	L1PA2	LINE	L1	-1	6154	125	8
933	25900	58	6	2	chr1	45628026	45634154	-203616467	+	L1PA5	LINE	L1	4	6143	-11	8
933	27129	50	2	9	chr1	45645616	45647806	-203602815	+	L1PA3	LINE	L1	3	2190	-3965	8
934	27269	45	2	1	chr1	45750237	45756383	-203494238	+	L1PA4	LINE	L1	4	6155	0	8
945	23096	88	13	24	chr1	47193711	47197106	-202053515	+	L1PA7	LINE	L1	1	3401	-3060	8
945	25252	65	1	2	chr1	47290810	47296984	-201953637	-	L1PA5	LINE	L1	-1	6153	1	8
945	25332	71	11	16	chr1	47311809	47316563	-201934058	+	L1PA5	LINE	L1	4	4710	-1436	8
946	18589	125	62	35	chr1	47385364	47391525	-201859096	-	L1PA7	LINE	L1	-5	6334	12	8
946	17484	71	5	5	chr1	47428258	47431073	-201819548	-	L1P1	LINE	L1	-3331	2815	1	8
946	24784	75	2	2	chr1	47441645	47447815	-201802806	+	L1PA6	LINE	L1	1	6154	0	8
947	5794	110	5	0	chr1	47450081	47450865	-201799756	+	L1PA7	LINE	L1	4	791	-5670	8
947	25834	60	5	0	chr1	47472118	47478240	-201772381	+	L1PA5	LINE	L1	2	6152	-2	8
948	9966	131	94	26	chr1	47618725	47622817	-201627804	+	L1PA8	LINE	L1	5	4399	-2062	8
948	25232	51	2	1	chr1	47631596	47637733	-201612888	+	L1PA4	LINE	L1	2	6148	-7	8
951	6761	113	1	0	chr1	48067900	48068882	-201181739	+	L1P1	LINE	L1	1	983	-5172	8
954	25637	63	7	2	chr1	48421912	48428047	-200822574	+	L1PA5	LINE	L1	4	6154	0	8
955	27175	14	0	0	chr1	48615797	48621829	-200628792	+	L1PA2	LINE	L1	124	6155	0	8
956	21644	105	39	40	chr1	48633624	48639348	-200611273	-	L1PA7	LINE	L1	-639	5848	2	8
956	26612	45	1	1	chr1	48742866	48749015	-200501606	+	L1PA3	LINE	L1	7	6152	-3	9
956	12651	102	7	21	chr1	48749392	48751573	-200499048	-	L1PA7	LINE	L1	-4310	2189	1	9
957	25297	59	8	1	chr1	48777260	48783361	-200467260	+	L1PA4	LINE	L1	7	6154	-1	9
957	26425	46	5	1	chr1	48829475	48835601	-200415020	-	L1PA3	LINE	L1	-3	6152	1	9
962	26326	26	0	0	chr1	49471684	49477716	-199772905	+	L1PA3	LINE	L1	124	6155	0	9
962	22177	87	5	24	chr1	49533908	49540195	-199710426	-	L1PA6	LINE	L1	-1	6153	8	9
963	23592	74	12	5	chr1	49581897	49588020	-199662601	-	L1PA6	LINE	L1	-6	6148	1	9
963	11355	104	12	34	chr1	49624048	49627181	-199623440	-	L1PA7	LINE	L1	-3305	3156	5	9
964	5015	60	6	2	chr1	49722850	49723490	-199527131	-	L1PA3	LINE	L1	-5509	646	4	9
964	17860	87	18	2	chr1	49748179	49754048	-199496573	+	L1PA2	LINE	L1	124	6154	-1	9
966	24821	49	3	1	chr1	50026985	50033119	-199217502	-	L1PA4	LINE	L1	-7	6148	3	9
968	25420	59	2	13	chr1	50203518	50209736	-199040885	+	L1PA4	LINE	L1	14	6152	-3	9
969	27973	17	0	0	chr1	50340840	50346847	-198903774	-	L1PA2	LINE	L1	-13	6142	135	9
969	25589	65	1	2	chr1	50380780	50386928	-198863693	+	L1PA5	LINE	L1	11	6154	0	9
969	18520	93	23	3	chr1	50400513	50406536	-198844085	+	L1PA3	LINE	L1	2	6155	0	9
976	24165	72	8	1	chr1	51352054	51358165	-197892456	-	L1PA5	LINE	L1	-4	6150	3	9
976	23662	68	9	1	chr1	51370558	51376681	-197873940	-	L1PA5	LINE	L1	0	6154	4	9
986	27654	39	2	0	chr1	52636672	52642813	-196607808	-	L1PA3	LINE	L1	0	6155	5	9
992	24378	60	6	1	chr1	53470334	53476454	-195774167	+	L1PA5	LINE	L1	8	6146	-8	9
1003	24745	70	2	2	chr1	54910036	54915085	-194335536	-	L1PA5	LINE	L1	-1092	5054	3	1
1011	22622	87	10	30	chr1	55895929	55902497	-193348124	+	L1PA7	LINE	L1	1	6469	0	1
1012	26285	49	2	0	chr1	56027503	56033642	-193216979	-	L1PA4	LINE	L1	-2	6153	3	1
1013	11296	108	14	45	chr1	56225762	56228724	-193021897	+	L1PA7	LINE	L1	1	2994	-3467	1
1016	16621	35	4	4	chr1	56555310	56557917	-192692704	+	L1PA3	LINE	L1	125	2730	-3416	1
1027	25986	65	3	2	chr1	58028985	58034648	-191215973	+	L1PA5	LINE	L1	11	5690	-464	1
1032	28345	23	1	0	chr1	58592127	58598157	-190652464	-	L1PA2	LINE	L1	0	6155	124	1
1033	28590	16	3	1	chr1	58734685	58740704	-190509917	-	L1PA2	LINE	L1	0	6155	124	1
1033	5532	81	3	1	chr1	58786976	58787697	-190462924	+	L1PA6	LINE	L1	17	738	-5446	1
1033	28416	19	1	1	chr1	58838843	58844878	-190405743	-	L1PA2	LINE	L1	0	6155	124	1
1034	17833	61	0	5	chr1	58954634	58956467	-190294154	+	L1PA4	LINE	L1	7	1840	-4315	1
1038	27675	44	1	1	chr1	59423800	59429955	-189820666	+	L1PA5	LINE	L1	1	6154	0	1
1040	26620	53	2	1	chr1	59716495	59722634	-189527987	+	L1PA4	LINE	L1	9	6155	0	1
1041	25602	38	4	4	chr1	59834595	59840750	-189409871	+	L1PA3	LINE	L1	2	6155	0	1
1042	12484	77	14	8	chr1	59925769	59927442	-189323179	+	L1PA6	LINE	L1	175	1856	-4328	1
1042	10028	47	20	1	chr1	59998667	60000000	-189250621	+	L1HS	LINE	L1	3	1361	-4671	1
1043	21142	43	3	1	chr1	60052475	60058617	-189192004	+	L1PA3	LINE	L1	1	6152	-3	1
1043	24612	61	6	0	chr1	60076208	60082314	-189168307	+	L1PA4	LINE	L1	11	6153	-2	1
1043	27928	25	0	0	chr1	60113419	60119451	-189131170	-	L1PA2	LINE	L1	0	6155	124	1
1050	27539	28	3	1	chr1	60955804	60961821	-188288800	+	L1PA3	LINE	L1	126	6155	0	1
1051	27614	24	1	0	chr1	61105684	61111709	-188138912	+	L1PA2	LINE	L1	125	6155	0	1
1052	13475	102	2	3	chr1	61236347	61238206	-188012415	+	L1PA5	LINE	L1	1	1858	-4297	1
1052	25819	65	4	1	chr1	61238212	61244347	-188006274	-	L1PA5	LINE	L1	-2	6152	7	1
1061	23853	66	13	1	chr1	62408812	62414896	-186835725	+	L1PA5	LINE	L1	5	6153	-1	1
1066	25898	40	3	1	chr1	63165076	63171069	-186079552	-	L1PA4	LINE	L1	-3	6152	147	1
1078	27940	36	0	1	chr1	64739109	64745269	-184505352	+	L1PA3	LINE	L1	1	6155	0	1
1087	26196	31	0	1	chr1	65915962	65921992	-183328629	-	L1PA3	LINE	L1	-4	6151	124	1
1088	27012	38	0	2	chr1	66010470	66016653	-183233968	-	L1PA3	LINE	L1	0	6155	1	1
1088	12456	101	13	28	chr1	66016654	66020858	-183229763	-	L1PA7	LINE	L1	-2250	4211	1	1
1088	28005	18	0	0	chr1	66024232	66030259	-183220362	-	L1PA2	LINE	L1	-1	6154	127	1
1089	21895	89	14	17	chr1	66117365	66123766	-183126855	+	L1PA7	LINE	L1	4	6487	0	1
1090	20918	111	13	36	chr1	66205871	66210355	-183040266	-	L1PA7	LINE	L1	-1972	4489	8	1
1091	11152	128	14	22	chr1	66329708	66331521	-182919100	-	L1PA8	LINE	L1	-4672	1798	6	1
1093	26024	53	3	1	chr1	66650526	66656669	-182593952	-	L1PA4	LINE	L1	-5	6150	1	1
1093	20189	49	1	0	chr1	66665490	66670679	-182579942	-	L1PA4	LINE	L1	-955	5191	1	1
1095	27252	30	1	1	chr1	66946606	66952635	-182297986	+	L1PA3	LINE	L1	124	6155	0	1
1098	26545	41	2	8	chr1	67245825	67252009	-181998612	+	L1PA4	LINE	L1	13	6155	0	1
1100	27589	3	1	2	chr1	67544543	67550598	-181700023	-	L1HS	LINE	L1	0	6155	126	1
1101	24397	58	4	3	chr1	67642321	67648459	-181602162	-	L1PA4	LINE	L1	-3	6152	9	1
1107	22216	71	17	3	chr1	68468809	68474906	-180775715	-	L1PA6	LINE	L1	0	6154	1	1
1108	22499	66	12	8	chr1	68553278	68559388	-180691233	-	L1PA6	LINE	L1	0	6154	34	1
1112	25787	53	6	2	chr1	69147169	69153319	-180097302	-	L1PA4	LINE	L1	0	6155	3	1
1112	26550	9	12	11	chr1	69202376	69205819	-180044802	-	L1HS	LINE	L1	0	3619	124	1
1114	27458	26	1	1	chr1	69341460	69347488	-179903133	-	L1PA2	LINE	L1	0	6155	127	1
1114	26401	23	2	0	chr1	69389169	69395194	-179855427	+	L1PA2	LINE	L1	124	6155	0	1
1114	10270	151	35	39	chr1	69450776	69453008	-179797613	+	L1PA8	LINE	L1	10	2152	-4331	1
1115	25357	67	2	2	chr1	69562211	69568351	-179682270	-	L1PA5	LINE	L1	0	6154	11	1
1115	25905	25	14	16	chr1	69582742	69586194	-179664427	-	L1PA2	LINE	L1	-6	3622	126	1
1117	24105	73	5	1	chr1	69855132	69861277	-179389344	-	L1PA5	LINE	L1	0	6154	3	1
1121	27513	26	0	0	chr1	70348296	70354326	-178896295	-	L1PA2	LINE	L1	0	6155	124	1
1121	26503	45	14	4	chr1	70370957	70377031	-178873590	-	L1PA4	LINE	L1	-18	6137	3	1
1122	26591	43	4	3	chr1	70388496	70394635	-178855986	-	L1PA3	LINE	L1	-3	6152	9	1
1127	26189	35	0	1	chr1	71060816	71066961	-178183660	-	L1PA3	LINE	L1	-18	6137	1	1
1134	28765	7	0	2	chr1	71979381	71985425	-177265196	+	L1HS	LINE	L1	125	6155	0	1
1137	28744	6	0	0	chr1	72353886	72359918	-176890703	+	L1PA2	LINE	L1	124	6155	0	1
1144	17700	34	1	2	chr1	73364451	73366163	-175884458	+	L1PA2	LINE	L1	124	1837	-4318	1
1149	20479	82	31	4	chr1	73951984	73957975	-175292646	-	L1PA6	LINE	L1	-9	6145	6	1
1150	9794	107	16	1	chr1	74132933	74134332	-175116289	-	L1P1	LINE	L1	-4734	1421	3	1
1155	25596	47	9	0	chr1	74812691	74818785	-174431836	-	L1PA4	LINE	L1	-8	6147	2	1
1159	27096	35	1	1	chr1	75342804	75348826	-173901795	+	L1PA3	LINE	L1	125	6142	-13	1
1160	25996	43	10	3	chr1	75452202	75458308	-173792313	+	L1PA4	LINE	L1	7	6152	-3	1
1161	16038	78	29	1	chr1	75505562	75508238	-173742383	+	L1PA8	LINE	L1	2	2757	-3389	1
1161	27249	31	1	1	chr1	75572550	75578572	-173672049	-	L1PA3	LINE	L1	-7	6148	125	1
1162	24263	73	4	4	chr1	75641358	75647517	-173603104	-	L1PA6	LINE	L1	-3	6151	5	1
1162	21789	97	14	4	chr1	75723433	75729829	-173520792	+	L1PA7	LINE	L1	1	6469	0	1
1163	9949	36	8	0	chr1	75841511	75842770	-173407851	+	L1PA2	LINE	L1	127	1395	-4760	1
1163	22141	90	4	12	chr1	75868071	75874547	-173376074	+	L1PA7	LINE	L1	1	6461	-8	1
1164	26823	42	1	4	chr1	75941946	75948115	-173302506	+	L1PA3	LINE	L1	2	6152	-3	1
1165	26056	31	2	0	chr1	76143435	76149470	-173101151	+	L1PA3	LINE	L1	126	6155	0	1
1166	20252	50	1	1	chr1	76163324	76169359	-173081262	+	L1PA4	LINE	L1	125	6155	0	1
1166	22915	62	8	5	chr1	76243276	76249427	-173001194	+	L1PA4	LINE	L1	2	6153	-2	1
1167	22752	79	11	1	chr1	76294516	76300619	-172950002	+	L1PA5	LINE	L1	4	6153	-1	1
1167	21563	87	9	4	chr1	76321974	76328103	-172922518	-	L1PA7	LINE	L1	-2	6152	5	1
1170	10022	134	18	16	chr1	76712273	76713949	-172536672	-	L1PA8	LINE	L1	-4773	1688	10	1
1174	12614	103	11	6	chr1	77205334	77207791	-172042830	-	L1PA7	LINE	L1	-4021	2478	1	1
1175	12681	77	7	12	chr1	77434735	77436435	-171814186	+	L1PA6	LINE	L1	5	1696	-4488	1
1175	24004	74	4	3	chr1	77446706	77452864	-171797757	+	L1PA6	LINE	L1	5	6153	-1	1
1176	28245	22	1	1	chr1	77465171	77471200	-171779421	-	L1PA2	LINE	L1	0	6155	125	1
1184	16441	70	18	4	chr1	78624386	78627169	-170623452	+	L1PA6	LINE	L1	1	2805	-3341	1
1185	22062	87	9	16	chr1	78668792	78675255	-170575366	+	L1PA7	LINE	L1	6	6462	-7	1
1186	24831	63	14	4	chr1	78775743	78781841	-170468780	+	L1PA6	LINE	L1	4	6151	-3	1
1188	23302	99	27	10	chr1	79073384	79079415	-170171206	+	L1PA6	LINE	L1	10	6154	0	1
1190	28217	14	0	0	chr1	79311129	79317159	-169933462	-	L1PA2	LINE	L1	-1	6154	125	1
1194	24262	76	9	2	chr1	79879873	79885986	-169364635	+	L1PA5	LINE	L1	4	6154	0	1
1195	27285	31	1	0	chr1	79976959	79982965	-169267656	-	L1PA3	LINE	L1	-18	6137	126	1
1198	24476	71	10	2	chr1	80354296	80360416	-168890205	-	L1PA3	LINE	L1	0	6155	4	1
1198	27519	26	0	1	chr1	80404094	80410104	-168840517	-	L1PA2	LINE	L1	-23	6132	124	1
1199	27114	31	1	0	chr1	80598233	80604262	-168646359	-	L1PA3	LINE	L1	-3	6152	124	1
1201	26759	39	2	1	chr1	80860033	80866179	-168384442	-	L1PA3	LINE	L1	0	6155	5	1
1204	22498	97	16	12	chr1	81249250	81255348	-167995273	+	L1PA7	LINE	L1	326	6466	-3	1
1206	28834	6	0	0	chr1	81404888	81410942	-167839679	-	L1HS	LINE	L1	0	6155	132	1
1215	27735	24	0	1	chr1	82596613	82602574	-166648047	-	L1PA3	LINE	L1	-20	6135	180	1
1216	28234	16	0	0	chr1	82715728	82721753	-166528868	+	L1PA2	LINE	L1	126	6152	-3	1
1223	26595	44	1	3	chr1	83633103	83639264	-165611357	+	L1PA4	LINE	L1	4	6152	-3	1
1223	27315	30	2	1	chr1	83647857	83653884	-165596737	+	L1PA2	LINE	L1	126	6155	0	1
1223	27528	27	1	0	chr1	83729290	83735314	-165515307	+	L1PA3	LINE	L1	127	6155	0	1
1224	27123	27	1	4	chr1	83816096	83822148	-165428473	-	L1PA2	LINE	L1	-4	6151	124	1
1229	28835	4	0	0	chr1	84518059	84524089	-164726532	-	L1HS	LINE	L1	0	6155	125	1
1231	27205	27	4	0	chr1	84694613	84700623	-164549998	-	L1PA3	LINE	L1	0	6155	125	1
1232	22267	80	9	16	chr1	84908451	84914923	-164335698	+	L1PA7	LINE	L1	1	6468	-1	1
1240	23731	69	2	7	chr1	85974034	85980225	-163270396	+	L1PA6	LINE	L1	7	6154	0	1
1241	25317	34	1	3	chr1	86107549	86113704	-163136917	+	L1PA3	LINE	L1	7	6152	-3	1
1242	28760	5	0	0	chr1	86214202	86220231	-163030390	+	L1HS	LINE	L1	124	6153	-2	1
1243	27456	31	1	0	chr1	86290623	86296627	-162953994	-	L1PA3	LINE	L1	-18	6137	129	1
1244	28638	8	0	0	chr1	86392750	86398783	-162851838	+	L1HS	LINE	L1	124	6155	0	1
1245	22136	83	32	7	chr1	86537503	86543675	-162706946	+	L1PA7	LINE	L1	113	6466	-3	1
1245	25552	60	3	1	chr1	86628043	86634172	-162616449	-	L1PA5	LINE	L1	-9	6145	2	1
1249	23164	45	0	2	chr1	87091234	87096181	-162154440	-	L1P1	LINE	L1	-1210	4936	1	1
1249	16894	71	9	0	chr1	87096178	87099763	-162150858	-	L1P1	LINE	L1	-2529	3617	1	1
1249	24359	72	2	2	chr1	87123125	87129294	-162121327	+	L1PA6	LINE	L1	1	6154	0	1
1249	28827	6	0	0	chr1	87144763	87150794	-162099827	-	L1HS	LINE	L1	0	6155	125	1
1250	17492	64	6	1	chr1	87279475	87282971	-161967650	+	L1P1	LINE	L1	9	3522	-2624	1
1250	2981	101	9	12	chr1	87283066	87283489	-161967132	-	L1P1	LINE	L1	-5550	605	184	1
1262	27866	20	0	0	chr1	88807525	88813550	-160437071	+	L1PA2	LINE	L1	127	6150	-5	1
1267	22602	72	8	9	chr1	89494216	89500000	-159750621	-	L1PA6	LINE	L1	-14	6140	374	1
1268	21639	104	21	22	chr1	89537286	89543671	-159706950	+	L1PA8	LINE	L1	6	6467	-20	1
1269	16886	87	13	3	chr1	89692745	89696605	-159554016	-	L1PA6	LINE	L1	-2261	3885	1	1
1270	25860	64	7	1	chr1	89790851	89793652	-159456969	+	L1PA4	LINE	L1	22	2833	-3313	1
1270	21412	131	23	111	chr1	89868092	89871510	-159379111	-	L1PA7	LINE	L1	-3071	3260	193	1
1270	26382	26	0	1	chr1	89878138	89884174	-159366447	-	L1PA2	LINE	L1	0	6155	124	1
1271	25866	41	2	2	chr1	89956547	89962695	-159287926	+	L1PA3	LINE	L1	8	6155	0	1
1273	29053	13	1	0	chr1	90212585	90218612	-159032009	-	L1PA2	LINE	L1	0	6155	126	1
1275	27521	26	1	1	chr1	90522838	90528870	-158721751	-	L1PA3	LINE	L1	0	6155	126	1
1276	24937	55	1	0	chr1	90632403	90638545	-158612076	+	L1PA5	LINE	L1	5	6150	-4	1
1276	8185	50	5	1	chr1	90684326	90685400	-158565221	-	L1PA3	LINE	L1	-4950	1205	128	1
1282	25567	62	6	2	chr1	91463127	91469253	-157781368	+	L1PA5	LINE	L1	1	6154	0	1
1284	23332	92	24	18	chr1	91648251	91654640	-157595981	-	L1PA7	LINE	L1	-4	6465	1	1
1285	14024	40	1	3	chr1	91752206	91753925	-157496696	+	L1PA3	LINE	L1	128	1842	-4313	1
1285	26057	50	4	1	chr1	91762363	91768512	-157482109	+	L1PA4	LINE	L1	2	6155	0	1
1285	25979	50	7	0	chr1	91832194	91838304	-157412317	+	L1PA4	LINE	L1	3	6155	0	1
1286	22500	109	21	40	chr1	91887926	91894451	-157356170	-	L1PA8	LINE	L1	-6	6481	6	1
1286	23895	63	4	7	chr1	91907374	91912815	-157337806	+	L1PA6	LINE	L1	1	5402	-744	1
1292	23887	72	8	3	chr1	92745042	92751181	-156499440	+	L1PA6	LINE	L1	5	6152	-2	1
1293	23393	80	15	3	chr1	92853959	92860042	-156390579	+	L1PA7	LINE	L1	9	6152	-2	1
1293	25404	66	8	2	chr1	92896321	92902445	-156348176	-	L1PA5	LINE	L1	0	6154	9	1
1294	25672	66	3	1	chr1	93054686	93057519	-156193102	+	L1PA4	LINE	L1	1	2833	-3313	1
1295	25952	55	7	4	chr1	93095223	93101354	-156149267	-	L1PA4	LINE	L1	-1	6154	3	1
1295	23529	83	11	15	chr1	93181045	93187235	-156063386	+	L1PA6	LINE	L1	3	6143	-11	1
1297	25479	44	2	1	chr1	93357080	93363223	-155887398	+	L1PA4	LINE	L1	2	6152	-3	1
1301	24818	52	2	0	chr1	93867514	93873655	-155376966	-	L1PA4	LINE	L1	0	6155	7	1
1301	27207	45	3	6	chr1	93975157	93977241	-155273380	+	L1PA3	LINE	L1	127	2216	-3939	1
1304	29396	7	0	0	chr1	94256208	94262237	-154988384	-	L1PA2	LINE	L1	0	6155	125	1
1304	26289	50	4	2	chr1	94321288	94327428	-154923193	+	L1PA4	LINE	L1	2	6155	0	1
1305	21619	69	24	5	chr1	94376292	94382332	-154868289	-	L1PA6	LINE	L1	-3	6151	9	1
1306	25999	56	4	2	chr1	94599675	94605813	-154644808	+	L1PA4	LINE	L1	3	6152	-3	1
1307	23375	83	10	8	chr1	94756847	94759171	-154491450	-	L1PA6	LINE	L1	-3836	2310	5	1
1308	24595	72	5	3	chr1	94829815	94835966	-154414655	-	L1PA6	LINE	L1	0	6154	5	1
1314	25008	68	8	1	chr1	95624047	95630183	-153620438	-	L1PA5	LINE	L1	0	6154	4	1
1314	23303	72	2	22	chr1	95676245	95682546	-153568075	-	L1PA6	LINE	L1	-3	6151	2	1
1315	27458	24	1	0	chr1	95757793	95763814	-153486807	-	L1PA3	LINE	L1	0	6155	128	1
1317	9315	154	12	10	chr1	95948436	95949659	-153300962	+	L1PA8	LINE	L1	8	1244	-5239	1
1319	22217	91	15	8	chr1	96262464	96268097	-152982524	+	L1PA7	LINE	L1	1	5676	-785	1
1320	22846	114	24	6	chr1	96434501	96440924	-152809697	-	L1PA8	LINE	L1	0	6487	10	1
1321	26952	40	1	1	chr1	96517135	96523289	-152727332	-	L1PA3	LINE	L1	-3	6152	1	1
1322	27282	37	1	3	chr1	96709532	96712672	-152537949	-	L1PA3	LINE	L1	-2880	3266	133	1
1323	13028	152	75	19	chr1	96841376	96847817	-152402804	+	L1PA3	LINE	L1	6	6868	-3	1
1324	24774	70	8	6	chr1	96898995	96905147	-152345474	-	L1PA5	LINE	L1	0	6154	6	1
1325	27646	24	3	1	chr1	97069942	97075956	-152174665	+	L1PA2	LINE	L1	124	6154	-1	1
1325	23728	76	10	23	chr1	97081585	97083550	-152167071	-	L1PA6	LINE	L1	-3	1959	1	1
1325	24222	66	7	3	chr1	97116814	97122966	-152127655	+	L1PA4	LINE	L1	1	6153	-2	1
1327	26929	37	1	3	chr1	97318751	97324918	-151925703	-	L1PA3	LINE	L1	0	6155	1	1
1331	23942	73	8	2	chr1	97823393	97829515	-151421106	+	L1PA6	LINE	L1	10	6147	-7	1
1340	17621	29	1	0	chr1	99054217	99057592	-150193029	+	L1PA2	LINE	L1	135	3512	-2634	1
1342	24465	70	12	2	chr1	99341194	99347290	-149903331	-	L1PA6	LINE	L1	-8	6146	1	1
1344	20721	115	24	45	chr1	99504809	99508571	-149742050	+	L1PA8	LINE	L1	3	3805	-2656	1
1345	22318	99	14	39	chr1	99624755	99628254	-149622367	-	L1PA7	LINE	L1	0	3512	1	1
1346	26651	42	2	1	chr1	99865380	99871529	-149379092	-	L1PA3	LINE	L1	-3	6152	1	1
1349	16259	82	8	14	chr1	100264583	100266601	-148984020	-	L1PA7	LINE	L1	-4169	2015	5	1
1353	22308	78	9	19	chr1	100665158	100671644	-148578977	+	L1PA7	LINE	L1	8	6469	0	1
1356	24089	67	7	4	chr1	101063794	101069940	-148180681	-	L1PA5	LINE	L1	0	6154	6	1
1356	25354	43	2	2	chr1	101097794	101103946	-148146675	-	L1PA3	LINE	L1	0	6155	1	1
1356	26263	52	2	0	chr1	101128537	101134676	-148115945	-	L1PA4	LINE	L1	-2	6153	7	1
1357	22260	86	9	21	chr1	101285517	101291767	-147958854	+	L1PA7	LINE	L1	5	6153	-1	1
1357	22875	101	7	38	chr1	101305263	101311655	-147938966	-	L1PA7	LINE	L1	-81	6388	2	1
1358	21005	69	58	2	chr1	101410239	101415671	-147834950	-	L1PA6	LINE	L1	-375	5779	37	1
1369	10578	62	6	12	chr1	102777090	102778486	-146472135	-	L1P1	LINE	L1	-4748	1407	20	1
1370	26072	51	2	1	chr1	102907639	102913785	-146336836	+	L1PA4	LINE	L1	2	6154	-1	1
1373	24943	72	1	3	chr1	103292051	103298210	-145952411	+	L1PA5	LINE	L1	3	6149	-5	1
1373	27309	28	3	0	chr1	103393658	103399669	-145850952	-	L1PA2	LINE	L1	-3	6152	127	1
1374	26030	46	4	1	chr1	103511176	103517306	-145733315	-	L1PA4	LINE	L1	-3	6152	3	1
1377	25545	53	4	1	chr1	103919838	103925962	-145324659	+	L1PA4	LINE	L1	7	6152	-3	1
1384	25441	64	1	6	chr1	104760632	104765834	-144484787	-	L1PA4	LINE	L1	-963	5183	3	1
1385	16830	86	4	5	chr1	104879575	104881115	-144369506	-	L1PA6	LINE	L1	-4639	1545	4	1
1387	12265	111	13	12	chr1	105128691	105130539	-144120082	+	L1PA7	LINE	L1	1	1866	-4633	1
1387	27016	33	2	0	chr1	105201475	105207494	-144043127	-	L1PA3	LINE	L1	0	6155	124	1
1388	28728	8	0	0	chr1	105312869	105318900	-143931721	-	L1HS	LINE	L1	-1	6154	124	1
1389	27712	6	0	0	chr1	105386455	105392486	-143858135	-	L1HS	LINE	L1	0	6155	125	1
1389	26840	39	2	1	chr1	105477770	105483802	-143766819	-	L1PA3	LINE	L1	0	6155	124	1
1400	24562	71	4	1	chr1	106872046	106878159	-142372462	+	L1PA5	LINE	L1	22	6154	0	1
1404	22753	92	7	8	chr1	107395577	107401984	-141848637	+	L1PA7	LINE	L1	8	6458	-11	1
1411	24361	67	8	1	chr1	108274862	108280998	-140969623	+	L1PA6	LINE	L1	2	6154	0	1
1411	22694	88	16	15	chr1	108386647	108390654	-140859967	+	L1PA7	LINE	L1	8	4072	-2389	1
1414	26090	30	2	1	chr1	108704418	108710431	-140540190	-	L1PA3	LINE	L1	0	6155	133	1
1414	23114	104	9	43	chr1	108746052	108752524	-140498097	-	L1PA7	LINE	L1	-6	6463	2	1
1415	24587	60	7	1	chr1	108900942	108907039	-140343582	-	L1PA5	LINE	L1	-10	6144	11	1
1416	14938	59	1	4	chr1	109029094	109030939	-140219682	+	L1P1	LINE	L1	3	1842	-4313	1
1417	20852	117	9	21	chr1	109061034	109063817	-140186804	-	L1PA8	LINE	L1	-3669	2792	8	1
1426	25946	35	1	3	chr1	110285402	110291563	-138959058	-	L1PA4	LINE	L1	-3	6152	6	1
1427	8517	84	3	8	chr1	110393685	110394854	-138855767	+	L1PA6	LINE	L1	1	1163	-5021	1
1436	25179	64	5	1	chr1	111616153	111622277	-137628344	-	L1PA5	LINE	L1	-5	6149	1	1
1438	22595	77	6	15	chr1	111838153	111844039	-137406582	+	L1PA6	LINE	L1	8	5828	-326	1
1438	25901	38	1	2	chr1	111877833	111883993	-137366628	+	L1PA3	LINE	L1	3	6155	0	1
1439	24846	70	6	1	chr1	111936383	111942517	-137308104	+	L1PA6	LINE	L1	1	6148	-6	1
1444	28070	28	3	0	chr1	112697421	112703432	-136547189	-	L1PA2	LINE	L1	-5	6150	125	1
1445	25540	43	1	1	chr1	112741764	112747925	-136502696	-	L1PA3	LINE	L1	0	6155	1	1
1445	23761	69	9	4	chr1	112754290	112760427	-136490194	+	L1PA5	LINE	L1	4	6153	-1	1
1445	26262	28	2	0	chr1	112764040	112770058	-136480563	+	L1PA2	LINE	L1	124	6153	-2	1
1445	18724	71	7	0	chr1	112830674	112835105	-136415516	+	L1PA5	LINE	L1	41	4502	-1644	1
1454	23536	69	9	2	chr1	114015884	114022004	-135228617	-	L1PA6	LINE	L1	-2	6152	5	1
1455	28821	5	0	0	chr1	114039842	114045879	-135204742	+	L1HS	LINE	L1	145	6155	0	1
1455	23234	126	23	26	chr1	114115846	114119243	-135131378	-	L1PA8	LINE	L1	-3032	3429	1	1
1456	27083	37	2	3	chr1	114176182	114182002	-135068619	-	L1PA3	LINE	L1	-326	5829	7	1
1460	13238	92	9	26	chr1	114781884	114784051	-134466570	+	L1PA7	LINE	L1	2	2171	-4328	1
1461	26402	52	5	1	chr1	114846613	114852742	-134397879	+	L1PA3	LINE	L1	1	6155	0	1
1464	10472	108	17	64	chr1	115334137	115335412	-133915209	-	L1PA8	LINE	L1	-5202	1259	4	1
1466	24857	65	8	2	chr1	115475057	115481180	-133769441	+	L1PA5	LINE	L1	4	6153	-1	1
1466	23027	104	21	22	chr1	115509605	115512728	-133737893	-	L1PA7	LINE	L1	-3305	3156	1	1
1467	28319	49	4	3	chr1	115690442	115696580	-133554041	+	L1PA2	LINE	L1	136	6280	-23	1
1469	24236	73	12	7	chr1	115925965	115932096	-133318525	-	L1PA6	LINE	L1	-7	6147	1	1
1470	15935	97	23	20	chr1	116126338	116127601	-133123020	-	L1PA6	LINE	L1	-4914	1270	5	1
1471	24074	88	8	20	chr1	116176101	116182550	-133068071	-	L1PA7	LINE	L1	-3	6466	8	1
1474	25793	40	2	2	chr1	116594534	116600673	-132649948	+	L1PA3	LINE	L1	1	6137	-18	1
1481	26130	60	6	1	chr1	117517360	117523487	-131727134	+	L1PA5	LINE	L1	1	6152	-2	1
1483	26781	51	1	3	chr1	117760217	117766387	-131484234	+	L1PA4	LINE	L1	2	6155	0	1
1484	25877	40	1	2	chr1	117895184	117901346	-131349275	-	L1PA3	LINE	L1	0	6155	3	1
1487	27162	47	2	3	chr1	118263295	118269455	-130981166	+	L1PA4	LINE	L1	1	6154	-1	1
1487	22932	69	9	1	chr1	118306608	118312721	-130937900	-	L1PA6	LINE	L1	-11	6143	1	1
1489	24167	73	10	1	chr1	118541459	118547567	-130703054	-	L1PA6	LINE	L1	0	6154	9	1
1491	26134	25	2	1	chr1	118823510	118829528	-130421093	+	L1PA2	LINE	L1	129	6147	-8	1
1493	22407	80	6	1	chr1	119054409	119060545	-130190076	-	L1PA6	LINE	L1	0	6154	3	1
1493	27022	35	3	0	chr1	119110855	119116873	-130133748	-	L1PA3	LINE	L1	0	6155	126	1
1494	25859	51	1	3	chr1	119180376	119186538	-130064083	+	L1PA4	LINE	L1	2	6154	-1	1
1495	7422	119	17	0	chr1	119323296	119324360	-129926261	-	L1PA7	LINE	L1	-5372	1089	8	1
1495	26635	44	2	1	chr1	119374061	119380203	-129870418	+	L1PA3	LINE	L1	8	6152	-3	1
1495	29344	5	0	0	chr1	119394974	119401003	-129849618	+	L1HS	LINE	L1	125	6153	-2	1
1497	26050	33	4	1	chr1	119563254	119569271	-129681350	+	L1PA3	LINE	L1	124	6155	0	1
1498	26884	48	2	1	chr1	119695133	119700040	-129550581	-	L1PA4	LINE	L1	-1228	4918	4	1
1500	26610	50	4	4	chr1	120040270	120046426	-129204195	+	L1PA4	LINE	L1	2	6155	0	1
1501	10929	109	16	1	chr1	120068436	120069941	-129180680	-	L1PA7	LINE	L1	-4929	1532	6	1
1501	23877	84	8	8	chr1	120116501	120119704	-129130917	+	L1PA6	LINE	L1	5	3184	-2962	1
1502	24214	72	12	2	chr1	120235865	120240144	-129010477	-	L1PA6	LINE	L1	-1826	4320	4	2
1509	28116	23	2	0	chr1	121143307	121149329	-128101292	+	L1PA3	LINE	L1	124	6155	0	2
1509	21217	72	4	8	chr1	121218922	121225075	-128025546	+	L1PA5	LINE	L1	1	6154	0	2
1510	27375	7	1	0	chr1	121274032	121280059	-127970562	-	L1HS	LINE	L1	-2	6153	124	2
1510	26288	47	5	1	chr1	121316087	121322219	-127928402	+	L1PA3	LINE	L1	1	6155	0	2
1510	23008	104	13	51	chr1	121322984	121329402	-127921219	-	L1PA7	LINE	L1	-5	6149	8	2
1510	24050	67	7	2	chr1	121340004	121346117	-127904504	-	L1PA4	LINE	L1	-6	6149	2	2
1672	25059	64	5	0	chr1	142559788	142565914	-106684707	+	L1PA4	LINE	L1	1	6154	-1	2
1673	26617	56	3	2	chr1	142626735	142632866	-106617755	-	L1PA3	LINE	L1	-18	6137	1	2
1675	27489	45	2	2	chr1	142876162	142882314	-106368307	+	L1PA2	LINE	L1	1	6154	-1	2
1675	25011	63	4	0	chr1	142944088	142950217	-106300404	-	L1PA4	LINE	L1	-2	6153	1	2
1690	25711	70	2	1	chr1	144843305	144849427	-104401194	+	L1PA6	LINE	L1	11	6138	-16	2
1691	26394	55	5	3	chr1	145047814	145053955	-104196666	+	L1PA5	LINE	L1	2	6153	-1	2
1702	25336	69	6	4	chr1	146478079	146484231	-102766390	+	L1PA5	LINE	L1	5	6147	-7	2
1704	26116	29	2	0	chr1	146793521	146799541	-102451080	-	L1PA3	LINE	L1	-3	6152	124	2
1705	23560	68	10	3	chr1	146814747	146820865	-102429756	+	L1PA5	LINE	L1	11	6149	-5	2
1705	26693	42	2	1	chr1	146874114	146880259	-102370362	+	L1PA4	LINE	L1	1	6152	-3	2
1705	26321	27	0	0	chr1	146894945	146900972	-102349649	+	L1PA2	LINE	L1	124	6150	-5	2
1707	15145	61	9	17	chr1	147182566	147183985	-102066636	-	L1PA6	LINE	L1	-4413	1771	342	2
1709	23790	75	11	2	chr1	147333764	147339894	-101910727	+	L1PA6	LINE	L1	1	6154	0	2
1722	26869	18	1	1	chr1	149052759	149058793	-100191828	-	L1PA2	LINE	L1	0	6155	126	2
1722	23933	91	5	5	chr1	149071926	149078092	-100172529	-	L1PA6	LINE	L1	-2	6152	5	2
1728	25542	59	9	1	chr1	149923964	149930070	-99320551	-	L1PA5	LINE	L1	-3	6151	9	2
1746	11354	121	17	21	chr1	152240587	152243059	-97007562	-	L1PA6	LINE	L1	-3978	2521	5	2
1748	26602	58	3	1	chr1	152520258	152526394	-96724227	-	L1PA4	LINE	L1	0	6155	8	2
1750	24923	46	3	0	chr1	152802760	152808854	-96441767	+	L1PA4	LINE	L1	43	6155	0	2
1753	22164	112	24	22	chr1	153155862	153161591	-96089030	-	L1PA8	LINE	L1	-686	5801	5	2
1754	24441	76	9	33	chr1	153286737	153293048	-95957573	-	L1PA6	LINE	L1	-20	6134	2	2
1755	25429	66	8	6	chr1	153379472	153385614	-95865007	+	L1PA5	LINE	L1	4	6146	-8	2
1784	26789	45	6	7	chr1	157223697	157229850	-92020771	+	L1PA4	LINE	L1	9	6152	-3	2
1784	23215	99	13	13	chr1	157263764	157270163	-91980458	+	L1PA7	LINE	L1	17	6454	-15	2
1785	11969	120	9	22	chr1	157316136	157318512	-91932109	-	L1PA7	LINE	L1	-4097	2402	14	2
1789	24749	68	11	2	chr1	157871668	157877777	-91372844	+	L1PA6	LINE	L1	1	6152	-2	2
1791	24850	52	2	1	chr1	158185589	158191737	-91058884	-	L1PA4	LINE	L1	0	6155	1	2
1792	16273	80	4	0	chr1	158247572	158249987	-91000634	-	L1P1	LINE	L1	-3720	2426	2	2
1792	20334	58	29	1	chr1	158273744	158279784	-90970837	+	L1PA4	LINE	L1	1	6155	0	2
1792	25782	34	1	1	chr1	158284449	158290475	-90960146	-	L1PA3	LINE	L1	-3	6152	124	2
1792	23706	76	1	0	chr1	158305887	158312026	-90938595	+	L1PA4	LINE	L1	11	6154	-1	2
1793	22652	105	5	40	chr1	158396810	158403299	-90847322	-	L1PA7	LINE	L1	-3	6466	1	2
1796	16176	80	25	6	chr1	158834173	158835951	-90414670	+	L1PA6	LINE	L1	53	1860	-4324	2
1797	26505	26	0	0	chr1	158922530	158928559	-90322062	+	L1PA2	LINE	L1	124	6155	0	2
1801	27517	26	1	0	chr1	159422743	159428766	-89821855	+	L1PA3	LINE	L1	124	6155	0	2
1801	21778	58	19	0	chr1	159508009	159514038	-89736583	+	L1PA4	LINE	L1	7	6152	-3	2
1802	25747	42	1	1	chr1	159538743	159544894	-89705727	-	L1PA3	LINE	L1	-3	6152	6	2
1802	25794	44	2	2	chr1	159573552	159579692	-89670929	+	L1PA3	LINE	L1	13	6152	-3	2
1802	21285	103	9	19	chr1	159585869	159592363	-89658258	+	L1PA7	LINE	L1	8	6469	0	2
1803	24815	56	9	2	chr1	159700244	159706365	-89544256	+	L1PA3	LINE	L1	4	6155	0	2
1808	16806	68	16	5	chr1	160358907	160360826	-88889795	-	L1PA6	LINE	L1	-4244	1940	1	2
1809	25478	45	1	0	chr1	160445093	160451241	-88799380	-	L1PA3	LINE	L1	0	6155	2	2
1809	21748	102	7	25	chr1	160496114	160500000	-88750621	-	L1PA7	LINE	L1	-2355	4106	218	2
1811	27096	42	6	1	chr1	160752870	160758175	-88492446	+	L1P1	LINE	L1	1	5329	-817	2
1812	15889	76	56	1	chr1	160862344	160864675	-88385946	+	L1PA5	LINE	L1	7	2459	-3687	2
1818	21543	97	14	19	chr1	161662648	161669102	-87581519	+	L1PA8	LINE	L1	2	6357	0	2
1819	16162	51	1	1	chr1	161802080	161804061	-87446560	+	L1P1	LINE	L1	22	2002	-4153	2
1824	16859	66	27	0	chr1	162418036	162420506	-86830115	+	L1PA4	LINE	L1	11	2548	-3598	2
1826	25654	65	8	6	chr1	162715793	162721945	-86528676	+	L1PA6	LINE	L1	1	6153	-1	2
1833	26781	13	1	0	chr1	163609725	163615771	-85634850	-	L1PA2	LINE	L1	0	6155	126	2
1834	25493	33	2	2	chr1	163719477	163725495	-85525126	-	L1PA3	LINE	L1	-5	6150	131	2
1834	26054	48	6	1	chr1	163817661	163823783	-85426838	-	L1PA4	LINE	L1	-3	6152	1	2
1835	11343	132	42	108	chr1	163959226	163961533	-85289088	+	L1PA7	LINE	L1	8	2161	-4023	2
1837	9938	113	103	39	chr1	164164538	164166251	-85084370	+	L1PA7	LINE	L1	1	1814	-4656	2
1837	27016	44	0	2	chr1	164185258	164191422	-85059199	+	L1PA3	LINE	L1	1	6152	-3	2
1839	26448	24	0	3	chr1	164428440	164434490	-84816131	+	L1PA2	LINE	L1	126	6155	0	2
1843	15485	77	2	15	chr1	164988568	164991782	-84258839	-	L1PA5	LINE	L1	-2959	3187	20	2
1844	26919	48	2	1	chr1	165054202	165060347	-84190274	+	L1PA3	LINE	L1	8	6155	0	2
1844	16392	90	17	19	chr1	165077967	165078947	-84171674	-	L1PA6	LINE	L1	-5204	980	5	2
1848	8517	93	52	2	chr1	165659688	165660876	-83589745	+	L1PA6	LINE	L1	8	1255	-4929	2
1849	24581	49	7	0	chr1	165747306	165753390	-83497231	-	L1PA4	LINE	L1	-26	6129	2	2
1849	3339	100	5	12	chr1	165770369	165771028	-83479593	+	L1PA7	LINE	L1	2	702	-5759	2
1852	26513	53	3	4	chr1	166069441	166075601	-83175020	+	L1PA4	LINE	L1	2	6154	-1	2
1853	27326	9	0	0	chr1	166212290	166218321	-83032300	-	L1HS	LINE	L1	0	6155	125	2
1853	17320	55	0	2	chr1	166218315	166221465	-83029156	-	L1PA3	LINE	L1	-3001	3145	1	2
1853	24345	60	3	3	chr1	166280106	166286264	-82964357	-	L1PA4	LINE	L1	0	6155	4	2
1854	14660	104	18	7	chr1	166376030	166379602	-82871019	-	L1PA4	LINE	L1	-2849	3612	6	2
1854	24224	63	3	1	chr1	166380536	166386675	-82863946	-	L1PA4	LINE	L1	-1	6154	2	2
1854	21596	99	8	15	chr1	166392706	166399149	-82851472	-	L1PA7	LINE	L1	-13	6456	1	2
1855	22973	108	17	23	chr1	166518525	166521939	-82728682	-	L1PA7	LINE	L1	-2848	3613	180	2
1857	22872	106	34	31	chr1	166752548	166754530	-82496091	-	L1PA7	LINE	L1	-3951	2090	13	2
1869	28453	21	1	0	chr1	168318100	168324117	-80926504	-	L1PA2	LINE	L1	0	6155	131	2
1871	21691	112	23	23	chr1	168647507	168653861	-80596760	-	L1PA8	LINE	L1	-3	6354	4	2
1874	21397	86	30	29	chr1	168961881	168968269	-80282352	-	L1PA7	LINE	L1	-1	6468	1	2
1876	27558	27	0	0	chr1	169220799	169226829	-80023792	-	L1PA2	LINE	L1	-2	6153	124	2
1876	26762	46	1	2	chr1	169244746	169249077	-80001544	-	L1PA3	LINE	L1	-1815	4331	2	2
1877	24367	70	14	3	chr1	169369935	169376035	-79874586	+	L1PA5	LINE	L1	6	6152	-2	2
1877	22847	86	15	7	chr1	169376866	169383265	-79867356	+	L1PA7	LINE	L1	1	6467	-2	2
1882	22760	124	20	42	chr1	170017678	170022678	-79227943	+	L1PA8	LINE	L1	6	4882	-1449	2
1882	27317	30	1	0	chr1	170058312	170064342	-79186279	-	L1PA3	LINE	L1	0	6155	124	2
1882	17758	55	7	3	chr1	170081653	170082923	-79167698	-	L1PA3	LINE	L1	-4883	1272	10	2
1885	21396	119	22	31	chr1	170395309	170401726	-78848895	+	L1PA8	LINE	L1	2	6344	-13	2
1885	11998	102	6	29	chr1	170425502	170427680	-78822941	-	L1PA7	LINE	L1	-4330	2169	1	2
1885	24732	56	1	2	chr1	170433026	170439178	-78811443	+	L1PA4	LINE	L1	9	6155	0	2
1886	21991	99	7	7	chr1	170538020	170541096	-78709525	+	L1PA7	LINE	L1	8	3078	-3383	2
1886	22175	115	7	21	chr1	170581637	170584122	-78666499	-	L1PA7	LINE	L1	-3993	2506	11	2
1887	23686	71	5	5	chr1	170779889	170786031	-78464590	+	L1PA6	LINE	L1	1	6121	-33	2
1889	8190	186	22	77	chr1	170986279	170988041	-78262580	+	L1PA8	LINE	L1	3	1666	-4687	2
1892	21202	93	4	13	chr1	171328360	171333742	-77916879	+	L1PA7	LINE	L1	1	5361	-1100	2
1892	28021	22	1	0	chr1	171342725	171348736	-77901885	+	L1PA2	LINE	L1	159	6155	0	2
1893	24235	67	15	2	chr1	171519607	171525696	-77724925	-	L1PA6	LINE	L1	0	6154	5	2
1894	17852	40	2	4	chr1	171663833	171665561	-77585060	-	L1PA3	LINE	L1	-4306	1849	124	2
1897	26532	29	0	0	chr1	172024969	172031001	-77219620	+	L1PA3	LINE	L1	125	6155	0	2
1897	21718	96	6	42	chr1	172047530	172050228	-77200393	-	L1PA7	LINE	L1	-3768	2693	1	2
1899	24060	67	10	3	chr1	172271048	172277171	-76973450	+	L1PA6	LINE	L1	2	6152	-2	2
1899	26916	39	2	1	chr1	172283386	172289535	-76961086	+	L1PA3	LINE	L1	1	6155	0	2
1900	25065	63	7	0	chr1	172400755	172406868	-76843753	+	L1PA6	LINE	L1	1	6136	-18	2
1901	23544	67	9	4	chr1	172560414	172566554	-76684067	-	L1PA5	LINE	L1	-2	6152	4	2
1904	28008	17	1	1	chr1	172950419	172956446	-76294175	-	L1PA2	LINE	L1	-4	6151	125	2
1905	17612	66	1	0	chr1	173043091	173045579	-76205042	+	L1P1	LINE	L1	3	2492	-3654	2
1905	25186	45	2	6	chr1	173122883	173129044	-76121577	+	L1PA4	LINE	L1	16	6152	-3	2
1906	16497	78	3	12	chr1	173196576	173201024	-76049597	+	L1PA5	LINE	L1	2	4412	-1734	2
1907	6830	141	11	14	chr1	173287989	173289138	-75961483	+	L1PA8	LINE	L1	308	1453	-5008	2
1907	25310	49	6	0	chr1	173291540	173297653	-75952968	+	L1PA4	LINE	L1	1	6152	-3	2
1909	23104	68	10	2	chr1	173619247	173625381	-75625240	-	L1PA6	LINE	L1	-3	6151	1	2
1910	24609	51	8	1	chr1	173694903	173701011	-75549610	+	L1PA4	LINE	L1	5	6152	-3	2
1910	24620	68	5	4	chr1	173780832	173785995	-75464626	+	L1PA6	LINE	L1	4	5161	-985	2
1913	12415	92	19	23	chr1	174112708	174115327	-75135294	+	L1PA7	LINE	L1	1	2642	-3819	2
1914	28071	16	1	0	chr1	174202404	174208431	-75042190	-	L1PA2	LINE	L1	-2	6153	125	2
1915	28080	16	0	0	chr1	174346929	174352953	-74897668	-	L1PA2	LINE	L1	-7	6148	125	2
1916	25031	78	10	2	chr1	174510926	174514856	-74735765	-	L1PA5	LINE	L1	-2190	3956	4	2
1916	27535	5	0	0	chr1	174559490	174565517	-74685104	-	L1HS	LINE	L1	-3	6152	124	2
1916	25863	43	1	4	chr1	174579195	174585366	-74665255	-	L1PA3	LINE	L1	-3	6152	2	2
1918	27074	14	1	0	chr1	174812364	174818381	-74432240	-	L1PA2	LINE	L1	0	6155	135	2
1921	15425	89	14	9	chr1	175229302	175231523	-74019098	-	L1PA6	LINE	L1	-3948	2236	5	2
1927	26759	42	1	11	chr1	175961392	175967637	-73282984	+	L1PA3	LINE	L1	1	6155	0	2
1927	26994	31	4	0	chr1	175971490	175977503	-73273118	-	L1PA2	LINE	L1	0	6155	127	2
1929	28668	8	1	0	chr1	176225221	176231246	-73019375	-	L1PA2	LINE	L1	0	6155	126	2
1929	26065	34	1	1	chr1	176277531	176283546	-72967075	-	L1PA3	LINE	L1	-18	6137	126	2
1930	11036	95	31	13	chr1	176383642	176386737	-72863884	-	L1PA7	LINE	L1	-3311	3150	8	2
1938	26193	29	1	0	chr1	177370053	177376077	-71874544	-	L1PA3	LINE	L1	0	6155	129	2
1940	26556	24	0	1	chr1	177603062	177609081	-71641540	+	L1PA2	LINE	L1	134	6150	-5	2
1940	24654	49	4	1	chr1	177640945	177647081	-71603540	-	L1PA4	LINE	L1	0	6155	2	2
1940	24509	63	2	1	chr1	177661664	177667796	-71582825	+	L1PA5	LINE	L1	2	6143	-11	2
1942	25296	67	1	1	chr1	177955162	177961330	-71289291	+	L1PA6	LINE	L1	2	6154	0	2
1944	22921	110	28	21	chr1	178213693	178219834	-71030787	-	L1PA8	LINE	L1	0	6357	193	2
1945	28037	19	0	0	chr1	178283914	178289953	-70960668	-	L1PA2	LINE	L1	0	6155	125	2
1949	26560	50	7	1	chr1	178806682	178812801	-70437820	+	L1PA2	LINE	L1	1	6155	0	2
1950	27938	32	1	1	chr1	178956726	178962708	-70287913	-	L1PA3	LINE	L1	0	6155	175	2
1953	23159	68	8	14	chr1	179429178	179435384	-69815237	-	L1PA5	LINE	L1	-1	6153	4	2
1954	23722	79	11	22	chr1	179504358	179510596	-69740025	-	L1PA6	LINE	L1	0	6154	8	2
1954	17834	69	11	4	chr1	179539831	179541332	-69709289	-	L1PA6	LINE	L1	-4654	1530	9	2
1955	25086	67	6	3	chr1	179653187	179659330	-69591291	-	L1PA5	LINE	L1	-5	6149	4	2
1955	20683	75	22	9	chr1	179663188	179669564	-69581057	+	L1PA7	LINE	L1	1	6469	0	2
1960	25681	51	4	6	chr1	180302706	180308829	-68941792	+	L1PA5	LINE	L1	43	6154	0	2
1964	29408	5	0	0	chr1	180835947	180841979	-68408642	-	L1HS	LINE	L1	0	6155	124	2
1967	25263	46	3	0	chr1	181244998	181251128	-67999493	+	L1PA4	LINE	L1	3	6152	-3	2
1972	10209	148	30	29	chr1	181858225	181861405	-67389216	+	L1PA7	LINE	L1	192	3071	-3260	2
1972	6146	110	7	1	chr1	181889575	181890478	-67360143	+	L1PA7	LINE	L1	8	915	-5546	2
1973	19853	152	13	67	chr1	181943719	181946133	-67304488	+	L1PA8	LINE	L1	198	2495	-3988	2
1974	12773	100	9	23	chr1	182187600	182189764	-67060857	+	L1PA7	LINE	L1	7	2173	-4326	2
1976	12970	159	44	29	chr1	182429800	182430448	-66820173	+	L1PA4	LINE	L1	17	687	-5697	2
1986	4625	86	18	3	chr1	183653549	183654178	-65596443	-	L1PA7	LINE	L1	-5813	648	11	2
1986	12590	108	20	21	chr1	183717830	183721143	-65529478	-	L1PA7	LINE	L1	-3071	3390	6	2
1989	27464	41	1	6	chr1	184099707	184105891	-65144730	-	L1PA4	LINE	L1	-3	6152	2	2
1990	26383	57	5	3	chr1	184200914	184204522	-65046099	-	L1PA4	LINE	L1	-2525	3621	3	2
1995	27561	6	0	0	chr1	184814750	184820775	-64429846	+	L1HS	LINE	L1	130	6155	0	2
1996	26528	26	1	0	chr1	184970662	184976687	-64273934	+	L1PA3	LINE	L1	125	6155	0	2
1997	14058	102	6	40	chr1	185168367	185170846	-64079775	-	L1PA7	LINE	L1	-4005	2494	1	2
1998	27581	25	3	0	chr1	185220930	185226937	-64023684	-	L1PA2	LINE	L1	-5	6150	125	2
1999	25612	38	5	3	chr1	185347734	185353871	-63896750	-	L1PA4	LINE	L1	-3	6152	1	2
2000	23346	72	15	1	chr1	185555536	185561623	-63688998	+	L1PA6	LINE	L1	1	6149	-5	2
2001	17800	55	10	7	chr1	185606780	185608196	-63642425	+	L1PA4	LINE	L1	2	1434	-4721	2
2001	27034	39	1	7	chr1	185676529	185682709	-63567912	+	L1PA3	LINE	L1	13	6152	-3	2
2002	25570	65	1	1	chr1	185747478	185753633	-63496988	-	L1PA5	LINE	L1	0	6154	1	2
2005	26775	36	14	0	chr1	186126621	186132692	-63117929	-	L1PA3	LINE	L1	0	6155	1	2
2005	24561	58	3	1	chr1	186225732	186231861	-63018760	-	L1PA4	LINE	L1	-7	6148	11	2
2007	22205	101	12	27	chr1	186475543	186481803	-62768818	-	L1PA7	LINE	L1	-8	6461	206	2
2008	27597	27	1	0	chr1	186606463	186612488	-62638133	+	L1PA2	LINE	L1	126	6151	-4	2
2009	11674	131	19	81	chr1	186698047	186700099	-62550522	-	L1PA7	LINE	L1	-4335	2034	2	2
2014	28723	6	0	0	chr1	187312896	187318926	-61931695	-	L1HS	LINE	L1	0	6155	125	2
2014	10901	127	10	1	chr1	187365653	187367258	-61883363	+	L1PA7	LINE	L1	1	1620	-4841	2
2016	28826	7	0	0	chr1	187566803	187572831	-61677790	+	L1HS	LINE	L1	127	6155	0	2
2024	27367	26	2	1	chr1	188721347	188727391	-60523230	-	L1PA2	LINE	L1	0	6155	124	2
2029	25945	46	5	3	chr1	189294414	189300558	-59950063	-	L1PA4	LINE	L1	-3	6152	1	2
2029	23492	78	25	1	chr1	189379768	189385789	-59864832	-	L1PA6	LINE	L1	-3	6151	2	2
2030	27469	29	0	1	chr1	189437866	189443898	-59806723	-	L1PA3	LINE	L1	-3	6152	127	2
2032	26959	40	1	0	chr1	189723931	189730081	-59520540	+	L1PA3	LINE	L1	1	6155	0	2
2036	19287	80	14	5	chr1	190221929	190227477	-59023144	-	L1PA6	LINE	L1	-18	6136	279	2
2038	8611	102	19	1	chr1	190474508	190475735	-58774886	-	L1PA7	LINE	L1	-4974	1487	239	2
2044	23838	77	7	2	chr1	191342595	191348070	-57902551	-	L1PA6	LINE	L1	-669	5485	6	2
2045	24996	70	7	1	chr1	191411940	191418019	-57832602	-	L1PA5	LINE	L1	-13	6141	26	2
2053	28175	15	0	0	chr1	192469714	192475742	-56774879	+	L1PA2	LINE	L1	127	6153	-2	2
2054	23846	78	9	4	chr1	192632095	192638224	-56612397	-	L1PA6	LINE	L1	-3	6151	5	2
2054	21951	69	49	3	chr1	192652084	192657973	-56592648	-	L1PA5	LINE	L1	0	6154	4	2
2062	28682	6	0	0	chr1	193686967	193693022	-55557599	-	L1HS	LINE	L1	0	6155	126	2
2081	24921	71	8	6	chr1	196158324	196162567	-53088054	-	L1PA5	LINE	L1	-1633	4513	272	2
2081	28713	5	0	0	chr1	196188500	196194532	-53056089	-	L1HS	LINE	L1	0	6155	124	2
2086	26664	43	1	1	chr1	196749933	196756085	-52494536	-	L1PA3	LINE	L1	-3	6152	3	2
2086	7926	84	12	3	chr1	196786134	196787200	-52463421	-	L1PA6	LINE	L1	-5107	1077	2	2
2087	23316	75	8	3	chr1	196905092	196911229	-52339392	-	L1PA6	LINE	L1	-1	6153	2	2
2087	23795	112	17	14	chr1	196955493	196961787	-52288834	-	L1PA6	LINE	L1	-1	6338	13	2
2089	3906	244	100	36	chr1	197214666	197215762	-52034859	-	L1PA7	LINE	L1	-5449	1184	18	2
2092	7503	78	24	0	chr1	197541072	197542070	-51708551	+	L1PA6	LINE	L1	1	1022	-5162	2
2093	28665	5	0	0	chr1	197676844	197682876	-51567745	+	L1HS	LINE	L1	124	6154	-1	2
2093	5745	60	15	7	chr1	197771461	197772271	-51478350	+	L1HS	LINE	L1	2	817	-5215	2
2097	26889	33	3	1	chr1	198278576	198284592	-50966029	-	L1PA3	LINE	L1	0	6155	124	2
2107	22680	96	8	11	chr1	199601678	199608132	-49642489	+	L1PA7	LINE	L1	8	6469	0	2
2107	25207	64	8	1	chr1	199616490	199622600	-49628021	+	L1PA5	LINE	L1	8	6153	-1	2
2109	26633	55	3	1	chr1	199850078	199856212	-49394409	-	L1PA4	LINE	L1	0	6155	11	2
2112	27230	43	0	1	chr1	200154495	200160637	-49089984	+	L1PA4	LINE	L1	3	6144	-11	2
2120	26594	34	1	1	chr1	201203233	201209390	-48041231	-	L1PA3	LINE	L1	0	6155	2	2
2136	25857	70	19	1	chr1	203380633	203383593	-45867028	+	L1PA5	LINE	L1	4	3004	-3142	2
2151	27796	36	1	3	chr1	205369825	205375987	-43874634	-	L1PA3	LINE	L1	-1	6154	2	2
2155	16096	84	16	60	chr1	205868436	205870406	-43380215	+	L1PA6	LINE	L1	2	1857	-4327	2
2167	23325	72	13	5	chr1	207369348	207375407	-41875214	+	L1PA6	LINE	L1	42	6136	-18	2
2167	26238	47	1	4	chr1	207380079	207386252	-41864369	+	L1PA4	LINE	L1	1	6153	-2	2
2170	17357	46	6	1	chr1	207833825	207837122	-41413499	-	L1P1	LINE	L1	-2831	3315	1	2
2171	26297	26	1	0	chr1	207903811	207909840	-41340781	+	L1PA2	LINE	L1	126	6155	0	2
2171	23509	78	16	3	chr1	207943748	207949834	-41300787	-	L1PA6	LINE	L1	0	6154	6	2
2178	24768	37	3	30	chr1	208876039	208882374	-40368247	+	L1PA3	LINE	L1	1	6154	-1	2
2180	24147	64	8	1	chr1	209164802	209170924	-40079697	+	L1PA5	LINE	L1	4	6152	-2	2
2187	29393	6	0	0	chr1	210087138	210093168	-39157453	-	L1HS	LINE	L1	-1	6154	124	2
2188	25908	51	2	0	chr1	210146557	210152695	-39097926	-	L1PA4	LINE	L1	-2	6153	4	2
2195	23418	93	11	11	chr1	211058468	211064890	-38185731	+	L1PA6	LINE	L1	11	6465	-4	3
2195	22527	73	8	4	chr1	211127241	211133387	-38117234	-	L1PA6	LINE	L1	-2	6152	1	3
2196	24431	54	2	6	chr1	211169338	211175483	-38075138	+	L1PA5	LINE	L1	1	6121	-33	3
2196	16777	102	2	19	chr1	211248954	211252111	-37998510	+	L1PA6	LINE	L1	6	3140	-3014	3
2199	24643	55	2	2	chr1	211575632	211581753	-37668868	-	L1PA5	LINE	L1	-6	6148	22	3
2199	26076	60	6	1	chr1	211626743	211632836	-37617785	+	L1PA5	LINE	L1	11	6136	-18	3
2206	26727	51	4	0	chr1	212563807	212569930	-36680691	+	L1PA5	LINE	L1	11	6146	-8	3
2208	26579	48	3	8	chr1	212831367	212837525	-36413096	+	L1PA4	LINE	L1	7	6149	-6	3
2213	25853	54	5	0	chr1	213387234	213393362	-35857259	+	L1PA4	LINE	L1	2	6154	-1	3
2214	17286	65	25	1	chr1	213531278	213535024	-35715597	-	L1P1	LINE	L1	-2296	3850	11	3
2216	22738	101	12	25	chr1	213879888	213886311	-35364310	-	L1PA7	LINE	L1	0	6469	8	3
2217	18564	45	2	3	chr1	213979777	213982272	-35268349	-	L1P1	LINE	L1	-3651	2495	4	3
2224	23193	90	10	18	chr1	214895036	214901448	-34349173	-	L1PA7	LINE	L1	0	6469	1	3
2230	24912	71	6	7	chr1	215705544	215711714	-33538907	+	L1PA5	LINE	L1	8	6154	0	3
2244	11445	108	21	22	chr1	217552713	217555045	-31695576	+	L1PA7	LINE	L1	8	2375	-4124	3
2245	12510	96	16	11	chr1	217610273	217612184	-31638437	+	L1PA7	LINE	L1	2	1943	-4556	3
2247	28485	12	0	1	chr1	217863834	217869865	-31380756	-	L1PA2	LINE	L1	-4	6151	125	3
2249	28616	5	1	0	chr1	218182569	218188594	-31062027	-	L1HS	LINE	L1	-1	6154	126	3
2263	25828	38	0	5	chr1	220012672	220018849	-29231772	+	L1PA3	LINE	L1	1	6152	-3	3
2263	26294	29	2	2	chr1	220036912	220042937	-29207684	+	L1PA3	LINE	L1	131	6154	-1	3
2266	7059	36	0	0	chr1	220418497	220419350	-28831271	+	L1HS	LINE	L1	2	854	-5178	3
2269	23820	67	7	8	chr1	220778862	220785034	-28465587	-	L1PA6	LINE	L1	-5	6149	5	3
2271	15087	111	89	26	chr1	221032129	221037738	-28212883	-	L1PA7	LINE	L1	0	6154	10	3
2272	22766	88	12	9	chr1	221220474	221226896	-28023725	+	L1PA7	LINE	L1	1	6469	0	3
2274	24380	66	7	6	chr1	221430795	221436957	-27813664	-	L1PA5	LINE	L1	-2	6152	6	3
2275	25856	56	2	1	chr1	221556406	221562550	-27688071	-	L1PA5	LINE	L1	-3	6151	2	3
2281	20625	91	26	11	chr1	222318844	222325167	-26925454	+	L1PA7	LINE	L1	8	6460	-9	3
2289	26269	62	2	4	chr1	223451430	223457585	-25793036	+	L1PA5	LINE	L1	11	6154	0	3
2290	27877	38	2	1	chr1	223539901	223546029	-25704592	-	L1PA3	LINE	L1	-18	6137	9	3
2290	28761	17	2	0	chr1	223568876	223574899	-25675722	-	L1PA2	LINE	L1	0	6155	126	3
2291	27827	35	0	1	chr1	223620333	223626365	-25624256	+	L1PA3	LINE	L1	126	6155	0	3
2294	24158	138	32	67	chr1	224055914	224059312	-25191309	-	L1PA8	LINE	L1	-3060	3271	4	3
2302	25703	53	9	1	chr1	225128225	225134320	-24116301	-	L1PA4	LINE	L1	-3	6152	4	3
2303	20970	98	39	35	chr1	225196426	225202113	-24048508	-	L1PA7	LINE	L1	-664	5805	8	3
2303	25551	57	6	0	chr1	225243237	225249358	-24001263	-	L1PA4	LINE	L1	0	6155	6	3
2304	25453	59	9	1	chr1	225355890	225361977	-23888644	+	L1PA4	LINE	L1	11	6152	-3	3
2304	24542	73	9	1	chr1	225399619	225405719	-23844902	-	L1PA5	LINE	L1	-11	6143	4	3
2320	3957	95	269	0	chr1	227420126	227420809	-21829812	-	L1PA5	LINE	L1	-5038	1146	280	3
2321	22283	97	13	22	chr1	227661288	227663979	-21586642	+	L1PA7	LINE	L1	1	2693	-3768	3
2323	21548	93	15	28	chr1	227887596	227893472	-21357149	+	L1PA7	LINE	L1	372	6154	0	3
2324	15450	122	47	17	chr1	228059593	228064906	-21185715	+	L1PA7	LINE	L1	6	5680	-781	3
2329	15324	50	0	9	chr1	228693373	228695338	-20555283	+	L1P1	LINE	L1	1	1948	-4207	3
2329	25269	48	2	1	chr1	228708391	228714536	-20536085	-	L1PA4	LINE	L1	-2	6153	1	3
2344	23475	88	11	19	chr1	230606377	230612812	-18637809	-	L1PA7	LINE	L1	0	6469	1	3
2344	23125	94	6	62	chr1	230656932	230663471	-18587150	-	L1PA7	LINE	L1	-11	6143	8	3
2353	25099	65	2	12	chr1	231781847	231787971	-17462650	-	L1PA5	LINE	L1	-99	6055	1	3
2369	23885	72	9	3	chr1	233899911	233906042	-15344579	-	L1PA6	LINE	L1	-1	6153	1	3
2371	23879	62	6	3	chr1	234185372	234191530	-15059091	-	L1PA5	LINE	L1	0	6154	4	3
2382	27849	32	4	1	chr1	235545128	235551075	-13699546	-	L1PA3	LINE	L1	0	6155	193	3
2388	21733	86	16	26	chr1	236349656	236356092	-12894529	-	L1PA7	LINE	L1	-20	6449	12	3
2394	29507	4	0	0	chr1	237182767	237188794	-12061827	-	L1HS	LINE	L1	-3	6152	127	3
2400	21788	92	12	25	chr1	237983521	237989950	-11260671	+	L1PA7	LINE	L1	1	6463	-6	3
2402	25853	38	1	1	chr1	238200414	238206565	-11044056	-	L1PA3	LINE	L1	-3	6152	8	3
2408	7331	99	33	22	chr1	239063468	239064540	-10186081	+	L1PA3	LINE	L1	5	1087	-5097	3
2414	27493	7	0	0	chr1	239786798	239792823	-9457798	-	L1HS	LINE	L1	-1	6154	129	3
2414	25964	36	1	1	chr1	239801068	239807209	-9443412	-	L1PA3	LINE	L1	-3	6152	13	3
2424	25175	64	7	1	chr1	241058564	241064698	-8185923	-	L1PA5	LINE	L1	0	6154	27	3
2428	23433	88	13	15	chr1	241588285	241594694	-7655927	-	L1PA7	LINE	L1	-5	6464	1	3
2432	28728	15	1	0	chr1	242208863	242214887	-7035734	-	L1PA2	LINE	L1	0	6155	127	3
2433	21741	94	15	23	chr1	242315662	242322074	-6928547	-	L1PA7	LINE	L1	-5	6464	7	3
2433	11317	91	20	23	chr1	242332442	242338355	-6912266	+	L1PA5	LINE	L1	3	6468	-1	3
2436	26620	50	2	1	chr1	242644375	242650524	-6600097	+	L1PA4	LINE	L1	1	6153	-2	3
2437	21032	91	11	13	chr1	242749944	242756394	-6494227	+	L1PA7	LINE	L1	5	6468	-1	3
2446	25532	54	4	3	chr1	243970349	243976492	-5274129	+	L1PA5	LINE	L1	3	6154	0	3
2452	21556	86	12	46	chr1	244726035	244732688	-4517933	-	L1PA7	LINE	L1	0	6469	8	3
2461	28112	26	1	0	chr1	245979841	245985862	-3264759	+	L1PA3	LINE	L1	128	6155	0	3
2474	23416	90	12	20	chr1	247670824	247677276	-1573345	-	L1PA7	LINE	L1	0	6469	2	3
2475	22796	101	8	24	chr1	247730455	247736938	-1513683	-	L1PA8	LINE	L1	0	6487	17	3
2475	28832	5	0	0	chr1	247850475	247856506	-1394115	+	L1HS	LINE	L1	125	6155	0	3
2477	28522	17	1	0	chr1	248051624	248057640	-1192981	-	L1PA2	LINE	L1	-2	6153	133	3
2478	26827	43	4	1	chr1	248230814	248236938	-1013683	+	L1PA3	LINE	L1	9	6152	-3	3
2479	28322	14	0	0	chr1	248329861	248335891	-914730	-	L1PA2	LINE	L1	0	6155	124	3
2480	27001	34	2	0	chr1	248416163	248422179	-828442	+	L1PA3	LINE	L1	126	6155	0	3
2482	26895	31	8	1	chr1	248691258	248697242	-553379	+	L1PA3	LINE	L1	133	6155	0	3
1	24572	4	0	0	chr2	16774993	16781026	-226418347	-	L1HS	LINE	L1	0	6155	124	1
3	27098	15	0	0	chr2	159379129	159385161	-83814212	+	L1PA2	LINE	L1	124	6155	0	2
11	26413	50	3	1	chr2	18873464	18879603	-224319770	-	L1PA4	LINE	L1	0	6155	3	1
22	10410	151	46	6	chr2	116391165	116393137	-126806236	-	L1PA5	LINE	L1	-4326	2462	399	2
31	25522	62	3	2	chr2	190835712	190841851	-52357522	-	L1PA5	LINE	L1	-3	6151	1	2
35	25227	67	7	1	chr2	221246938	221253064	-21946309	-	L1PA5	LINE	L1	-1	6153	4	2
83	28001	5	0	0	chr2	11136231	11142262	-232057111	-	L1HS	LINE	L1	0	6155	124	1
90	26406	59	1	0	chr2	18084714	18090863	-225108510	-	L1PA5	LINE	L1	0	6154	11	1
103	25410	40	7	1	chr2	31719227	31725317	-211474056	+	L1PA4	LINE	L1	5	6153	-2	1
106	26263	49	1	3	chr2	34860378	34866543	-208332830	+	L1PA4	LINE	L1	1	6152	-3	1
111	25907	28	2	2	chr2	40235740	40241759	-202957614	-	L1PA2	LINE	L1	-9	6146	124	1
126	26334	30	1	2	chr2	55963464	55969528	-187229845	-	L1PA3	LINE	L1	0	6155	124	1
133	24274	68	6	18	chr2	63437611	63443856	-179755517	+	L1PA5	LINE	L1	4	6151	-3	1
136	25253	45	1	2	chr2	66190195	66196348	-177003025	-	L1PA4	LINE	L1	-4	6151	3	1
165	23454	108	7	47	chr2	97120171	97126522	-146072851	+	L1PA8	LINE	L1	8	6066	-106	1
191	27460	26	1	0	chr2	124386300	124392318	-118807055	+	L1PA3	LINE	L1	134	6155	0	2
202	24832	47	5	1	chr2	136049167	136055281	-107144092	-	L1PA4	LINE	L1	-3	6152	15	2
203	23003	67	8	1	chr2	137226554	137232392	-105966981	+	L1PA6	LINE	L1	292	6152	-2	2
231	27942	17	0	0	chr2	166588173	166594204	-76605169	-	L1PA2	LINE	L1	0	6155	124	2
243	25904	36	2	1	chr2	178650123	178656277	-64543096	+	L1PA3	LINE	L1	1	6154	-1	2
244	22596	92	15	13	chr2	179830050	179835654	-63363719	+	L1PA7	LINE	L1	1	5611	-850	2
245	25173	64	5	8	chr2	180616663	180622826	-62576547	-	L1PA5	LINE	L1	-1	6153	12	2
254	25229	61	3	2	chr2	190183916	190190050	-53009323	+	L1PA5	LINE	L1	12	6150	-4	2
254	24555	62	6	3	chr2	190576349	190579390	-52619983	+	L1PA6	LINE	L1	1	3039	-3107	2
277	28672	8	0	0	chr2	214431955	214437986	-28761387	-	L1HS	LINE	L1	0	6155	125	2
290	26332	28	4	1	chr2	227929601	227935618	-15263755	+	L1PA3	LINE	L1	136	6155	0	2
296	27686	26	1	1	chr2	234486485	234492516	-8706857	-	L1PA3	LINE	L1	0	6155	124	2
297	28349	20	1	1	chr2	235797033	235803063	-7396310	+	L1PA2	LINE	L1	124	6155	0	2
585	12855	94	12	7	chr2	92246	94045	-243105328	+	L1PA7	LINE	L1	249	2069	-4430	1
591	27967	23	1	0	chr2	799551	805575	-242393798	+	L1PA3	LINE	L1	124	6155	0	1
595	25278	57	5	1	chr2	1386506	1392621	-241806752	-	L1PA5	LINE	L1	-7	6147	11	1
598	24220	62	10	1	chr2	1763735	1769814	-241429559	+	L1PA5	LINE	L1	4	6124	-30	1
608	18628	55	4	1	chr2	3034314	3036991	-240162382	+	L1P1	LINE	L1	1	2683	-3463	1
610	27400	36	3	1	chr2	3373017	3379166	-239820207	+	L1PA3	LINE	L1	3	6155	0	1
614	28114	29	1	1	chr2	3841954	3847985	-239351388	-	L1PA3	LINE	L1	0	6155	124	1
617	27564	30	0	1	chr2	4205398	4211449	-238987924	+	L1PA3	LINE	L1	124	6155	0	1
618	14848	107	10	60	chr2	4356840	4360985	-238838388	-	L1PA7	LINE	L1	-1885	4261	325	1
620	26007	24	6	0	chr2	4690558	4696555	-238502818	+	L1PA2	LINE	L1	124	6154	-1	1
621	28883	3	0	0	chr2	4781319	4787350	-238412023	+	L1HS	LINE	L1	124	6155	0	1
638	12892	99	2	14	chr2	7044950	7045747	-236153626	-	L1PA7	LINE	L1	-5660	801	4	1
655	27693	40	0	0	chr2	9178460	9184625	-234014748	+	L1PA4	LINE	L1	4	6155	0	1
661	24999	46	3	1	chr2	10001091	10007222	-233192151	+	L1PA4	LINE	L1	2	6149	-6	1
661	24662	58	16	3	chr2	10069586	10073421	-233125952	-	L1PA6	LINE	L1	-2267	3879	1	1
676	26441	48	4	2	chr2	12021586	12027729	-231171644	-	L1PA4	LINE	L1	0	6155	1	1
678	17284	83	9	9	chr2	12274226	12279737	-230919636	-	L1PA7	LINE	L1	0	6154	5	1
681	26654	22	1	0	chr2	12661872	12667897	-230531476	-	L1PA2	LINE	L1	-1	6154	128	1
688	22411	124	15	34	chr2	13561891	13568368	-229631005	-	L1PA8	LINE	L1	0	6357	14	1
690	27390	28	3	0	chr2	13873395	13879409	-229319964	-	L1PA3	LINE	L1	0	6155	124	1
693	12213	103	18	21	chr2	14221942	14225356	-228974017	+	L1PA7	LINE	L1	4	3442	-3019	1
693	26629	43	2	3	chr2	14239258	14245416	-228953957	+	L1PA4	LINE	L1	3	6152	-3	1
696	27034	38	0	1	chr2	14641576	14647733	-228551640	-	L1PA3	LINE	L1	-3	6152	2	1
698	25693	40	2	3	chr2	14923448	14929601	-228269772	-	L1PA3	LINE	L1	-5	6150	9	1
699	26781	16	2	1	chr2	14988188	14994202	-228205171	+	L1PA2	LINE	L1	124	6148	-7	1
702	24093	68	6	3	chr2	15456373	15462508	-227736865	+	L1PA6	LINE	L1	2	6138	-16	1
703	27214	37	1	3	chr2	15579624	15585791	-227613582	+	L1PA3	LINE	L1	2	6154	-1	1
710	14090	31	1	1	chr2	16415226	16416861	-226782512	-	L1PA3	LINE	L1	-4397	1758	124	1
719	22655	106	22	10	chr2	17626729	17632989	-225566384	+	L1PA8	LINE	L1	2	6346	-11	1
723	22908	51	34	3	chr2	18164397	18170345	-225029028	-	L1PA4	LINE	L1	0	6155	17	1
723	25687	24	6	2	chr2	18193282	18199290	-225000083	-	L1PA2	LINE	L1	0	6155	124	1
724	22179	73	7	10	chr2	18320350	18326551	-224872822	-	L1PA6	LINE	L1	0	6154	5	1
724	22516	90	10	21	chr2	18343487	18349931	-224849442	-	L1PA7	LINE	L1	-4	6465	5	1
727	23835	96	18	11	chr2	18639473	18645589	-224553784	-	L1PA7	LINE	L1	-1	6153	8	1
731	22104	192	50	70	chr2	19199663	19202204	-223997169	-	L1PA7	LINE	L1	-3830	2501	14	1
731	22104	192	50	70	chr2	19218165	19220706	-223978667	-	L1PA7	LINE	L1	-3830	2501	14	1
732	20937	73	19	12	chr2	19289027	19295149	-223904224	+	L1PA6	LINE	L1	5	6149	-5	1
732	15396	41	0	3	chr2	19361635	19364161	-223835212	-	L1PA3	LINE	L1	-3262	2884	366	1
733	27977	24	2	0	chr2	19505600	19511623	-223687750	+	L1PA2	LINE	L1	125	6153	-2	1
734	26567	55	2	0	chr2	19583732	19589864	-223609509	-	L1PA4	LINE	L1	-1	6154	11	1
738	22634	102	15	102	chr2	20115716	20118859	-223080514	+	L1PA7	LINE	L1	8	2837	-3309	1
742	24149	81	3	11	chr2	20658067	20664545	-222534828	+	L1PA7	LINE	L1	4	6469	0	1
744	17066	67	9	1	chr2	20911173	20915654	-222283719	+	L1PA6	LINE	L1	1	4502	-1644	1
745	18431	54	3	1	chr2	21072053	21075749	-222123624	-	L1P1	LINE	L1	-2442	3704	4	1
746	26796	52	3	4	chr2	21105211	21111372	-222088001	-	L1PA4	LINE	L1	-1	6154	1	1
748	26952	40	0	1	chr2	21431416	21437609	-221761764	-	L1PA3	LINE	L1	0	6155	1	1
749	26646	47	6	1	chr2	21558810	21564936	-221634437	+	L1PA4	LINE	L1	2	6155	0	1
750	25463	61	8	1	chr2	21743873	21749962	-221449411	-	L1PA5	LINE	L1	-8	6146	11	1
753	27300	28	2	0	chr2	22126183	22132216	-221067157	-	L1PA3	LINE	L1	0	6155	124	1
755	27420	32	2	1	chr2	22379314	22385326	-220814047	+	L1PA3	LINE	L1	124	6145	-10	1
756	5521	58	7	0	chr2	22527225	22527919	-220671454	+	L1PA3	LINE	L1	1	699	-5456	1
762	27942	24	4	1	chr2	23207025	23213040	-219986333	+	L1PA2	LINE	L1	126	6155	0	1
763	25633	68	7	7	chr2	23394422	23400568	-219798805	+	L1PA5	LINE	L1	4	6153	-1	1
763	29004	12	0	1	chr2	23447722	23453757	-219745616	-	L1PA2	LINE	L1	0	6155	125	1
767	26816	40	0	1	chr2	23959438	23965581	-219233792	+	L1PA4	LINE	L1	13	6149	-6	1
770	24487	63	8	2	chr2	24318027	24324128	-218875245	+	L1PA6	LINE	L1	23	6137	-17	1
775	26869	46	2	1	chr2	25023192	25029340	-218170033	-	L1PA4	LINE	L1	0	6155	1	1
822	26632	26	2	0	chr2	31127064	31133089	-212066284	+	L1PA2	LINE	L1	125	6155	0	1
826	20624	81	14	20	chr2	31711959	31715263	-211484110	+	L1PA6	LINE	L1	5	3194	-2952	1
827	6019	197	30	12	chr2	31809812	31811093	-211388280	+	L1PA8	LINE	L1	27	1429	-6136	1
828	21382	82	15	4	chr2	31906930	31909235	-211290138	-	L1PA6	LINE	L1	-3829	2317	5	1
828	20568	142	32	16	chr2	31942662	31948912	-211250461	+	L1PA8	LINE	L1	4	6353	-4	1
828	12019	89	3	0	chr2	31973593	31975306	-211224067	+	L1PA5	LINE	L1	1	1718	-4437	1
829	25152	66	8	1	chr2	32020406	32026495	-211172878	+	L1PA5	LINE	L1	12	6141	-13	1
831	25477	68	9	2	chr2	32325536	32331655	-210867718	-	L1PA5	LINE	L1	-7	6147	4	1
835	4835	98	22	0	chr2	32888029	32888696	-210310677	-	L1PA7	LINE	L1	-5779	682	1	1
839	26031	34	3	2	chr2	33395080	33401232	-209798141	+	L1PA3	LINE	L1	1	6152	-3	1
849	21544	89	9	9	chr2	34691283	34697717	-208501656	+	L1PA7	LINE	L1	1	6465	-4	1
850	14300	135	26	42	chr2	34768102	34771174	-208428199	-	L1PA8	LINE	L1	-3307	3024	10	1
850	17274	69	3	1	chr2	34783130	34786524	-208412849	-	L1PA3	LINE	L1	-2744	3402	2	1
853	25619	54	3	1	chr2	35237514	35243658	-207955715	+	L1PA4	LINE	L1	2	6154	-1	1
854	26939	44	1	2	chr2	35331926	35338075	-207861298	-	L1PA3	LINE	L1	-11	6144	3	1
856	25947	56	3	0	chr2	35544823	35550966	-207648407	-	L1PA4	LINE	L1	0	6155	2	1
857	21145	112	23	12	chr2	35702729	35707999	-207491374	+	L1PA8	LINE	L1	396	5682	-779	1
858	25887	48	3	1	chr2	35788127	35794271	-207405102	-	L1PA4	LINE	L1	0	6155	1	1
859	12003	91	1	7	chr2	35991509	35993154	-207206219	+	L1PA4	LINE	L1	1	1635	-4520	1
860	24552	71	11	1	chr2	36125987	36132085	-207067288	-	L1PA5	LINE	L1	-2	6152	4	1
862	21624	117	22	14	chr2	36315454	36319201	-206880172	+	L1PA8	LINE	L1	217	3974	-2487	1
862	27542	6	0	0	chr2	36339649	36345680	-206853693	-	L1HS	LINE	L1	0	6155	124	1
873	22912	69	6	2	chr2	37821340	37827470	-205371903	-	L1PA6	LINE	L1	-16	6138	4	1
874	26540	55	4	0	chr2	37950299	37956413	-205242960	+	L1PA5	LINE	L1	1	6137	-17	1
876	23235	101	10	40	chr2	38163045	38169498	-205029875	-	L1PA7	LINE	L1	0	6469	8	1
876	22509	94	13	14	chr2	38183799	38190308	-205009065	-	L1PA7	LINE	L1	0	6469	2	1
876	24901	52	1	2	chr2	38231838	38238001	-204961372	-	L1PA4	LINE	L1	-2	6153	2	1
877	26917	44	4	8	chr2	38359549	38365734	-204833639	-	L1PA4	LINE	L1	0	6155	1	1
888	26146	62	3	1	chr2	39802132	39808292	-203391081	-	L1PA5	LINE	L1	0	6154	11	1
890	22493	100	9	19	chr2	40034848	40041278	-203158095	-	L1PA7	LINE	L1	-11	6458	4	1
890	21694	107	8	36	chr2	40052132	40058577	-203140796	-	L1PA7	LINE	L1	-4	6465	2	1
893	26228	27	1	1	chr2	40459740	40465767	-202733606	-	L1PA2	LINE	L1	0	6155	128	1
897	12150	110	11	35	chr2	40938010	40940550	-202258823	-	L1PA7	LINE	L1	-3950	2549	8	1
902	17396	62	4	1	chr2	41585611	41589406	-201609967	+	L1P1	LINE	L1	2	3806	-2340	1
914	26870	23	1	0	chr2	43216615	43222642	-199976731	+	L1PA3	LINE	L1	125	6153	-2	1
918	26750	35	4	3	chr2	43770008	43776160	-199423213	-	L1PA3	LINE	L1	-3	6152	1	1
919	27282	11	0	0	chr2	43887610	43893639	-199305734	-	L1PA2	LINE	L1	-3	6152	124	1
930	28308	20	2	1	chr2	45286698	45292726	-197906647	-	L1PA2	LINE	L1	0	6155	124	1
930	28426	19	1	1	chr2	45302883	45308915	-197890458	+	L1PA2	LINE	L1	124	6155	0	1
933	12668	81	5	37	chr2	45652654	45654421	-197544952	+	L1PA7	LINE	L1	1	1710	-4751	1
933	6739	98	16	3	chr2	45728454	45729394	-197469979	+	L1P1	LINE	L1	2	953	-5202	1
941	25404	66	20	2	chr2	46699197	46705243	-196494130	-	L1PA5	LINE	L1	-7	6147	4	1
952	22011	71	3	26	chr2	48200662	48206997	-194992376	+	L1PA6	LINE	L1	1	6153	-1	1
955	21764	102	24	12	chr2	48527197	48530531	-194668842	-	L1PA8	LINE	L1	-3060	3401	6	1
958	18903	81	69	25	chr2	48929403	48935299	-194264074	-	L1PA6	LINE	L1	0	6154	5	1
958	28266	31	0	0	chr2	48966978	48972998	-194226375	+	L1PA3	LINE	L1	136	6155	0	1
958	14042	111	42	41	chr2	48993319	48995165	-194204208	-	L1PA7	LINE	L1	-4318	1866	8	1
961	21520	96	15	20	chr2	49407670	49413527	-193785846	-	L1PA7	LINE	L1	-3	6151	365	1
962	19969	76	27	6	chr2	49437038	49443076	-193756297	+	L1PA6	LINE	L1	1	6146	-8	1
962	19512	90	20	21	chr2	49454725	49460932	-193738441	-	L1PA6	LINE	L1	-1	6153	8	1
962	23027	72	16	3	chr2	49525612	49531693	-193667680	+	L1PA6	LINE	L1	5	6154	0	1
967	22615	101	13	29	chr2	50109027	50115486	-193083887	+	L1PA7	LINE	L1	1	6467	-2	1
970	22396	99	9	16	chr2	50584922	50591386	-192607987	+	L1PA7	LINE	L1	8	6465	-4	1
978	26237	47	7	4	chr2	51539859	51545983	-191653390	-	L1PA4	LINE	L1	-3	6152	15	1
978	22096	115	16	27	chr2	51618535	51624774	-191574599	+	L1PA7	LINE	L1	8	6151	-3	1
979	16072	90	21	3	chr2	51726248	51728577	-191470796	-	L1PA5	LINE	L1	-3785	2361	4	1
983	26933	41	4	2	chr2	52266543	52272690	-190926683	-	L1PA3	LINE	L1	0	6155	1	1
986	17670	62	2	0	chr2	52646857	52650039	-190549334	+	L1P1	LINE	L1	4	3191	-2955	1
992	13043	122	16	10	chr2	53441451	53445038	-189754335	-	L1PA8	LINE	L1	-2839	3622	2	1
994	17288	67	9	1	chr2	53638061	53640348	-189559025	+	L1PA5	LINE	L1	11	2318	-3828	1
995	28162	25	3	1	chr2	53814170	53820181	-189379192	+	L1PA3	LINE	L1	130	6147	-8	1
1009	27540	41	2	0	chr2	55669242	55675009	-187524364	+	L1PA3	LINE	L1	3	5779	-376	1
1009	25508	64	5	2	chr2	55689297	55695446	-187503927	+	L1PA6	LINE	L1	1	6153	-1	1
1012	27421	40	2	0	chr2	56015252	56021396	-187177977	-	L1PA4	LINE	L1	0	6155	2	1
1012	26394	48	8	2	chr2	56041167	56047290	-187152083	+	L1PA4	LINE	L1	1	6155	0	1
1012	24450	67	4	0	chr2	56058678	56064818	-187134555	-	L1PA6	LINE	L1	-11	6143	1	1
1014	18927	115	34	50	chr2	56286836	56293138	-186906235	-	L1PA7	LINE	L1	0	6154	8	1
1014	23644	73	8	2	chr2	56319715	56325848	-186873525	+	L1PA5	LINE	L1	4	6154	0	1
1015	26251	54	4	0	chr2	56364285	56370411	-186828962	-	L1PA4	LINE	L1	0	6155	9	1
1017	24838	65	8	4	chr2	56648200	56654360	-186545013	+	L1PA4	LINE	L1	4	6155	0	1
1017	15295	154	84	37	chr2	56666498	56668827	-186530546	-	L1PA2	LINE	L1	-5229	2336	12	1
1018	26817	46	2	1	chr2	56778732	56784880	-186414493	-	L1PA3	LINE	L1	-1	6154	3	1
1018	15703	96	22	3	chr2	56830113	56834094	-186365279	-	L1PA6	LINE	L1	-1903	4240	5	1
1018	25916	48	2	2	chr2	56858378	56864527	-186334846	-	L1PA4	LINE	L1	-8	6147	1	1
1019	16532	72	1	0	chr2	57003010	57005128	-186194245	-	L1P1	LINE	L1	-4033	2122	4	1
1020	10888	126	6	16	chr2	57043277	57044353	-186155020	+	L1PA8	LINE	L1	314	1385	-5076	1
1024	27489	28	3	0	chr2	57645845	57651854	-185547519	+	L1PA2	LINE	L1	124	6148	-7	1
1026	27225	30	4	1	chr2	57835982	57841983	-185357390	+	L1PA3	LINE	L1	136	6155	0	1
1030	26632	43	4	7	chr2	58398749	58404923	-184794450	+	L1PA3	LINE	L1	2	6154	-1	1
1031	20634	50	24	1	chr2	58552476	58558398	-184640975	+	L1PA4	LINE	L1	2	6144	-11	1
1032	27111	26	2	0	chr2	58608677	58614701	-184584672	-	L1PA2	LINE	L1	-3	6152	124	1
1037	24887	52	2	0	chr2	59313885	59320021	-183879352	-	L1PA4	LINE	L1	-1	6154	4	1
1039	26075	48	3	0	chr2	59553442	59559575	-183639798	+	L1PA4	LINE	L1	2	6152	-3	1
1044	18112	108	26	3	chr2	60262008	60267888	-182931485	+	L1PA4	LINE	L1	12	6151	-4	1
1045	29226	9	0	0	chr2	60310797	60316829	-182882544	+	L1PA2	LINE	L1	124	6155	0	1
1045	23324	70	4	4	chr2	60357311	60363475	-182835898	-	L1PA5	LINE	L1	0	6154	4	1
1045	26694	20	0	0	chr2	60368326	60374358	-182825015	+	L1PA2	LINE	L1	125	6155	0	1
1045	27994	34	1	0	chr2	60416158	60422188	-182777185	+	L1PA3	LINE	L1	124	6155	0	1
1046	23506	101	13	9	chr2	60430335	60434905	-182764468	-	L1PA7	LINE	L1	-1872	4589	8	1
1052	16231	72	14	12	chr2	61261472	61262836	-181936537	+	L1PA6	LINE	L1	5	1372	-4812	1
1063	23967	63	6	1	chr2	62742655	62748790	-180450583	-	L1PA5	LINE	L1	-1	6153	3	1
1064	23577	60	13	9	chr2	62808020	62814121	-180385252	-	L1PA4	LINE	L1	-2	6153	11	1
1064	24860	52	2	0	chr2	62832372	62838510	-180360863	+	L1PA4	LINE	L1	2	6149	-6	1
1064	22209	125	22	15	chr2	62843553	62849864	-180349509	-	L1PA7	LINE	L1	-7	6332	14	1
1064	21162	99	14	12	chr2	62860132	62864660	-180334713	+	L1PA7	LINE	L1	13	4563	-1898	1
1064	26016	36	2	1	chr2	62872845	62878861	-180320512	-	L1PA3	LINE	L1	0	6155	130	1
1065	25030	66	4	4	chr2	62976120	62982272	-180217101	-	L1PA5	LINE	L1	-2	6152	1	1
1066	27671	20	2	0	chr2	63062613	63068633	-180130740	+	L1PA2	LINE	L1	124	6155	0	1
1069	11269	86	32	9	chr2	63531416	63533044	-179666329	+	L1PA7	LINE	L1	1	1665	-4796	1
1071	24671	72	4	1	chr2	63757857	63763758	-179435615	+	L1PA6	LINE	L1	4	5906	-248	1
1072	12234	95	8	19	chr2	63846855	63849011	-179350362	+	L1PA7	LINE	L1	2	2171	-4328	1
1072	17327	49	4	6	chr2	63934049	63935895	-179263478	-	L1PA4	LINE	L1	-4295	1860	9	1
1074	23898	77	8	6	chr2	64153650	64159799	-179039574	+	L1PA7	LINE	L1	5	6151	-3	1
1081	24584	64	22	6	chr2	65118160	65124209	-178075164	+	L1PA5	LINE	L1	4	6136	-18	1
1089	23382	94	20	7	chr2	66116824	66119318	-177080055	+	L1PA7	LINE	L1	8	2547	-3952	1
1089	27298	43	1	1	chr2	66151322	66157477	-177041896	-	L1PA3	LINE	L1	0	6155	1	1
1091	25976	32	6	1	chr2	66366081	66372071	-176827302	-	L1PA3	LINE	L1	-2	6153	136	1
1091	26296	29	1	0	chr2	66404302	66410334	-176789039	+	L1PA2	LINE	L1	124	6155	0	1
1091	25569	33	3	7	chr2	66433461	66439501	-176759872	+	L1PA3	LINE	L1	136	6144	-11	1
1092	24384	66	2	0	chr2	66574016	66580158	-176619215	-	L1PA5	LINE	L1	0	6154	1	1
1093	26199	26	2	1	chr2	66618262	66624282	-176575091	+	L1PA2	LINE	L1	125	6155	0	1
1094	22410	71	9	1	chr2	66836777	66842896	-176356477	-	L1PA6	LINE	L1	-4	6150	1	1
1095	25321	43	1	1	chr2	66854220	66860367	-176339006	-	L1PA3	LINE	L1	-3	6152	6	1
1095	24429	49	10	0	chr2	66869780	66875875	-176323498	-	L1PA4	LINE	L1	0	6155	1	1
1099	26186	44	3	3	chr2	67416943	67423099	-175776274	-	L1PA4	LINE	L1	-3	6152	1	1
1100	26463	40	1	9	chr2	67583196	67589423	-175609950	+	L1PA3	LINE	L1	1	6155	0	1
1102	22417	76	9	0	chr2	67816066	67822178	-175377195	+	L1PA6	LINE	L1	5	6154	0	1
1102	17163	52	0	11	chr2	67881196	67883638	-175315735	+	L1P1	LINE	L1	3	2415	-3731	1
1103	25174	63	8	2	chr2	67966102	67972236	-175227137	-	L1PA6	LINE	L1	-4	6150	1	1
1106	23881	67	9	1	chr2	68290922	68297028	-174902345	+	L1PA5	LINE	L1	4	6153	-1	1
1108	23708	92	6	24	chr2	68624866	68631138	-174568235	-	L1PA7	LINE	L1	-5	6149	8	1
1108	22959	98	12	49	chr2	68632040	68638471	-174560902	+	L1PA7	LINE	L1	8	6154	0	1
1110	16668	42	0	1	chr2	68904993	68907206	-174292167	-	L1PA3	LINE	L1	-3811	2335	125	1
1127	25035	62	11	3	chr2	71069328	71075450	-172123923	+	L1PA6	LINE	L1	1	6150	-4	1
1127	24170	71	5	8	chr2	71103043	71109214	-172090159	+	L1PA6	LINE	L1	13	6150	-4	1
1130	24081	77	12	4	chr2	71472942	71478686	-171720687	-	L1PA6	LINE	L1	-368	5786	5	1
1131	28667	6	1	0	chr2	71638604	71644631	-171554742	-	L1HS	LINE	L1	0	6155	126	1
1136	27914	27	2	0	chr2	72243079	72249090	-170950283	-	L1PA3	LINE	L1	0	6155	136	1
1136	28214	22	2	1	chr2	72291105	72297127	-170902246	+	L1PA2	LINE	L1	124	6155	0	1
1139	26100	52	1	2	chr2	72630859	72636998	-170562375	+	L1PA4	LINE	L1	8	6144	-11	1
1147	25033	39	4	11	chr2	73687581	73693778	-169505595	+	L1PA4	LINE	L1	3	6152	-3	1
1147	26214	28	1	0	chr2	73707203	73713226	-169486147	-	L1PA2	LINE	L1	-1	6154	124	1
1147	11702	87	40	16	chr2	73736506	73738750	-169460623	-	L1PA7	LINE	L1	-4139	2360	8	1
1147	24585	51	6	1	chr2	73765527	73771652	-169427721	+	L1PA4	LINE	L1	4	6153	-2	1
1148	17225	75	7	1	chr2	73872462	73875468	-169323905	-	L1P1	LINE	L1	-3114	3032	11	1
1148	25588	73	6	1	chr2	73891627	73897757	-169301616	-	L1PA5	LINE	L1	-1	6153	4	1
1149	27666	34	6	2	chr2	73948522	73954676	-169244697	+	L1PA3	LINE	L1	2	6155	0	1
1161	23401	83	5	2	chr2	75596022	75602161	-167597212	-	L1PA6	LINE	L1	-7	6147	5	1
1165	21933	90	9	14	chr2	76061063	76067288	-167132085	+	L1PA7	LINE	L1	250	6469	0	1
1167	26962	42	3	1	chr2	76317774	76323911	-166875462	-	L1PA3	LINE	L1	-3	6152	2	1
1167	12405	110	19	30	chr2	76364351	76367312	-166832061	-	L1PA7	LINE	L1	-3440	3021	2	1
1169	26681	44	1	3	chr2	76572278	76578454	-166620919	-	L1PA3	LINE	L1	0	6155	1	1
1171	27182	33	1	1	chr2	76875117	76881146	-166318227	-	L1PA3	LINE	L1	0	6155	127	1
1171	27114	36	5	2	chr2	76929218	76935241	-166264132	-	L1PA3	LINE	L1	-2	6153	127	1
1172	27191	43	0	7	chr2	76949960	76956159	-166243214	-	L1PA3	LINE	L1	-1	6154	2	1
1172	27632	29	2	1	chr2	77002884	77008884	-166190489	-	L1PA2	LINE	L1	-2	6153	146	1
1172	7883	57	23	3	chr2	77022930	77023959	-166175414	+	L1HS	LINE	L1	126	1175	-4980	1
1175	24246	78	19	1	chr2	77389033	77395089	-165804284	+	L1PA5	LINE	L1	4	6154	0	1
1178	27329	30	2	1	chr2	77819957	77825971	-165373402	+	L1PA3	LINE	L1	135	6155	0	1
1179	27312	30	2	1	chr2	77980898	77986904	-165212469	+	L1PA2	LINE	L1	145	6155	0	1
1190	26437	27	1	0	chr2	79332819	79338822	-163860551	-	L1PA3	LINE	L1	0	6155	145	1
1191	26527	27	3	1	chr2	79509382	79515397	-163683976	-	L1PA3	LINE	L1	0	6155	127	1
1193	16895	69	2	0	chr2	79693040	79697240	-163502133	+	L1PA5	LINE	L1	16	4224	-1922	1
1197	25257	46	1	1	chr2	80320127	80326280	-162873093	-	L1PA4	LINE	L1	0	6155	1	1
1198	23940	70	6	8	chr2	80437338	80443503	-162755870	-	L1PA5	LINE	L1	0	6154	15	1
1202	10712	113	25	28	chr2	80963551	80968801	-162230572	+	L1PA8	LINE	L1	10	6481	-6	1
1204	18931	177	37	18	chr2	81260539	81261832	-161937541	-	L1PA3	LINE	L1	-6221	1344	16	1
1206	20753	108	33	27	chr2	81432914	81435483	-161763890	+	L1PA7	LINE	L1	10	2673	-3788	1
1207	24494	72	6	1	chr2	81584089	81590224	-161609149	-	L1PA6	LINE	L1	-1	6153	5	1
1211	22908	97	11	23	chr2	82173021	82178782	-161020591	-	L1PA7	LINE	L1	-713	5756	11	1
1219	22444	106	26	22	chr2	83173918	83178104	-160021269	-	L1PA7	LINE	L1	-2201	4260	8	1
1220	28026	19	1	1	chr2	83315928	83321955	-159877418	+	L1PA2	LINE	L1	124	6153	-2	1
1222	27247	29	3	0	chr2	83574598	83580613	-159618760	+	L1PA3	LINE	L1	125	6151	-4	1
1225	22372	14	0	0	chr2	83995426	84000000	-159199373	+	L1HS	LINE	L1	124	4697	-1449	1
1227	26039	49	2	1	chr2	84203524	84209668	-158989705	+	L1PA4	LINE	L1	7	6155	0	1
1228	5395	70	1	0	chr2	84330925	84331614	-158867759	-	L1P1	LINE	L1	-5462	693	4	1
1229	25704	41	1	4	chr2	84451862	84458034	-158741339	+	L1PA3	LINE	L1	1	6155	0	1
1229	24522	62	3	0	chr2	84489503	84495646	-158703727	+	L1PA5	LINE	L1	11	6154	0	1
1231	25827	50	2	3	chr2	84732682	84738824	-158460549	-	L1PA4	LINE	L1	0	6155	22	1
1232	23979	67	11	2	chr2	84889273	84895375	-158303998	+	L1PA5	LINE	L1	4	6153	-1	1
1242	27002	45	0	1	chr2	86190929	86197073	-157002300	+	L1PA4	LINE	L1	15	6155	0	1
1247	27696	6	0	0	chr2	86882361	86888391	-156310982	-	L1HS	LINE	L1	-1	6154	125	1
1247	22927	66	5	3	chr2	86890808	86896969	-156302404	+	L1PA6	LINE	L1	1	6151	-3	1
1274	25311	66	3	0	chr2	90417552	90423676	-152775697	+	L1PA4	LINE	L1	2	6142	-13	1
1284	25229	67	3	1	chr2	91639329	91645453	-151553920	+	L1PA4	LINE	L1	2	6142	-13	1
1287	23878	77	7	1	chr2	92089384	92095510	-151103863	+	L1PA5	LINE	L1	4	6151	-3	1
1287	26566	23	0	0	chr2	92109199	92115230	-151084143	+	L1PA2	LINE	L1	124	6155	0	1
1315	24664	63	13	3	chr2	95758488	95764597	-147434776	+	L1PA6	LINE	L1	1	6154	0	1
1316	26445	50	5	0	chr2	95917834	95923958	-147275415	-	L1PA4	LINE	L1	-2	6153	7	1
1320	24695	68	6	3	chr2	96444224	96450367	-146749006	+	L1PA6	LINE	L1	5	6154	0	1
1321	26739	45	0	3	chr2	96535277	96541438	-146657935	+	L1PA3	LINE	L1	9	6152	-3	1
1322	23460	68	7	3	chr2	96705709	96711852	-146487521	-	L1PA6	LINE	L1	0	6154	5	1
1325	27698	37	1	1	chr2	97044719	97050869	-146148504	+	L1PA3	LINE	L1	9	6155	0	1
1331	25649	45	2	3	chr2	97891364	97897516	-145301857	-	L1PA3	LINE	L1	-3	6152	9	1
1333	26944	44	1	1	chr2	98141883	98148029	-145051344	+	L1PA3	LINE	L1	9	6152	-3	1
1334	24573	66	6	7	chr2	98212498	98218661	-144980712	-	L1PA5	LINE	L1	-7	6147	5	1
1336	21457	94	17	24	chr2	98488933	98495319	-144704054	+	L1PA7	LINE	L1	5	6466	-3	1
1344	24897	49	3	8	chr2	99594298	99600476	-143598897	+	L1PA4	LINE	L1	5	6149	-6	1
1353	26428	50	2	9	chr2	100768069	100774259	-142425114	-	L1PA4	LINE	L1	0	6155	12	1
1363	24929	71	4	6	chr2	102071773	102076846	-141122527	-	L1PA6	LINE	L1	-1090	5056	1	1
1370	24722	52	3	0	chr2	102940831	102946961	-140252412	+	L1PA4	LINE	L1	7	6153	-2	2
1372	28855	4	0	0	chr2	103182814	103188844	-140010529	-	L1HS	LINE	L1	-1	6154	124	2
1372	21231	106	23	7	chr2	103260511	103263227	-139936146	+	L1PA8	LINE	L1	11	2761	-3700	2
1374	25669	40	0	1	chr2	103490479	103496633	-139702740	-	L1PA3	LINE	L1	0	6155	9	2
1377	24653	64	3	1	chr2	103817023	103823152	-139376221	+	L1PA4	LINE	L1	11	6152	-3	2
1387	21626	95	17	54	chr2	105240218	105246633	-137952740	-	L1PA7	LINE	L1	0	6154	9	2
1390	25159	67	5	1	chr2	105570064	105576213	-137623160	-	L1PA6	LINE	L1	0	6154	1	2
1392	18632	47	3	3	chr2	105828426	105830947	-137368426	-	L1PA3	LINE	L1	-3624	2522	1	2
1399	29308	6	0	0	chr2	106747348	106753381	-136445992	+	L1PA2	LINE	L1	124	6155	0	2
1407	24856	70	8	1	chr2	107755732	107761848	-135437525	-	L1PA5	LINE	L1	-4	6150	5	2
1407	9052	150	35	6	chr2	107851493	107853079	-135346294	+	L1PA8	LINE	L1	10	1641	-4820	2
1408	24172	57	3	2	chr2	107910274	107916426	-135282947	-	L1PA4	LINE	L1	0	6155	1	2
1415	25695	55	5	0	chr2	108819599	108825723	-134373650	-	L1PA3	LINE	L1	-3	6152	1	2
1416	21442	98	14	13	chr2	109045599	109050824	-134148549	+	L1PA7	LINE	L1	1	5330	-1131	2
1418	23175	98	17	45	chr2	109259657	109263150	-133936223	+	L1PA7	LINE	L1	5	3519	-2942	2
1422	26411	38	1	1	chr2	109728087	109734241	-133465132	-	L1PA3	LINE	L1	0	6155	3	2
1429	25143	65	4	1	chr2	110710533	110716670	-132482703	+	L1PA6	LINE	L1	1	6143	-11	2
1431	26717	57	3	0	chr2	110948606	110954506	-132244867	+	L1PA4	LINE	L1	2	5917	-238	2
1431	24970	65	4	1	chr2	111008498	111014636	-132184737	+	L1PA6	LINE	L1	1	6143	-11	2
1433	25119	65	4	1	chr2	111169972	111176109	-132023264	-	L1PA6	LINE	L1	-11	6143	1	2
1449	29408	5	1	1	chr2	113261389	113267422	-129931951	-	L1HS	LINE	L1	0	6155	125	2
1449	23700	105	37	39	chr2	113370571	113372929	-129826444	-	L1PA7	LINE	L1	-4021	2478	10	2
1456	28180	30	0	5	chr2	114229058	114235122	-128964251	-	L1PA3	LINE	L1	0	6155	124	2
1457	13941	50	11	2	chr2	114413728	114415451	-128783922	+	L1PA4	LINE	L1	124	1861	-4294	2
1460	27016	45	2	2	chr2	114770528	114776703	-128422670	-	L1PA3	LINE	L1	0	6155	3	2
1461	25858	40	1	1	chr2	114853875	114859982	-128339391	-	L1PA3	LINE	L1	-3	6152	51	2
1462	11927	105	16	25	chr2	115058493	115062327	-128137046	-	L1PA7	LINE	L1	-2604	3857	15	2
1463	22833	81	10	3	chr2	115166436	115171713	-128027660	-	L1PA6	LINE	L1	-850	5296	5	2
1468	17583	39	1	0	chr2	115761931	115764720	-127434653	+	L1PA3	LINE	L1	124	2913	-3233	2
1471	26890	38	1	1	chr2	116134126	116140149	-127059224	-	L1PA3	LINE	L1	0	6155	136	2
1474	26135	45	1	0	chr2	116557007	116563149	-126636224	-	L1PA4	LINE	L1	0	6155	7	2
1474	21344	103	13	33	chr2	116646622	116653117	-126546256	-	L1PA7	LINE	L1	-4	6465	6	2
1475	23155	78	17	3	chr2	116717649	116723728	-126475645	-	L1PA6	LINE	L1	-7	6147	4	2
1476	27759	18	1	0	chr2	116806517	116812543	-126386830	-	L1PA2	LINE	L1	0	6155	125	2
1480	16455	76	17	2	chr2	117310401	117314305	-125885068	+	L1PA5	LINE	L1	4	3950	-2196	2
1483	23809	76	10	4	chr2	117758727	117764853	-125434520	+	L1PA6	LINE	L1	6	6152	-2	2
1484	25994	33	2	0	chr2	117913610	117919627	-125279746	+	L1PA2	LINE	L1	124	6155	0	2
1487	21043	111	14	22	chr2	118229774	118236348	-124963025	+	L1PA8	LINE	L1	6	6486	-1	2
1487	23889	27	6	0	chr2	118282971	118287904	-124911469	+	L1PA2	LINE	L1	134	5096	-1050	2
1488	26138	30	1	0	chr2	118380829	118386852	-124812521	+	L1PA3	LINE	L1	126	6153	-2	2
1488	27771	30	2	2	chr2	118406760	118412791	-124786582	+	L1PA3	LINE	L1	124	6155	0	2
1489	25681	39	3	2	chr2	118535754	118541892	-124657481	+	L1PA3	LINE	L1	1	6148	-7	2
1489	28233	26	2	4	chr2	118561356	118567385	-124631988	+	L1PA3	LINE	L1	145	6155	0	2
1492	28495	22	1	1	chr2	118894576	118900596	-124298777	-	L1PA2	LINE	L1	-9	6146	125	2
1494	22408	91	12	19	chr2	119208902	119215314	-123984059	-	L1PA7	LINE	L1	-1	6468	8	2
1497	29088	10	0	0	chr2	119653337	119659368	-123540005	-	L1PA2	LINE	L1	0	6155	124	2
1498	17051	64	2	3	chr2	119759209	119762059	-123437314	-	L1PA4	LINE	L1	-3293	2853	7	2
1499	25147	68	13	1	chr2	119853344	119859423	-123339950	+	L1PA5	LINE	L1	4	6146	-8	2
1503	23863	90	5	23	chr2	120375864	120378518	-122820855	+	L1PA7	LINE	L1	4	2646	-3815	2
1506	23344	67	13	11	chr2	120803248	120809394	-122389979	-	L1PA5	LINE	L1	-5	6149	4	2
1506	4139	90	121	0	chr2	120825554	120826190	-122373183	+	L1PA7	LINE	L1	1	713	-5748	2
1521	28476	18	1	1	chr2	122770249	122776284	-120423089	-	L1PA2	LINE	L1	0	6155	124	2
1521	28160	23	1	4	chr2	122803780	122809825	-120389548	-	L1PA3	LINE	L1	-3	6152	124	2
1524	26290	24	1	2	chr2	123106513	123109890	-120089483	-	L1PA2	LINE	L1	-2643	3503	124	2
1525	25672	58	11	1	chr2	123308321	123314392	-119884981	+	L1PA5	LINE	L1	11	6149	-5	2
1527	21900	131	23	37	chr2	123529366	123535810	-119663563	+	L1PA8	LINE	L1	14	6357	0	2
1532	13617	147	102	6	chr2	124137728	124140902	-119058471	+	L1PA5	LINE	L1	2	3497	-3365	2
1535	23871	74	11	1	chr2	124556173	124562283	-118637090	-	L1PA6	LINE	L1	-1	6153	4	2
1537	24731	74	8	1	chr2	124880526	124886650	-118312723	+	L1PA5	LINE	L1	6	6154	0	2
1537	27304	9	0	0	chr2	124897352	124903384	-118295989	+	L1PA2	LINE	L1	124	6155	0	2
1539	26299	24	1	1	chr2	125113883	125119911	-118079462	-	L1PA2	LINE	L1	0	6155	126	2
1539	26322	24	2	2	chr2	125165447	125171459	-118027914	+	L1PA2	LINE	L1	125	6143	-12	2
1541	26927	16	0	1	chr2	125350716	125356745	-117842628	-	L1PA2	LINE	L1	-5	6150	126	2
1550	26326	47	2	1	chr2	126583110	126589251	-116610122	+	L1PA3	LINE	L1	6	6152	-3	2
1553	22501	93	10	22	chr2	126918063	126923352	-116276021	+	L1PA7	LINE	L1	1	5308	-1153	2
1553	28555	6	3	0	chr2	126935625	126941641	-116257732	-	L1HS	LINE	L1	-1	6154	124	2
1553	16484	64	4	1	chr2	126953190	126956781	-116242592	+	L1P1	LINE	L1	2	3602	-2544	2
1573	13203	94	8	3	chr2	129580968	129582989	-113616384	+	L1PA7	LINE	L1	8	2052	-4447	2
1573	25151	69	5	0	chr2	129606547	129611803	-113587570	+	L1P1	LINE	L1	2	5280	-866	2
1573	29088	13	0	0	chr2	129616558	129622590	-113576783	-	L1PA2	LINE	L1	0	6155	124	2
1574	24325	63	4	1	chr2	129700881	129707005	-113492368	-	L1PA5	LINE	L1	0	6154	11	2
1575	26490	58	6	0	chr2	129795791	129801825	-113397548	-	L1PA4	LINE	L1	-80	6075	7	2
1575	22583	107	22	14	chr2	129802734	129808391	-113390982	-	L1PA7	LINE	L1	-459	5695	8	2
1578	19395	3	1	4	chr2	130173260	130174973	-113024400	-	L1HS	LINE	L1	-4318	1837	125	2
1579	22009	72	22	4	chr2	130289493	130295541	-112903832	+	L1PA5	LINE	L1	4	6154	0	2
1580	10203	6	0	2	chr2	130443470	130444595	-112754778	-	L1HS	LINE	L1	-4895	1260	138	2
1582	16928	57	2	10	chr2	130756043	130759359	-112440014	+	L1P1	LINE	L1	1	3288	-2858	2
1592	25171	48	3	7	chr2	132099054	132105238	-111094135	-	L1PA4	LINE	L1	0	6155	1	2
1598	25410	58	3	1	chr2	132820438	132826589	-110372784	-	L1PA3	LINE	L1	0	6155	9	2
1599	25070	34	12	0	chr2	132988898	132994855	-110204518	+	L1PA3	LINE	L1	124	6149	-6	2
1601	24467	74	66	1	chr2	133210054	133215834	-109983539	-	L1PA6	LINE	L1	-4	6150	9	2
1601	26692	45	6	1	chr2	133286454	133292577	-109906796	+	L1PA4	LINE	L1	1	6155	0	2
1601	11669	165	54	84	chr2	133295852	133297084	-109902289	-	L1PA8	LINE	L1	-5253	1100	9	2
1608	24241	62	7	0	chr2	134140643	134146756	-109052617	-	L1PA5	LINE	L1	-6	6148	1	2
1609	28074	29	0	0	chr2	134222578	134228609	-108970764	-	L1PA2	LINE	L1	0	6155	124	2
1609	22134	34	11	1	chr2	134304436	134310329	-108889044	+	L1PA2	LINE	L1	125	6155	0	2
1612	26966	17	2	0	chr2	134668051	134674102	-108525271	+	L1PA2	LINE	L1	124	6155	0	2
1613	26764	51	1	0	chr2	134800350	134806475	-108392898	+	L1PA4	LINE	L1	26	6155	0	2
1613	22010	69	1	8	chr2	134817838	134820947	-108378426	+	L1PA4	LINE	L1	1	3087	-3059	2
1618	28702	17	0	1	chr2	135408124	135414144	-107785229	-	L1PA2	LINE	L1	-16	6139	124	2
1618	25626	68	8	1	chr2	135504084	135510201	-107689172	-	L1PA5	LINE	L1	-4	6150	4	2
1619	28250	25	3	0	chr2	135583021	135589028	-107610345	+	L1PA2	LINE	L1	130	6155	0	2
1622	25076	46	3	1	chr2	135989380	135995518	-107203855	+	L1PA4	LINE	L1	1	6154	-1	2
1623	23389	69	5	2	chr2	136138437	136144570	-107054803	+	L1PA6	LINE	L1	3	6153	-1	2
1623	13536	76	2	1	chr2	136160545	136162429	-107036944	+	L1PA4	LINE	L1	9	1894	-4261	2
1630	23599	94	13	23	chr2	137021622	137024773	-106174600	-	L1PA7	LINE	L1	-3320	3141	1	2
1632	23647	69	8	1	chr2	137353635	137359748	-105839625	+	L1PA5	LINE	L1	1	6154	0	2
1635	22854	74	7	18	chr2	137698434	137704691	-105494682	-	L1PA6	LINE	L1	0	6154	2	2
1636	25956	44	5	8	chr2	137828134	137834307	-105365066	-	L1PA4	LINE	L1	-3	6152	2	2
1638	27295	32	1	0	chr2	138067076	138073104	-105126269	-	L1PA3	LINE	L1	-1	6154	124	2
1638	24103	74	3	2	chr2	138117812	138123973	-105075400	+	L1PA6	LINE	L1	1	6154	0	2
1639	27256	27	1	1	chr2	138150730	138156760	-105042613	-	L1PA2	LINE	L1	-1	6154	125	2
1640	25287	67	3	4	chr2	138312130	138318285	-104881088	+	L1PA5	LINE	L1	2	6145	-9	2
1640	24963	70	3	1	chr2	138339913	138346004	-104853369	-	L1PA5	LINE	L1	-4	6150	49	2
1647	25658	51	4	1	chr2	139296317	139302452	-103896921	-	L1PA4	LINE	L1	0	6155	1	2
1649	22956	95	7	17	chr2	139553224	139559656	-103639717	+	L1PA7	LINE	L1	8	6461	-8	2
1650	21824	91	6	6	chr2	139696972	139700683	-103498690	-	L1PA6	LINE	L1	-2458	3688	5	2
1655	27324	35	1	1	chr2	140290356	140296544	-102902829	-	L1PA3	LINE	L1	0	6155	1	2
1669	22575	102	8	46	chr2	142199998	142206420	-100992953	-	L1PA7	LINE	L1	0	6154	8	2
1678	27563	25	0	0	chr2	143365350	143371381	-99827992	-	L1PA2	LINE	L1	-2	6153	124	2
1679	26122	48	4	2	chr2	143485436	143491560	-99707813	+	L1PA4	LINE	L1	2	6137	-18	2
1680	27233	31	3	0	chr2	143563844	143569862	-99629511	-	L1PA3	LINE	L1	0	6155	124	2
1681	27976	19	0	0	chr2	143763611	143769645	-99429728	+	L1PA2	LINE	L1	124	6155	0	2
1685	26260	48	3	1	chr2	144293947	144300093	-98899280	-	L1PA4	LINE	L1	0	6155	2	2
1686	27554	21	2	1	chr2	144419131	144425156	-98774217	+	L1PA2	LINE	L1	126	6155	0	2
1688	28701	5	0	0	chr2	144618525	144624556	-98574817	+	L1HS	LINE	L1	124	6155	0	2
1690	25319	72	5	1	chr2	144861688	144865924	-98333449	+	L1PA5	LINE	L1	1	4242	-1904	2
1694	15247	103	8	24	chr2	145392119	145396709	-97802664	-	L1PA7	LINE	L1	-1887	4574	2	2
1696	27152	26	5	1	chr2	145655165	145661170	-97538203	-	L1PA2	LINE	L1	0	6155	133	2
1698	12628	94	16	22	chr2	145969409	145971845	-97227528	-	L1PA7	LINE	L1	-4033	2466	1	2
1703	23235	80	13	1	chr2	146539963	146546052	-96653321	+	L1PA6	LINE	L1	1	6147	-7	2
1704	23936	82	4	1	chr2	146703754	146709906	-96489467	-	L1PA6	LINE	L1	0	6154	1	2
1707	22669	27	1	0	chr2	147163309	147168909	-96030464	+	L1PA2	LINE	L1	127	6155	0	2
1709	23805	76	4	6	chr2	147399393	147405569	-95793804	+	L1PA6	LINE	L1	1	6151	-3	2
1710	25633	54	8	4	chr2	147545971	147552107	-95647266	+	L1PA4	LINE	L1	4	6155	0	2
1713	26615	43	2	6	chr2	147908360	147914536	-95284837	+	L1PA4	LINE	L1	3	6152	-3	2
1713	18520	99	13	23	chr2	147939790	147946097	-95253276	+	L1PA7	LINE	L1	8	6151	-3	2
1716	21881	91	9	19	chr2	148338037	148344470	-94854903	-	L1PA7	LINE	L1	-7	6462	20	2
1717	26752	20	1	0	chr2	148484573	148490597	-94708776	+	L1PA2	LINE	L1	125	6154	-1	2
1718	26083	45	5	0	chr2	148524091	148530202	-94669171	+	L1PA4	LINE	L1	1	6144	-11	2
1721	27436	26	2	0	chr2	148906509	148912525	-94286848	-	L1PA2	LINE	L1	-2	6153	126	2
1721	28679	7	0	0	chr2	148946314	148952342	-94247031	+	L1HS	LINE	L1	126	6155	0	2
1721	13582	181	20	16	chr2	148987482	148989204	-94210169	-	L1PA4	LINE	L1	-5808	1757	17	2
1722	22425	94	9	9	chr2	149065216	149071672	-94127701	-	L1PA7	LINE	L1	-6	6463	1	2
1722	26694	36	3	1	chr2	149080413	149086423	-94112950	-	L1PA3	LINE	L1	0	6155	138	2
1722	11793	96	22	35	chr2	149119287	149120806	-94078567	+	L1PA7	LINE	L1	1	1558	-4903	2
1723	20783	96	11	43	chr2	149178701	149181465	-94017908	+	L1PA4	LINE	L1	10	2647	-3814	2
1730	18474	105	11	61	chr2	150107822	150114616	-93084757	-	L1PA7	LINE	L1	0	6469	8	2
1732	23326	103	15	22	chr2	150350772	150357184	-92842189	-	L1PA8	LINE	L1	-1	6486	6	2
1732	26904	40	1	5	chr2	150357719	150363920	-92835453	-	L1PA4	LINE	L1	0	6155	1	2
1732	26931	38	3	0	chr2	150401601	150407731	-92791642	-	L1PA4	LINE	L1	-3	6152	9	2
1734	25080	62	6	1	chr2	150647144	150653267	-92546106	-	L1PA5	LINE	L1	-4	6150	2	2
1734	27416	28	4	0	chr2	150706971	150712980	-92486393	+	L1PA2	LINE	L1	124	6154	-1	2
1735	28551	10	0	0	chr2	150801779	150807806	-92391567	+	L1PA2	LINE	L1	125	6152	-3	2
1735	25612	57	3	1	chr2	150822247	150828379	-92370994	+	L1PA4	LINE	L1	1	6149	-6	2
1748	26638	19	2	1	chr2	152555382	152561403	-90637970	-	L1PA2	LINE	L1	0	6155	125	2
1749	23930	65	6	1	chr2	152599881	152606024	-90593349	+	L1PA5	LINE	L1	4	6154	0	2
1758	22198	87	8	14	chr2	153752100	153758567	-89440806	+	L1PA7	LINE	L1	11	6467	-2	2
1758	28687	7	0	0	chr2	153864280	153870310	-89329063	-	L1HS	LINE	L1	0	6155	126	2
1760	20936	151	32	50	chr2	154100865	154105046	-89094327	+	L1PA8	LINE	L1	4	4145	-2186	2
1760	27009	35	4	0	chr2	154107987	154113991	-89085382	-	L1PA3	LINE	L1	-4	6151	126	2
1761	12296	110	7	19	chr2	154183627	154185781	-89013592	-	L1PA7	LINE	L1	-4332	2167	1	2
1761	22667	116	8	18	chr2	154216507	154222931	-88976442	+	L1PA8	LINE	L1	6	6355	-2	2
1761	27547	28	0	0	chr2	154254435	154260466	-88938907	-	L1PA2	LINE	L1	0	6155	127	2
1762	26180	47	3	1	chr2	154290345	154296472	-88902901	-	L1PA4	LINE	L1	-3	6152	10	2
1762	5831	124	4	2	chr2	154299128	154299962	-88899411	-	L1PA7	LINE	L1	-5563	898	64	2
1763	23008	104	12	7	chr2	154526071	154533793	-88665580	+	L1PA6	LINE	L1	5	6154	0	2
1764	27810	16	2	0	chr2	154575960	154581977	-88617396	+	L1PA2	LINE	L1	124	6150	-5	2
1767	26518	43	1	3	chr2	155004432	155010594	-88188779	-	L1PA3	LINE	L1	-2	6153	4	2
1772	23870	71	9	4	chr2	155695462	155701596	-87497777	-	L1PA6	LINE	L1	-4	6150	5	2
1776	22583	124	15	35	chr2	156202019	156208498	-86990875	-	L1PA8	LINE	L1	-7	6350	14	2
1777	27232	31	3	0	chr2	156323140	156329156	-86870217	-	L1PA3	LINE	L1	-2	6153	124	2
1780	13342	105	19	0	chr2	156731492	156733388	-86465985	+	L1P1	LINE	L1	1	1931	-4224	2
1780	23033	96	7	12	chr2	156736419	156742090	-86457283	+	L1PA7	LINE	L1	1	5680	-781	2
1781	27432	24	1	1	chr2	156822399	156828427	-86370946	+	L1PA2	LINE	L1	125	6155	0	2
1783	27494	24	1	1	chr2	157111030	157117044	-86082329	+	L1PA2	LINE	L1	125	6142	-13	2
1784	25291	66	9	3	chr2	157226774	157232901	-85966472	-	L1PA5	LINE	L1	-1	6153	4	2
1787	6091	60	1	1	chr2	157632308	157633087	-85566286	-	L1PA3	LINE	L1	-5251	904	126	2
1789	27042	36	2	1	chr2	157818839	157824995	-85374378	-	L1PA3	LINE	L1	0	6155	9	2
1791	22919	69	9	5	chr2	158130335	158136468	-85062905	-	L1PA6	LINE	L1	-10	6144	1	2
1792	27923	18	0	0	chr2	158225047	158231078	-84968295	+	L1PA2	LINE	L1	124	6154	-1	2
1792	25074	72	11	0	chr2	158254111	158260208	-84939165	-	L1PA3	LINE	L1	-3	6152	4	2
1793	27388	24	1	1	chr2	158371655	158377685	-84821688	+	L1PA2	LINE	L1	125	6154	-1	2
1793	28710	7	1	1	chr2	158422865	158428889	-84770484	+	L1HS	LINE	L1	130	6153	-2	2
1794	22190	83	11	11	chr2	158560688	158567129	-84632244	+	L1PA7	LINE	L1	1	6467	-2	2
1798	26106	54	3	1	chr2	159079344	159085484	-84113889	+	L1PA4	LINE	L1	2	6155	0	2
1799	25531	44	2	1	chr2	159134650	159140800	-84058573	+	L1PA3	LINE	L1	4	6155	0	2
1799	27710	24	2	0	chr2	159207743	159213754	-83985619	+	L1PA2	LINE	L1	134	6155	0	2
1799	23144	89	11	11	chr2	159215897	159222325	-83977048	+	L1PA7	LINE	L1	6	6464	-5	2
1800	24441	65	6	1	chr2	159290020	159296149	-83903224	+	L1PA5	LINE	L1	4	6153	-1	2
1804	13094	82	2	1	chr2	159896739	159898432	-83300941	-	L1PA6	LINE	L1	-4487	1697	4	2
1806	14135	8	0	0	chr2	160149976	160151646	-83047727	-	L1HS	LINE	L1	-4362	1670	1	2
1807	23089	86	9	10	chr2	160212205	160218630	-82980743	+	L1PA7	LINE	L1	8	6468	-1	2
1809	22740	93	10	22	chr2	160480469	160486345	-82713028	+	L1PA7	LINE	L1	370	6152	-2	2
1810	23292	89	21	11	chr2	160678247	160684629	-82514744	+	L1PA7	LINE	L1	1	6469	0	2
1813	25552	41	1	3	chr2	160971027	160977191	-82222182	+	L1HS	LINE	L1	1	6155	0	2
1813	22701	72	10	1	chr2	161004990	161011092	-82188281	+	L1PA6	LINE	L1	5	6140	-14	2
1813	22379	81	8	8	chr2	161037201	161043638	-82155735	+	L1PA7	LINE	L1	4	6468	-1	2
1818	25912	39	1	4	chr2	161613429	161619601	-81579772	-	L1PA3	LINE	L1	-1	6154	2	2
1818	24697	47	10	4	chr2	161623010	161629126	-81570247	+	L1PA4	LINE	L1	1	6152	-3	2
1818	26035	37	1	1	chr2	161653843	161659977	-81539396	+	L1PA3	LINE	L1	9	6137	-18	2
1818	28050	19	0	0	chr2	161707230	161713259	-81486114	-	L1PA2	LINE	L1	0	6155	125	2
1819	10804	71	15	5	chr2	161858680	161860180	-81339193	+	L1PA3	LINE	L1	9	1522	-4633	2
1819	22060	88	10	22	chr2	161866512	161872961	-81326412	+	L1PA7	LINE	L1	6	6469	0	2
1822	25001	76	19	1	chr2	162142713	162144991	-81054382	+	L1PA5	LINE	L1	4	2309	-3837	2
1823	11265	85	34	8	chr2	162369420	162370967	-80828406	+	L1PA7	LINE	L1	1	1587	-4874	2
1835	22803	114	14	9	chr2	163871715	163874580	-79324793	-	L1PA8	LINE	L1	-3592	2869	8	2
1838	22924	90	11	15	chr2	164353895	164360362	-78839011	+	L1PA7	LINE	L1	3	6469	0	2
1854	28212	13	0	0	chr2	166342444	166348473	-76850900	+	L1PA2	LINE	L1	127	6155	0	2
1857	21729	110	28	15	chr2	166828005	166831298	-76368075	+	L1PA8	LINE	L1	1	3328	-3133	2
1861	22218	114	23	7	chr2	167362090	167368516	-75830857	-	L1PA8	LINE	L1	0	6487	6	2
1862	23699	70	6	7	chr2	167437733	167443887	-75755486	+	L1PA6	LINE	L1	4	6154	0	2
1863	25061	69	11	1	chr2	167542345	167548449	-75650924	+	L1PA5	LINE	L1	4	6154	0	2
1863	27180	36	0	0	chr2	167559235	167565255	-75634118	-	L1PA3	LINE	L1	0	6155	136	2
1864	26828	43	3	1	chr2	167710221	167716358	-75483015	+	L1PA3	LINE	L1	9	6152	-3	2
1864	25449	66	3	1	chr2	167764123	167769965	-75429408	-	L1PA5	LINE	L1	0	6154	297	2
1865	16089	97	1	20	chr2	167796219	167798102	-75401271	-	L1PA5	LINE	L1	-4309	1846	2	2
1865	28825	4	0	1	chr2	167844964	167851000	-75348373	+	L1HS	LINE	L1	127	6155	0	2
1866	27234	27	2	0	chr2	167938456	167944477	-75254896	-	L1PA2	LINE	L1	-1	6154	125	2
1866	22549	105	26	24	chr2	167952585	167956473	-75242900	-	L1PA7	LINE	L1	-2524	3937	8	2
1869	25127	64	7	0	chr2	168298389	168304503	-74894870	-	L1PA2	LINE	L1	-1	6154	4	2
1869	18106	47	1	2	chr2	168414830	168419159	-74780214	+	L1PA3	LINE	L1	5	4332	-1814	2
1870	26937	35	3	1	chr2	168519465	168525484	-74673889	-	L1PA3	LINE	L1	0	6155	125	2
1871	24935	48	8	0	chr2	168660836	168666936	-74532437	-	L1PA4	LINE	L1	0	6155	3	2
1872	26141	34	3	1	chr2	168691552	168697699	-74501674	+	L1PA3	LINE	L1	2	6155	0	2
1876	12901	91	8	21	chr2	169267515	169270010	-73929363	-	L1PA7	LINE	L1	-3981	2518	8	2
1882	27579	5	0	1	chr2	170105133	170111166	-73088207	+	L1HS	LINE	L1	125	6155	0	2
1883	24504	50	8	0	chr2	170255715	170261809	-72937564	+	L1PA4	LINE	L1	13	6154	-1	2
1884	26367	47	1	1	chr2	170309291	170315444	-72883929	+	L1PA4	LINE	L1	1	6155	0	2
1889	22374	83	6	13	chr2	170982119	170988584	-72210789	+	L1PA7	LINE	L1	11	6469	0	2
1893	25538	64	8	1	chr2	171479083	171485181	-71714192	-	L1PA5	LINE	L1	-1	6153	11	2
1893	13589	84	21	3	chr2	171486443	171488267	-71711106	+	L1PA5	LINE	L1	1	1856	-4328	2
1898	23952	67	8	4	chr2	172206362	172212619	-70986754	-	L1PA5	LINE	L1	-2	6298	4	2
1901	16736	63	3	0	chr2	172500000	172503929	-70695444	-	L1P1	LINE	L1	-2207	3939	2	2
1901	21413	101	11	74	chr2	172615976	172618503	-70580870	-	L1PA7	LINE	L1	-3979	2520	5	2
1905	27710	36	1	1	chr2	173051975	173058142	-70141231	-	L1PA3	LINE	L1	0	6155	9	2
1905	25073	66	5	4	chr2	173129433	173135592	-70063781	-	L1PA6	LINE	L1	-1	6153	6	2
1906	29354	6	0	0	chr2	173179998	173186025	-70013348	+	L1HS	LINE	L1	128	6155	0	2
1908	25728	67	13	2	chr2	173513107	173518050	-69681323	+	L1PA6	LINE	L1	4	4992	-1154	2
1915	28244	25	1	0	chr2	174392017	174398045	-68801328	-	L1PA3	LINE	L1	0	6155	127	2
1915	24220	80	6	9	chr2	174424339	174430786	-68768587	+	L1PA7	LINE	L1	1	6469	0	2
1916	27193	13	0	1	chr2	174564103	174570138	-68629235	-	L1PA2	LINE	L1	0	6155	124	2
1922	26765	15	1	0	chr2	175269186	175275210	-67924163	-	L1PA2	LINE	L1	-3	6152	127	2
1930	27552	5	0	0	chr2	176346693	176352722	-66846651	-	L1HS	LINE	L1	0	6155	126	2
1931	26438	24	3	2	chr2	176453274	176459291	-66740082	-	L1PA2	LINE	L1	0	6155	130	2
1931	21743	100	9	19	chr2	176532749	176535894	-66663479	+	L1PA7	LINE	L1	1	3156	-3305	2
1932	13915	25	3	1	chr2	176567885	176569606	-66629767	-	L1PA2	LINE	L1	-4306	1849	124	2
1932	22077	94	6	9	chr2	176573548	176580001	-66619372	+	L1PA7	LINE	L1	8	6465	-4	2
1932	28403	26	0	1	chr2	176624323	176630357	-66569016	+	L1PA3	LINE	L1	124	6155	0	2
1934	24654	64	8	1	chr2	176822316	176828438	-66370935	+	L1PA3	LINE	L1	5	6151	-4	2
1936	23869	71	10	3	chr2	177170651	177176760	-66022613	-	L1PA6	LINE	L1	-10	6144	8	2
1940	27878	28	5	0	chr2	177661150	177667155	-65532218	+	L1PA3	LINE	L1	128	6155	0	2
1949	28668	3	3	0	chr2	178837800	178843817	-64355556	+	L1HS	LINE	L1	124	6155	0	2
1950	23950	63	8	3	chr2	178914098	178920237	-64279136	+	L1PA5	LINE	L1	4	6154	0	2
1952	24359	74	7	1	chr2	179216840	179222974	-63976399	+	L1PA6	LINE	L1	1	6154	0	2
1957	27431	30	0	0	chr2	179847178	179853209	-63346164	+	L1PA3	LINE	L1	124	6155	0	2
1957	25641	40	3	1	chr2	179925911	179932052	-63267321	-	L1PA3	LINE	L1	-3	6152	3	2
1957	12222	107	7	24	chr2	179940327	179942962	-63256411	+	L1PA7	LINE	L1	2	2637	-3824	2
1957	26231	46	1	4	chr2	179952114	179958287	-63241086	-	L1PA4	LINE	L1	-3	6152	1	2
1958	26415	38	7	0	chr2	180060671	180066645	-63132728	+	L1PA3	LINE	L1	126	6137	-18	2
1958	23549	72	12	3	chr2	180076750	180082867	-63116506	+	L1PA6	LINE	L1	1	6152	-2	2
1959	16959	74	7	4	chr2	180179223	180183675	-63015698	+	L1PA5	LINE	L1	4	4453	-1693	2
1960	26814	44	2	1	chr2	180250483	180256617	-62942756	+	L1PA3	LINE	L1	1	6137	-18	2
1962	17296	79	8	8	chr2	180494280	180498526	-62700847	+	L1PA6	LINE	L1	11	4236	-1910	2
1968	24805	109	25	18	chr2	181391450	181397455	-61801918	-	L1PA5	LINE	L1	-6	6148	4	2
1969	25041	70	9	2	chr2	181450346	181456444	-61742929	-	L1PA5	LINE	L1	0	6154	11	2
1971	28855	6	0	0	chr2	181698388	181704416	-61494957	-	L1HS	LINE	L1	-2	6153	125	2
1973	22961	89	6	10	chr2	181953653	181960106	-61239267	+	L1PA7	LINE	L1	8	6468	-1	2
1978	23006	73	2	4	chr2	182596376	182602556	-60596817	+	L1PA6	LINE	L1	1	6152	-2	2
1978	23148	71	4	1	chr2	182663288	182669434	-60529939	-	L1PA6	LINE	L1	-3	6151	1	2
1980	27789	22	0	0	chr2	182889934	182895966	-60303407	-	L1PA2	LINE	L1	0	6155	124	2
1981	27944	22	1	1	chr2	183077132	183083161	-60116212	+	L1PA3	LINE	L1	126	6155	0	2
1985	24285	63	5	1	chr2	183551281	183557399	-59641974	+	L1PA5	LINE	L1	11	6145	-9	2
1986	23517	67	9	6	chr2	183637400	183639721	-59559652	-	L1PA6	LINE	L1	-3824	2322	5	2
1988	7717	181	8	17	chr2	183969879	183971260	-59228113	-	L1PA8	LINE	L1	-6167	1398	24	2
1989	10802	120	22	24	chr2	184042416	184044710	-59154663	-	L1PA8	LINE	L1	-4155	2344	8	2
1990	11521	113	8	29	chr2	184162795	184166003	-59033370	-	L1PA7	LINE	L1	-3246	3215	5	2
1990	11288	132	21	38	chr2	184281102	184283589	-58915784	+	L1PA8	LINE	L1	58	2539	-3944	2
1991	26630	41	1	3	chr2	184313042	184319204	-58880169	-	L1PA4	LINE	L1	-8	6147	1	2
1991	21814	113	8	60	chr2	184407974	184410528	-58788845	+	L1PA7	LINE	L1	10	2549	-3950	2
1992	27075	38	3	2	chr2	184450923	184457065	-58742308	+	L1PA3	LINE	L1	4	6155	0	2
1992	21409	107	18	22	chr2	184480746	184487137	-58712236	-	L1PA7	LINE	L1	-7	6462	8	2
1993	13808	85	1	2	chr2	184653350	184655191	-58544182	+	L1P1	LINE	L1	3	1842	-4313	2
1994	21104	115	11	38	chr2	184706272	184708932	-58490441	+	L1PA7	LINE	L1	8	2630	-3831	2
1994	27256	35	1	1	chr2	184714250	184720277	-58479096	+	L1PA3	LINE	L1	124	6153	-2	2
1995	22049	61	2	0	chr2	184840171	184845058	-58354315	+	L1P1	LINE	L1	9	4905	-1241	2
1995	22440	127	16	28	chr2	184924845	184931317	-58268056	-	L1PA8	LINE	L1	-6	6481	12	2
2006	27706	23	0	0	chr2	186284161	186290189	-56909184	-	L1PA2	LINE	L1	-2	6153	126	2
2007	27122	31	2	0	chr2	186450614	186456635	-56742738	-	L1PA2	LINE	L1	-2	6153	124	2
2008	22621	89	9	6	chr2	186547095	186553207	-56646166	-	L1PA6	LINE	L1	0	6154	41	2
2009	27525	23	0	2	chr2	186706447	186712483	-56486890	-	L1PA2	LINE	L1	-1	6154	127	2
2009	27463	23	1	0	chr2	186729324	186735343	-56464030	+	L1PA2	LINE	L1	124	6144	-11	2
2012	25827	49	3	1	chr2	187095050	187101189	-56098184	+	L1PA4	LINE	L1	2	6152	-3	2
2013	25315	56	4	6	chr2	187177802	187183677	-56015696	+	L1PA4	LINE	L1	297	6153	-2	2
2016	22237	108	15	48	chr2	187657448	187663826	-55535547	+	L1PA7	LINE	L1	8	6139	-15	2
2016	21692	110	29	29	chr2	187676922	187681898	-55517475	+	L1PA7	LINE	L1	381	5359	-787	2
2017	24470	70	6	10	chr2	187760806	187767002	-55432371	-	L1PA6	LINE	L1	-1	6153	5	2
2022	22744	94	8	19	chr2	188397006	188403469	-54795904	+	L1PA7	LINE	L1	2	6465	-4	2
2026	27834	21	0	0	chr2	188988288	188994264	-54205109	+	L1PA3	LINE	L1	179	6155	0	2
2036	22889	90	18	21	chr2	190216532	190222910	-52976463	-	L1PA7	LINE	L1	0	6469	5	2
2036	24706	63	9	1	chr2	190295105	190300891	-52898482	+	L1PA5	LINE	L1	161	5980	-174	2
2040	13028	87	14	14	chr2	190756248	190758408	-52440965	-	L1PA7	LINE	L1	-4310	2189	1	2
2044	24833	47	8	0	chr2	191335830	191341935	-51857438	+	L1PA4	LINE	L1	1	6147	-8	2
2045	11922	97	8	26	chr2	191418592	191420544	-51778829	+	L1PA7	LINE	L1	5	1967	-4532	2
2047	24615	55	2	1	chr2	191636976	191643127	-51556246	-	L1PA4	LINE	L1	0	6155	2	2
2049	24104	70	5	9	chr2	191957302	191963495	-51235878	+	L1PA6	LINE	L1	4	6153	-1	2
2054	27666	24	1	0	chr2	192626575	192632602	-50566771	+	L1PA2	LINE	L1	124	6154	-1	2
2058	28395	13	1	0	chr2	193133130	193139176	-50060197	-	L1PA2	LINE	L1	0	6155	127	2
2060	22986	90	4	12	chr2	193388896	193395366	-49804007	+	L1PA7	LINE	L1	1	6453	-16	2
2063	23838	80	7	1	chr2	193789893	193796017	-49403356	-	L1PA6	LINE	L1	-3	6151	9	2
2065	8281	38	1	1	chr2	194035430	194036446	-49162927	+	L1HS	LINE	L1	1	1016	-5016	2
2065	28571	7	1	0	chr2	194077146	194083174	-49116199	-	L1HS	LINE	L1	0	6155	124	2
2068	9912	206	52	23	chr2	194492092	194493607	-48705766	+	L1PA5	LINE	L1	12	2297	-5268	2
2069	27200	37	0	0	chr2	194569637	194575658	-48623715	-	L1PA3	LINE	L1	-13	6142	124	2
2070	24738	74	7	3	chr2	194695592	194701728	-48497645	-	L1PA5	LINE	L1	0	6154	7	2
2070	12396	60	2	13	chr2	194768598	194770260	-48429113	+	L1P1	LINE	L1	1	1644	-4511	2
2076	23732	72	6	1	chr2	195503853	195509635	-47689738	+	L1PA6	LINE	L1	357	6153	-1	2
2079	27656	23	2	0	chr2	195932245	195938267	-47261106	-	L1PA2	LINE	L1	0	6155	124	2
2081	27038	34	1	0	chr2	196093159	196099183	-47100190	+	L1PA3	LINE	L1	124	6151	-4	2
2081	21177	69	63	2	chr2	196129400	196134569	-47064804	-	L1PA6	LINE	L1	-679	5475	1	2
2082	27260	32	1	0	chr2	196237947	196243965	-46955408	-	L1PA3	LINE	L1	-8	6147	128	2
2083	26708	41	11	1	chr2	196387726	196393819	-46805554	+	L1PA3	LINE	L1	1	6155	0	2
2085	26593	38	8	2	chr2	196608607	196614716	-46584657	+	L1PA3	LINE	L1	12	6152	-3	2
2087	24323	61	12	2	chr2	196953925	196960115	-46239258	+	L1PA5	LINE	L1	177	6326	-1	2
2090	23661	19	2	0	chr2	197386208	197392224	-45807149	-	L1PA2	LINE	L1	-3	6152	128	2
2092	23500	66	16	2	chr2	197569279	197575363	-45624010	-	L1PA6	LINE	L1	-5	6149	1	2
2093	28848	4	0	0	chr2	197770311	197776343	-45423030	+	L1HS	LINE	L1	124	6155	0	2
2095	23486	52	21	0	chr2	197927210	197933098	-45266275	+	L1HS	LINE	L1	142	6155	0	2
2099	26560	21	1	0	chr2	198500000	198505485	-44693888	-	L1HS	LINE	L1	-541	5614	124	2
2099	26780	19	1	0	chr2	198552256	198558285	-44641088	-	L1PA2	LINE	L1	-1	6154	124	2
2100	26371	26	4	0	chr2	198593686	198599688	-44599685	+	L1PA4	LINE	L1	125	6152	-3	2
2100	23404	84	14	17	chr2	198612677	198619018	-44580355	+	L1PA7	LINE	L1	8	6465	-4	2
2102	22106	89	7	13	chr2	198882661	198889133	-44310240	+	L1PA7	LINE	L1	8	6468	-1	2
2103	24144	66	2	5	chr2	199060984	199067139	-44132234	+	L1PA5	LINE	L1	11	6147	-7	2
2107	22713	91	13	16	chr2	199549184	199555615	-43643758	+	L1PA7	LINE	L1	8	6460	-9	2
2110	23509	72	12	4	chr2	199893208	199899321	-43300052	+	L1PA6	LINE	L1	10	6154	0	2
2111	23310	70	8	1	chr2	200104331	200110454	-43088919	-	L1PA6	LINE	L1	-1	6153	2	2
2121	25479	64	6	6	chr2	201425769	201431934	-41767439	-	L1PA5	LINE	L1	-2	6152	4	2
2127	26231	53	4	0	chr2	202155267	202161393	-41037980	+	L1PA4	LINE	L1	2	6150	-5	2
2127	26041	64	6	3	chr2	202164668	202170821	-41028552	+	L1PA5	LINE	L1	5	6154	0	2
2128	11768	84	41	1	chr2	202293969	202295679	-40903694	-	L1PA5	LINE	L1	-4403	1781	4	2
2129	25241	64	7	0	chr2	202477323	202483444	-40715929	+	L1PA6	LINE	L1	7	6154	0	2
2130	4617	97	0	8	chr2	202535481	202536097	-40663276	+	L1PA7	LINE	L1	2	612	-5849	2
2139	11245	118	22	31	chr2	203713564	203715733	-39483640	+	L1PA8	LINE	L1	6	2173	-4310	2
2155	28131	14	0	1	chr2	205855795	205861829	-37337544	-	L1PA2	LINE	L1	0	6155	125	2
2166	20399	70	5	0	chr2	207275802	207280934	-35918439	-	L1PA6	LINE	L1	-1003	5143	2	2
2170	22098	86	10	7	chr2	207758931	207765074	-35434299	-	L1PA7	LINE	L1	0	6154	7	2
2170	26759	22	1	1	chr2	207772759	207778776	-35420597	+	L1PA2	LINE	L1	136	6153	-2	2
2170	28034	30	2	2	chr2	207865634	207871658	-35327715	+	L1PA3	LINE	L1	130	6154	-1	2
2173	21644	89	13	18	chr2	208208890	208215300	-34984073	+	L1PA7	LINE	L1	8	6469	0	2
2173	11249	165	26	61	chr2	208243680	208246349	-34953024	-	L1PA8	LINE	L1	-3759	2572	3	2
2182	22557	94	16	18	chr2	209384604	209390710	-33808663	-	L1PA7	LINE	L1	-325	6144	4	2
2183	24991	70	3	4	chr2	209545076	209551236	-33648137	-	L1PA5	LINE	L1	0	6154	2	2
2184	26840	43	2	2	chr2	209611214	209617369	-33582004	-	L1PA3	LINE	L1	-1	6154	1	2
2184	26498	48	2	4	chr2	209648980	209655148	-33544225	+	L1PA4	LINE	L1	2	6152	-3	2
2184	27024	45	2	1	chr2	209665364	209671515	-33527858	+	L1PA3	LINE	L1	2	6150	-5	2
2184	27518	28	1	0	chr2	209676345	209682372	-33517001	+	L1PA2	LINE	L1	124	6155	0	2
2184	26497	43	3	5	chr2	209696291	209702457	-33496916	+	L1PA4	LINE	L1	1	6152	-3	2
2187	27709	26	0	0	chr2	209993253	209999306	-33200067	+	L1PA2	LINE	L1	124	6155	0	2
2188	24784	71	10	0	chr2	210126158	210132251	-33067122	+	L1PA5	LINE	L1	9	6150	-4	2
2189	22471	93	10	7	chr2	210352719	210359164	-32840209	+	L1PA7	LINE	L1	8	6467	-2	2
2191	27674	21	1	1	chr2	210610892	210616932	-32582441	-	L1PA2	LINE	L1	0	6155	124	2
2195	22597	92	11	16	chr2	211045807	211049713	-32149660	+	L1PA7	LINE	L1	72	3989	-2472	2
2196	25902	57	1	0	chr2	211215347	211221488	-31977885	+	L1PA4	LINE	L1	2	6152	-3	2
2196	18542	106	34	23	chr2	211269668	211272378	-31926995	-	L1PA6	LINE	L1	-3710	2751	5	2
2197	25083	50	5	2	chr2	211370144	211376268	-31823105	+	L1PA4	LINE	L1	18	6154	-1	2
2201	9100	135	39	76	chr2	211850389	211852164	-31347209	-	L1PA7	LINE	L1	-4467	1717	9	2
2203	27521	25	1	0	chr2	212084045	212090069	-31109304	+	L1PA2	LINE	L1	124	6155	0	2
2207	17268	72	5	11	chr2	212675698	212677907	-30521466	-	L1PA6	LINE	L1	-3978	2206	1	2
2208	27929	18	0	1	chr2	212753261	212759296	-30440077	+	L1PA2	LINE	L1	125	6152	-3	2
2209	24922	73	3	7	chr2	212919549	212925684	-30273689	+	L1PA5	LINE	L1	11	6141	-13	2
2210	9988	111	5	1	chr2	213101859	213103265	-30096108	-	L1PA7	LINE	L1	-5049	1412	1	2
2214	24748	64	3	3	chr2	213621373	213627526	-29571847	+	L1PA7	LINE	L1	1	6154	0	2
2215	25885	53	2	0	chr2	213649852	213655992	-29543381	+	L1PA4	LINE	L1	1	6151	-4	2
2215	24914	69	6	6	chr2	213740445	213746612	-29452761	+	L1PA5	LINE	L1	4	6154	0	2
2219	21851	77	30	2	chr2	214218623	214224628	-28974745	-	L1PA6	LINE	L1	-9	6145	5	2
2225	17132	67	19	7	chr2	214976802	214979668	-28219705	-	L1PA6	LINE	L1	-3263	2883	1	2
2226	24067	72	4	3	chr2	215137023	215143175	-28056198	-	L1PA6	LINE	L1	-4	6150	4	2
2229	27887	23	0	1	chr2	215548520	215554529	-27644844	+	L1PA2	LINE	L1	150	6155	0	2
2233	26158	43	13	2	chr2	216084966	216091054	-27108319	+	L1PA4	LINE	L1	1	6152	-3	2
2233	25069	50	1	0	chr2	216117694	216123836	-27075537	+	L1PA4	LINE	L1	4	6151	-4	2
2238	21577	90	7	10	chr2	216683744	216690200	-26509173	+	L1PA7	LINE	L1	2	6469	0	2
2239	23777	86	7	14	chr2	216852825	216859291	-26340082	+	L1PA7	LINE	L1	10	6468	-1	2
2243	26457	53	3	0	chr2	217319438	217325565	-25873808	+	L1PA5	LINE	L1	2	6148	-6	2
2247	24262	94	9	20	chr2	217842481	217847877	-25351496	-	L1PA7	LINE	L1	-1033	5428	8	2
2255	25322	69	15	1	chr2	218967328	218973406	-24225967	-	L1PA5	LINE	L1	0	6154	4	2
2260	17562	60	26	9	chr2	219636694	219638106	-23561267	-	L1PA6	LINE	L1	-4710	1474	9	2
2268	27298	40	1	1	chr2	220678230	220684380	-22514993	-	L1PA4	LINE	L1	-3	6152	1	2
2269	28542	16	1	0	chr2	220796539	220802559	-22396814	+	L1PA2	LINE	L1	124	6150	-5	2
2285	26520	21	1	0	chr2	222849281	222855305	-20344068	+	L1PA2	LINE	L1	124	6151	-4	2
2286	28198	14	0	0	chr2	223014320	223020351	-20179022	-	L1PA2	LINE	L1	0	6155	125	2
2289	25105	62	4	2	chr2	223449096	223455245	-19744128	+	L1PA5	LINE	L1	6	6154	0	2
2295	22309	92	11	16	chr2	224152314	224158804	-19040569	-	L1PA7	LINE	L1	-12	6457	1	2
2295	22636	73	4	2	chr2	224195228	224201371	-18998002	+	L1PA6	LINE	L1	1	6142	-12	2
2314	23160	113	17	11	chr2	226688991	226695473	-16503900	+	L1PA8	LINE	L1	340	6802	0	2
2316	26239	51	4	2	chr2	226971992	226978133	-16221240	+	L1PA4	LINE	L1	2	6155	0	2
2319	13255	147	36	25	chr2	227318345	227323485	-15875888	+	L1PA7	LINE	L1	6	5321	-1140	2
2327	23751	72	3	7	chr2	228409134	228411335	-14788038	-	L1PA5	LINE	L1	-3978	2206	4	2
2331	25427	47	3	3	chr2	228895610	228901759	-14297614	+	L1PA4	LINE	L1	1	6152	-3	2
2332	26887	39	1	3	chr2	229063854	229070015	-14129358	-	L1PA4	LINE	L1	-2	6153	9	2
2334	27537	28	0	1	chr2	229284703	229290740	-13908633	-	L1PA2	LINE	L1	0	6155	128	2
2335	27357	27	1	0	chr2	229432973	229438997	-13760376	+	L1PA2	LINE	L1	124	6152	-3	2
2336	26953	14	1	0	chr2	229620409	229626433	-13572940	+	L1PA2	LINE	L1	124	6150	-5	2
2341	21769	85	7	20	chr2	230245687	230249773	-12949600	+	L1PA7	LINE	L1	1	4092	-2377	2
2347	24372	76	5	9	chr2	230976787	230982968	-12216405	-	L1PA6	LINE	L1	-12	6142	5	2
2348	28165	25	1	0	chr2	231201784	231207228	-11992145	-	L1HS	LINE	L1	-577	5578	130	2
2350	23877	82	15	4	chr2	231390158	231396267	-11803106	+	L1PA6	LINE	L1	6	6154	0	2
2350	23223	94	10	18	chr2	231468058	231472558	-11726815	+	L1PA7	LINE	L1	1	4486	-1975	2
2351	23785	83	8	8	chr2	231483977	231486838	-11712535	+	L1PA6	LINE	L1	5	2831	-3315	2
2361	21836	88	11	29	chr2	232896211	232902701	-10296672	-	L1PA7	LINE	L1	0	6469	8	2
2362	27394	7	0	0	chr2	233013906	233019939	-10179434	-	L1HS	LINE	L1	0	6155	124	2
2364	26087	28	5	1	chr2	233219948	233225955	-9973418	+	L1PA3	LINE	L1	124	6151	-4	2
2375	23769	77	4	12	chr2	234642769	234646330	-8553043	-	L1PA6	LINE	L1	-2603	3543	12	2
2383	25761	66	5	7	chr2	235684130	235690287	-7509086	+	L1PA5	LINE	L1	22	6151	-3	2
2395	28295	24	2	0	chr2	237292309	237298332	-5901041	-	L1PA2	LINE	L1	-3	6152	124	2
2406	24202	64	11	1	chr2	238752114	238758208	-4441165	-	L1PA5	LINE	L1	-7	6147	4	2
2427	26513	28	1	1	chr2	241483911	241489939	-1709434	+	L1PA3	LINE	L1	124	6151	-4	2
15	25229	67	5	5	chr3	53474785	53480929	-144541501	-	L1PA5	LINE	L1	-18	6136	9	2
19	23195	86	5	6	chr3	84934128	84940294	-113082136	+	L1PA6	LINE	L1	3	6152	-2	2
27	26379	23	1	0	chr3	155186851	155192877	-42829553	+	L1PA2	LINE	L1	124	6155	0	2
76	21489	95	10	25	chr3	3927289	3933754	-194088676	-	L1PA7	LINE	L1	0	6469	1	2
78	24141	56	4	3	chr3	5632492	5638638	-192383792	-	L1PA5	LINE	L1	0	6154	7	2
81	24593	78	6	22	chr3	9301539	9308068	-188714362	+	L1PA7	LINE	L1	4	6469	0	2
96	22721	80	8	30	chr3	24245012	24251321	-173771109	+	L1PA5	LINE	L1	2	6150	-4	2
97	25599	52	2	16	chr3	26078019	26084260	-171938170	-	L1PA4	LINE	L1	-2	6153	1	2
105	25970	53	2	1	chr3	34469228	34475377	-163547053	-	L1PA4	LINE	L1	0	6155	1	2
106	25154	68	40	0	chr3	35518881	35524752	-162497678	-	L1PA5	LINE	L1	-18	6136	11	2
131	24721	69	7	3	chr3	60946097	60952238	-137070192	-	L1PA5	LINE	L1	-3	6151	4	2
158	24766	70	3	0	chr3	90045124	90051260	-107971170	+	L1PA4	LINE	L1	2	6154	-1	2
164	23166	102	9	14	chr3	95809724	95816219	-102206211	+	L1PA7	LINE	L1	8	6468	-1	2
169	17665	73	5	14	chr3	101185558	101188386	-96834044	+	L1PA6	LINE	L1	5	2771	-3375	2
176	27640	3	0	0	chr3	108918719	108924750	-89097680	+	L1HS	LINE	L1	124	6155	0	2
179	24516	16	0	0	chr3	111275050	111281081	-86741349	-	L1PA2	LINE	L1	0	6155	125	2
179	25413	69	2	0	chr3	111930068	111936206	-86086224	+	L1PA5	LINE	L1	1	6150	-4	2
187	25050	66	18	1	chr3	120451396	120457470	-77564960	-	L1PA5	LINE	L1	0	6154	1	2
188	23854	71	7	2	chr3	121105250	121111385	-76911045	-	L1PA6	LINE	L1	-1	6153	3	2
189	26812	18	1	1	chr3	121760758	121766785	-76255645	-	L1PA2	LINE	L1	0	6155	126	2
198	25960	33	1	3	chr3	131855753	131860597	-66161833	+	L1PA3	LINE	L1	165	5015	-1131	2
220	21596	75	4	4	chr3	154662949	154669089	-43353341	+	L1PA6	LINE	L1	1	6141	-13	2
235	23600	71	6	5	chr3	170650706	170656861	-27365569	-	L1PA5	LINE	L1	0	6154	4	2
239	26945	40	2	2	chr3	174322964	174329115	-23693315	+	L1PA3	LINE	L1	1	6152	-3	2
240	17735	32	7	0	chr3	175504568	175505525	-22516905	-	L1HS	LINE	L1	-5064	1091	126	2
588	22582	120	16	10	chr3	409344	415736	-197606694	-	L1PA6	LINE	L1	0	6446	2	2
591	27586	25	1	1	chr3	851059	857098	-197165332	+	L1PA3	LINE	L1	125	6155	0	2
591	21739	107	14	10	chr3	857884	864301	-197158129	+	L1PA7	LINE	L1	5	6465	-4	2
593	11893	123	14	24	chr3	1074875	1077271	-196945159	-	L1PA8	LINE	L1	-4077	2422	6	2
593	21792	122	43	8	chr3	1099571	1105329	-196917101	-	L1PA7	LINE	L1	-2	6152	135	2
595	27406	25	4	1	chr3	1429244	1435255	-196587175	+	L1PA2	LINE	L1	124	6155	0	2
596	25341	66	2	0	chr3	1519175	1525309	-196497121	+	L1PA5	LINE	L1	11	6153	-1	2
597	9868	209	16	28	chr3	1624326	1625447	-196396983	+	L1PA6	LINE	L1	18	1140	-5795	2
598	25506	58	4	1	chr3	1723361	1729478	-196292952	+	L1PA4	LINE	L1	19	6155	0	2
599	23335	78	10	3	chr3	1955192	1961329	-196061101	-	L1PA6	LINE	L1	-7	6147	1	2
603	24885	74	3	6	chr3	2465748	2471825	-195550605	-	L1PA5	LINE	L1	-2	6152	87	2
605	26159	54	4	4	chr3	2708278	2714419	-195308011	-	L1PA5	LINE	L1	-1	6153	14	2
608	16899	68	5	8	chr3	3086317	3089638	-194932792	+	L1P1	LINE	L1	11	3315	-2831	2
611	10812	111	38	17	chr3	3449059	3451003	-194571427	+	L1PA7	LINE	L1	197	2071	-4428	2
613	27927	29	6	0	chr3	3761070	3767066	-194255364	+	L1PA2	LINE	L1	126	6155	0	2
615	5365	83	0	0	chr3	3950465	3951160	-194071270	-	L1PA4	LINE	L1	-5459	696	2	2
615	23201	82	5	4	chr3	3979046	3983697	-194038733	-	L1PA6	LINE	L1	-1494	4652	9	2
615	27342	7	0	1	chr3	4004760	4010794	-194011636	+	L1HS	LINE	L1	126	6155	0	2
616	21862	92	6	35	chr3	4112862	4118401	-193904029	+	L1PA6	LINE	L1	5	5362	-784	2
617	22729	75	6	1	chr3	4216249	4222368	-193800062	+	L1PA6	LINE	L1	4	6133	-21	2
617	26601	22	1	0	chr3	4294932	4300972	-193721458	+	L1PA2	LINE	L1	124	6155	0	2
622	27499	10	0	0	chr3	4958219	4964252	-193058178	+	L1HS	LINE	L1	124	6155	0	2
623	25795	62	3	1	chr3	5007442	5013598	-193008832	+	L1PA4	LINE	L1	4	6155	0	2
626	6708	103	18	11	chr3	5418226	5419165	-192603265	+	L1PA6	LINE	L1	11	956	-5228	2
626	12028	103	29	20	chr3	5423579	5426387	-192596043	-	L1PA7	LINE	L1	-3590	2871	1	2
626	12193	96	8	5	chr3	5453908	5456055	-192566375	+	L1PA7	LINE	L1	4	2168	-4331	2
627	10959	96	7	1	chr3	5571485	5572981	-192449449	-	L1PA7	LINE	L1	-4812	1649	145	2
630	19848	83	2	1	chr3	5981534	5986395	-192036035	-	L1PA6	LINE	L1	-1288	4858	6	2
633	25313	38	10	3	chr3	6308606	6314721	-191707709	-	L1PA3	LINE	L1	-5	6150	7	2
633	26589	43	7	0	chr3	6382506	6388622	-191633808	+	L1PA3	LINE	L1	1	6152	-3	2
634	27326	28	1	0	chr3	6526598	6532616	-191489814	-	L1PA2	LINE	L1	-2	6153	127	2
636	27030	32	2	1	chr3	6805823	6811787	-191210643	-	L1PA3	LINE	L1	0	6155	187	2
638	25685	50	5	2	chr3	6986741	6992877	-191029553	-	L1PA4	LINE	L1	0	6155	1	2
645	21650	80	8	12	chr3	7975874	7979583	-190042847	+	L1PA6	LINE	L1	1	3676	-2470	2
649	21522	97	13	23	chr3	8413520	8419732	-189602698	+	L1PA7	LINE	L1	22	6151	-3	2
651	27761	26	5	2	chr3	8653210	8659221	-189363209	+	L1PA3	LINE	L1	124	6154	-1	2
651	27809	27	2	0	chr3	8757762	8763783	-189258647	+	L1PA3	LINE	L1	124	6155	0	2
653	26445	50	6	0	chr3	8963636	8969751	-189052679	+	L1PA4	LINE	L1	2	6154	-1	2
666	24948	57	3	1	chr3	10699194	10704915	-187317515	+	L1PA5	LINE	L1	399	6136	-18	2
672	15774	86	9	23	chr3	11530146	11533964	-186488466	-	L1PA3	LINE	L1	-2265	3881	124	2
675	25017	65	4	0	chr3	11903461	11909604	-186112826	-	L1PA6	LINE	L1	-1	6153	6	2
690	22489	88	9	18	chr3	13771901	13778342	-184244088	-	L1PA7	LINE	L1	-5	6464	5	2
692	25066	47	3	2	chr3	14031214	14037360	-183985070	-	L1PA4	LINE	L1	-2	6153	2	2
692	26790	48	2	1	chr3	14111597	14117746	-183904684	+	L1PA4	LINE	L1	1	6155	0	2
701	26453	23	1	1	chr3	15228172	15234206	-182788224	+	L1PA3	LINE	L1	124	6152	-3	2
702	26712	51	5	1	chr3	15433014	15439121	-182583309	-	L1PA4	LINE	L1	-4	6151	20	2
706	26855	48	4	0	chr3	15948753	15954885	-182067545	-	L1PA4	LINE	L1	0	6155	1	2
708	25491	63	11	3	chr3	16200378	16206497	-181815933	-	L1PA6	LINE	L1	0	6154	5	2
712	24664	34	2	1	chr3	16718119	16724257	-181298173	+	L1PA4	LINE	L1	1	6152	-3	2
712	20124	126	48	8	chr3	16751506	16757233	-181265197	-	L1PA8	LINE	L1	-480	6308	343	2
719	23366	77	7	4	chr3	17654383	17660531	-180361899	-	L1PA6	LINE	L1	0	6154	1	2
720	22650	64	3	43	chr3	17734605	17741044	-180281386	+	L1PA3	LINE	L1	5	6151	-4	2
721	17270	26	0	0	chr3	17899766	17902883	-180119547	-	L1HS	LINE	L1	-2902	3244	127	2
722	24990	51	5	0	chr3	18041188	18047310	-179975120	-	L1PA4	LINE	L1	0	6155	2	2
725	17143	40	7	1	chr3	18369548	18372779	-179649651	-	L1PA3	LINE	L1	-2771	3375	126	2
726	18245	30	0	1	chr3	18557572	18561736	-179460694	+	L1HS	LINE	L1	124	4286	-1860	2
727	14245	37	1	6	chr3	18734065	18735799	-179286631	-	L1PA3	LINE	L1	-4307	1848	124	2
729	28318	12	0	1	chr3	18971974	18978012	-179044418	-	L1PA2	LINE	L1	0	6155	125	2
729	27414	31	0	0	chr3	19000000	19005325	-179017105	-	L1HS	LINE	L1	-705	5450	124	2
730	27210	40	2	1	chr3	19017441	19023578	-178998852	+	L1PA3	LINE	L1	13	6155	0	2
731	27612	25	8	0	chr3	19138860	19144839	-178877591	-	L1PA2	LINE	L1	-5	6150	124	2
731	21631	114	20	27	chr3	19159162	19165565	-178856865	+	L1PA8	LINE	L1	13	6357	0	2
733	27090	29	3	0	chr3	19412102	19418117	-178604313	-	L1PA2	LINE	L1	-2	6153	124	2
735	23480	88	8	20	chr3	19718174	19724418	-178298012	-	L1PA7	LINE	L1	-2	6152	8	2
736	26172	26	1	0	chr3	19896540	19902567	-178119863	+	L1PA2	LINE	L1	124	6153	-2	2
741	23026	92	11	37	chr3	20468634	20475062	-177547368	-	L1PA7	LINE	L1	-3	6466	8	2
744	25051	65	6	0	chr3	20856924	20863023	-177159407	-	L1PA5	LINE	L1	-8	6146	11	2
747	27734	27	1	1	chr3	21291216	21297247	-176725183	-	L1PA2	LINE	L1	0	6155	124	2
748	17907	62	1	0	chr3	21406345	21408787	-176613643	+	L1PA4	LINE	L1	1	2444	-3702	2
749	21010	97	26	34	chr3	21596708	21603100	-176419330	-	L1PA7	LINE	L1	0	6469	2	2
751	24313	67	15	3	chr3	21853722	21859831	-176162599	+	L1PA5	LINE	L1	4	6151	-3	2
753	28161	16	2	0	chr3	22024631	22030669	-175991761	-	L1PA2	LINE	L1	0	6155	127	2
753	17672	72	10	2	chr3	22123570	22128127	-175894303	+	L1PA5	LINE	L1	1	4576	-1570	2
756	21902	104	18	26	chr3	22450293	22456490	-175565940	-	L1PA8	LINE	L1	-226	6261	6	2
758	21576	104	11	31	chr3	22679090	22685385	-175337045	-	L1PA7	LINE	L1	-2	6152	8	2
758	27184	32	2	0	chr3	22779226	22785245	-175237185	-	L1PA3	LINE	L1	0	6155	127	2
759	27679	19	2	1	chr3	22842869	22848894	-175173536	+	L1PA2	LINE	L1	126	6155	0	2
761	22731	73	10	1	chr3	23071908	23078021	-174944409	-	L1PA6	LINE	L1	-1	6153	1	2
761	24974	49	3	1	chr3	23128839	23134950	-174887480	-	L1PA4	LINE	L1	-33	6122	2	2
763	26762	41	4	1	chr3	23390734	23396876	-174625554	+	L1PA3	LINE	L1	3	6152	-3	2
769	27005	14	0	0	chr3	24130949	24136982	-173885448	-	L1PA2	LINE	L1	0	6155	124	2
772	21290	72	8	13	chr3	24608280	24614438	-173407992	+	L1PA6	LINE	L1	51	6151	-3	2
773	22845	109	11	25	chr3	24738791	24741419	-173281011	-	L1PA7	LINE	L1	-3830	2631	5	2
775	22587	91	14	10	chr3	25017260	25023410	-172999020	-	L1PA6	LINE	L1	0	6154	5	2
777	25099	62	7	1	chr3	25240946	25247054	-172775376	-	L1PA4	LINE	L1	-3	6152	11	2
777	21340	109	9	23	chr3	25282808	25289268	-172733162	-	L1PA7	LINE	L1	-3	6466	8	2
778	24246	67	7	2	chr3	25370049	25376184	-172646246	+	L1PA5	LINE	L1	4	6154	0	2
778	21592	98	13	21	chr3	25398005	25404419	-172618011	-	L1PA7	LINE	L1	0	6469	8	2
783	22919	88	16	9	chr3	25972677	25979098	-172043332	+	L1PA7	LINE	L1	8	6467	-2	2
783	23588	77	19	2	chr3	26038695	26041033	-171981397	-	L1PA6	LINE	L1	-3783	2363	1	2
784	22551	70	13	9	chr3	26165961	26172108	-171850322	-	L1PA6	LINE	L1	-4	6150	1	2
785	26586	42	5	1	chr3	26280573	26286703	-171735727	-	L1PA3	LINE	L1	-3	6152	2	2
786	11797	113	4	39	chr3	26363702	26366019	-171656411	-	L1PA7	LINE	L1	-4161	2338	14	2
786	5400	103	1	0	chr3	26403768	26404517	-171617913	+	L1P1	LINE	L1	11	760	-5395	2
786	28567	10	0	0	chr3	26426226	26432258	-171590172	-	L1PA2	LINE	L1	0	6155	124	2
786	28766	6	0	0	chr3	26439508	26445536	-171576894	-	L1HS	LINE	L1	0	6155	127	2
787	12404	97	32	21	chr3	26571619	26575947	-171446483	-	L1PA4	LINE	L1	-1	6469	1	2
789	25961	34	0	1	chr3	26824587	26830621	-171191809	+	L1PA3	LINE	L1	124	6152	-3	2
790	26416	46	2	3	chr3	26922856	26929001	-171093429	+	L1PA3	LINE	L1	7	6150	-5	2
790	10185	186	52	76	chr3	26983813	26985290	-171037140	+	L1PA8	LINE	L1	4	1430	-4923	2
793	14510	63	16	0	chr3	27303598	27305443	-170716987	-	L1PA4	LINE	L1	-4281	1874	1	2
797	25408	33	5	1	chr3	27857474	27863474	-170158956	-	L1PA7	LINE	L1	-5	6149	125	2
799	26432	27	1	1	chr3	28100733	28106761	-169915669	+	L1PA3	LINE	L1	125	6155	0	2
801	25645	54	9	3	chr3	28406240	28411795	-169610635	-	L1P1	LINE	L1	-583	5572	2	2
807	18188	20	5	0	chr3	29149602	29153604	-168868826	-	L1HS	LINE	L1	-1999	4147	125	2
811	23674	75	8	6	chr3	29711776	29717922	-168304508	+	L1PA5	LINE	L1	4	6148	-6	2
814	23086	94	17	45	chr3	30020951	30027293	-167995137	-	L1PA7	LINE	L1	-11	6143	8	2
814	27053	32	7	1	chr3	30035408	30041409	-167981021	+	L1PA4	LINE	L1	124	6152	-3	2
814	4454	71	25	0	chr3	30091409	30091998	-167930432	+	L1P1	LINE	L1	3	606	-5549	2
815	16354	81	8	0	chr3	30254899	30257994	-167764436	-	L1P1	LINE	L1	-3024	3122	1	2
829	26343	51	3	2	chr3	32051945	32058098	-165964332	+	L1PA4	LINE	L1	1	6154	-1	2
839	23969	64	11	1	chr3	33322547	33328645	-164693785	-	L1PA5	LINE	L1	-6	6148	4	2
842	26165	35	3	20	chr3	33712946	33719206	-164303224	+	L1PA3	LINE	L1	4	6154	-1	2
844	25364	69	14	1	chr3	34006181	34012266	-164010164	-	L1PA5	LINE	L1	0	6154	4	2
845	25894	69	6	1	chr3	34121203	34127336	-163895094	-	L1PA5	LINE	L1	0	6154	4	2
845	5251	63	1	0	chr3	34131389	34132040	-163890390	-	L1PA3	LINE	L1	-5495	660	9	2
845	26825	56	1	0	chr3	34135578	34141715	-163880715	+	L1PA4	LINE	L1	14	6154	-1	2
845	24261	77	8	5	chr3	34161839	34164218	-163858212	-	L1PA6	LINE	L1	-3777	2369	1	2
847	28583	10	0	0	chr3	34454635	34460664	-163561766	-	L1PA2	LINE	L1	0	6155	124	2
848	23796	75	24	3	chr3	34507832	34513856	-163508574	-	L1PA6	LINE	L1	-18	6136	5	2
851	24566	72	14	1	chr3	34945651	34951726	-163070704	+	L1PA5	LINE	L1	4	6146	-8	2
853	26885	41	2	0	chr3	35145404	35151425	-162871005	+	L1PA3	LINE	L1	126	6153	-2	2
853	21919	125	22	34	chr3	35209330	35214572	-162807858	-	L1PA8	LINE	L1	-852	5479	320	2
854	26249	48	4	0	chr3	35267309	35273430	-162749000	+	L1PA4	LINE	L1	4	6147	-8	2
855	15714	50	45	2	chr3	35496109	35499788	-162522642	+	L1P1	LINE	L1	9	3857	-2289	2
858	27268	30	1	2	chr3	35860145	35866184	-162156246	-	L1PA2	LINE	L1	0	6155	124	2
860	26450	44	4	2	chr3	36124236	36130377	-161892053	+	L1PA4	LINE	L1	4	6152	-3	2
862	25078	46	4	1	chr3	36362465	36368585	-161653845	+	L1PA4	LINE	L1	11	6147	-8	2
863	15715	71	20	0	chr3	36454410	36457254	-161565176	-	L1P1	LINE	L1	-3239	2907	3	2
870	24440	74	6	5	chr3	37466844	37473007	-160549423	-	L1PA6	LINE	L1	-1	6153	5	2
872	27187	46	1	0	chr3	37654453	37660593	-160361837	-	L1PA4	LINE	L1	0	6155	9	2
874	13616	84	19	13	chr3	37880307	37882138	-160140292	+	L1PA6	LINE	L1	5	1846	-4338	2
878	27444	37	3	1	chr3	38446891	38453029	-159569401	+	L1PA3	LINE	L1	9	6154	-1	2
882	27743	34	1	3	chr3	38973727	38979884	-159042546	+	L1PA3	LINE	L1	7	6155	0	2
885	26789	42	8	2	chr3	39408135	39414254	-158608176	-	L1PA4	LINE	L1	-3	6152	4	2
887	22344	93	5	9	chr3	39592401	39598846	-158423584	+	L1PA7	LINE	L1	8	6462	-7	2
889	21276	98	15	27	chr3	39881048	39884414	-158138016	-	L1PA7	LINE	L1	-3063	3398	1	2
889	26872	41	0	1	chr3	39913832	39919982	-158102448	-	L1PA3	LINE	L1	-5	6150	8	2
890	24381	54	5	0	chr3	40035544	40041669	-157980761	+	L1PA4	LINE	L1	2	6153	-2	2
891	18430	54	1	1	chr3	40175386	40179183	-157843247	+	L1P1	LINE	L1	1	3797	-2349	2
891	27939	30	1	1	chr3	40196481	40202520	-157819910	-	L1PA3	LINE	L1	0	6155	124	2
892	24569	63	4	1	chr3	40312881	40318997	-157703433	+	L1PA5	LINE	L1	13	6152	-2	2
897	26427	25	1	1	chr3	40943895	40949923	-157072507	-	L1PA3	LINE	L1	0	6155	128	2
897	21862	75	13	4	chr3	40986790	40992896	-157029534	-	L1PA6	LINE	L1	-5	6149	5	2
897	11998	62	0	6	chr3	41000001	41001512	-157020918	-	L1P1	LINE	L1	-4645	1510	9	2
900	24423	73	36	6	chr3	41319320	41325269	-156697161	+	L1PA6	LINE	L1	5	6126	-28	2
900	21468	99	10	10	chr3	41411847	41417904	-156604526	+	L1PA7	LINE	L1	8	6097	-372	2
902	21617	103	22	7	chr3	41657842	41664266	-156358164	+	L1PA8	LINE	L1	10	6486	-1	2
903	25749	42	1	1	chr3	41683685	41689841	-156332589	-	L1PA4	LINE	L1	-1	6154	2	2
904	24636	52	5	1	chr3	41865674	41871796	-156150634	+	L1PA4	LINE	L1	4	6151	-4	2
905	22972	91	19	11	chr3	41966597	41972980	-156049450	+	L1PA7	LINE	L1	5	6468	-1	2
907	27454	44	1	1	chr3	42323414	42329566	-155692864	-	L1PA3	LINE	L1	0	6155	4	2
913	28826	14	1	0	chr3	43106266	43112282	-154910148	+	L1PA2	LINE	L1	129	6147	-8	2
917	27674	25	1	0	chr3	43607314	43613339	-154409091	+	L1PA2	LINE	L1	125	6154	-1	2
917	24215	65	5	3	chr3	43633112	43639266	-154383164	+	L1PA5	LINE	L1	4	6154	0	2
918	16965	86	8	18	chr3	43700577	43702164	-154320266	+	L1PA7	LINE	L1	5	1578	-4606	2
918	26376	53	2	0	chr3	43720446	43726586	-154295844	+	L1PA4	LINE	L1	1	6155	0	2
920	27344	59	10	11	chr3	43981507	43988013	-154034417	-	L1PA4	LINE	L1	-3	6467	1	2
942	29330	5	0	0	chr3	46824595	46830628	-151191802	-	L1HS	LINE	L1	0	6155	124	2
973	21974	89	17	26	chr3	50932952	50939360	-147083070	-	L1PA7	LINE	L1	-6	6463	7	2
973	10248	102	29	1	chr3	50958633	50960101	-147062329	-	L1PA5	LINE	L1	-4671	1513	4	2
974	26289	27	0	0	chr3	51010568	51016603	-147005827	-	L1PA3	LINE	L1	0	6155	124	2
974	23062	79	4	6	chr3	51044055	51050214	-146972216	-	L1PA5	LINE	L1	-1	6153	13	2
975	21593	104	7	12	chr3	51153903	51158879	-146863551	-	L1PA7	LINE	L1	-1510	4951	8	2
975	15438	69	12	4	chr3	51188952	51191074	-146831356	-	L1PA6	LINE	L1	-4044	2140	1	2
975	27553	35	4	1	chr3	51236479	51242602	-146779828	+	L1PA3	LINE	L1	2	6147	-8	2
976	22928	91	11	19	chr3	51298548	51301977	-146720453	+	L1PA7	LINE	L1	4	3448	-3013	2
976	13073	87	9	22	chr3	51357455	51359621	-146662809	+	L1PA7	LINE	L1	4	2172	-4327	2
977	9744	99	45	2	chr3	51405546	51407000	-146615430	+	L1PA5	LINE	L1	18	1534	-4650	2
977	27149	41	1	1	chr3	51489936	51496088	-146526342	+	L1PA4	LINE	L1	1	6152	-3	2
979	23484	64	8	1	chr3	51681874	51687951	-146334479	+	L1PA6	LINE	L1	37	6145	-9	2
992	29223	8	1	1	chr3	53399323	53405352	-144617078	-	L1PA2	LINE	L1	0	6155	124	2
992	24721	73	8	2	chr3	53425182	53431311	-144591119	+	L1PA6	LINE	L1	4	6151	-3	2
993	24670	68	10	2	chr3	53501990	53508103	-144514327	-	L1PA6	LINE	L1	-2	6152	5	2
996	26482	22	1	5	chr3	53955774	53961832	-144060598	-	L1PA2	LINE	L1	-1	6154	124	2
999	27456	34	4	0	chr3	54318982	54325099	-143697331	+	L1PA4	LINE	L1	13	6155	0	2
1000	29422	6	4	0	chr3	54428349	54434350	-143588080	-	L1HS	LINE	L1	0	6155	127	2
1000	25550	40	2	2	chr3	54492800	54498947	-143523483	-	L1PA3	LINE	L1	-3	6152	6	2
1000	23435	87	12	13	chr3	54502158	54508579	-143513851	+	L1PA7	LINE	L1	1	6461	-8	2
1005	27403	26	1	0	chr3	55080131	55086156	-142936274	-	L1PA2	LINE	L1	-4	6151	125	2
1005	28037	26	2	0	chr3	55170356	55176378	-142846052	+	L1PA2	LINE	L1	124	6155	0	2
1006	24859	49	3	0	chr3	55243159	55249297	-142773133	+	L1PA4	LINE	L1	1	6152	-3	2
1007	24653	50	12	1	chr3	55422767	55428857	-142593573	+	L1PA4	LINE	L1	3	6153	-2	2
1011	25604	45	3	1	chr3	55865654	55871790	-142150640	+	L1PA4	LINE	L1	9	6151	-4	2
1014	24788	53	5	0	chr3	56247097	56253177	-141769253	+	L1PA4	LINE	L1	41	6154	-1	2
1016	22755	71	11	4	chr3	56610434	56616556	-141405874	-	L1PA5	LINE	L1	0	6154	4	2
1017	21490	98	12	43	chr3	56637162	56640772	-141381658	-	L1PA7	LINE	L1	-2843	3618	1	2
1019	26913	48	1	2	chr3	56979160	56985318	-141037112	+	L1PA4	LINE	L1	2	6154	-1	2
1022	26123	37	3	1	chr3	57358611	57364754	-140657676	+	L1PA3	LINE	L1	4	6155	0	2
1023	26414	45	2	0	chr3	57462665	57468811	-140553619	+	L1PA4	LINE	L1	1	6155	0	2
1029	24679	64	15	0	chr3	58261370	58267456	-139754974	-	L1PA6	LINE	L1	0	6154	4	2
1032	13031	86	9	22	chr3	58660979	58664779	-139357651	-	L1PA7	LINE	L1	-2653	3808	8	2
1033	26221	48	4	0	chr3	58744259	58750395	-139272035	-	L1PA4	LINE	L1	0	6155	3	2
1033	25498	42	3	1	chr3	58792303	58798441	-139223989	+	L1PA3	LINE	L1	1	6152	-3	2
1033	26557	21	0	0	chr3	58802004	58808030	-139214400	+	L1PA2	LINE	L1	125	6151	-4	2
1033	26608	19	1	0	chr3	58827880	58833905	-139188525	+	L1PA2	LINE	L1	127	6154	-1	2
1034	27101	40	1	1	chr3	58916513	58922659	-139099771	+	L1PA3	LINE	L1	9	6152	-3	2
1035	22711	86	15	10	chr3	59017621	59024017	-138998413	+	L1PA7	LINE	L1	1	6467	-2	2
1036	24150	69	4	2	chr3	59206569	59212504	-138809926	-	L1PA6	LINE	L1	-10	6144	211	2
1037	24324	57	1	5	chr3	59340507	59346672	-138675758	-	L1PA4	LINE	L1	0	6155	3	2
1038	24763	48	4	3	chr3	59380882	59386007	-138636423	+	L1PA4	LINE	L1	2	5134	-1012	2
1039	25821	62	7	2	chr3	59599581	59605679	-138416751	+	L1PA5	LINE	L1	11	6141	-13	2
1048	24086	46	1	3	chr3	60696018	60701058	-137321372	+	L1PA3	LINE	L1	5	5031	-1115	2
1049	24200	61	3	29	chr3	60909245	60912630	-137109800	+	L1PA4	LINE	L1	2	3378	-2768	2
1050	23264	74	8	6	chr3	61028660	61034802	-136987628	+	L1PA5	LINE	L1	4	6146	-8	2
1051	24577	52	5	1	chr3	61190500	61196629	-136825801	-	L1PA4	LINE	L1	-3	6152	1	2
1051	25289	43	4	2	chr3	61196695	61202828	-136819602	+	L1PA3	LINE	L1	9	6152	-3	2
1052	19674	91	19	32	chr3	61244952	61249948	-136772482	-	L1PA7	LINE	L1	-1061	5011	1	2
1053	13839	65	1	0	chr3	61376777	61378616	-136643814	+	L1P1	LINE	L1	2	1842	-4313	2
1066	27229	11	0	0	chr3	63121944	63127977	-134894453	+	L1PA2	LINE	L1	124	6155	0	2
1067	28547	8	1	0	chr3	63197384	63203390	-134819040	-	L1PA2	LINE	L1	0	6155	145	2
1067	24562	53	8	1	chr3	63241288	63247387	-134775043	+	L1PA3	LINE	L1	2	6137	-18	2
1070	25340	41	3	4	chr3	63630846	63637009	-134385421	+	L1PA4	LINE	L1	1	6152	-3	2
1070	17027	67	2	6	chr3	63679604	63680871	-134341559	+	L1PA6	LINE	L1	2	1266	-4918	2
1071	24733	25	1	0	chr3	63718988	63725040	-134297390	+	L1PA3	LINE	L1	126	6155	0	2
1076	26690	46	1	3	chr3	64461469	64467635	-133554795	+	L1PA4	LINE	L1	1	6152	-3	2
1079	20981	98	11	25	chr3	64762169	64767526	-133254904	+	L1PA7	LINE	L1	8	5310	-1151	2
1081	16862	108	2	18	chr3	65105563	65111890	-132910540	+	L1PA4	LINE	L1	3	6155	0	2
1084	25010	18	0	0	chr3	65494967	65500000	-132522430	+	L1HS	LINE	L1	125	5158	-988	2
1091	21103	102	14	24	chr3	66356910	66363382	-131659048	-	L1PA8	LINE	L1	0	6487	6	2
1094	24519	77	4	2	chr3	66814095	66820229	-131202201	-	L1PA7	LINE	L1	-10	6144	1	2
1095	25035	45	1	0	chr3	66893225	66899367	-131123063	+	L1PA3	LINE	L1	5	6152	-3	2
1095	21247	100	12	13	chr3	66943154	66948146	-131074284	+	L1PA8	LINE	L1	6	5039	-1422	2
1097	21320	127	11	27	chr3	67190163	67193283	-130829147	-	L1PA8	LINE	L1	-3321	3140	6	2
1097	25470	45	0	1	chr3	67198067	67204221	-130818209	+	L1PA3	LINE	L1	3	6151	-4	2
1097	21275	101	10	26	chr3	67204410	67210854	-130811576	+	L1PA7	LINE	L1	5	6468	-1	2
1099	25548	40	1	1	chr3	67443453	67449605	-130572825	+	L1PA3	LINE	L1	1	6152	-3	2
1102	5024	127	35	0	chr3	67814608	67815347	-130207083	-	L1PA7	LINE	L1	-5681	780	16	2
1102	22187	108	13	55	chr3	67826048	67832494	-130189936	-	L1PA7	LINE	L1	-8	6146	8	2
1104	27291	31	0	2	chr3	68125466	68131489	-129890941	-	L1PA2	LINE	L1	-13	6142	124	2
1107	20897	113	20	51	chr3	68438719	68445088	-129577342	+	L1PA7	LINE	L1	8	6136	-18	2
1108	22033	79	6	8	chr3	68630255	68636429	-129386001	-	L1PA6	LINE	L1	0	6154	5	2
1109	12306	112	8	19	chr3	68733556	68736062	-129286368	-	L1PA7	LINE	L1	-3995	2504	4	2
1110	24575	55	3	0	chr3	68859369	68865476	-129156954	+	L1PA4	LINE	L1	33	6154	-1	2
1110	15528	137	11	49	chr3	68876041	68882476	-129139954	-	L1PA7	LINE	L1	-5	6149	5	2
1110	21401	89	14	17	chr3	68890711	68896865	-129125565	-	L1PA7	LINE	L1	-1	6468	253	2
1114	26178	65	3	1	chr3	69394011	69400144	-128622286	+	L1PA5	LINE	L1	11	6154	0	2
1115	27640	40	1	2	chr3	69524356	69530514	-128491916	-	L1PA3	LINE	L1	0	6155	2	2
1116	22442	74	8	1	chr3	69680519	69686635	-128335795	-	L1PA6	LINE	L1	-1	6153	5	2
1121	27288	30	0	0	chr3	70334207	70340234	-127682196	-	L1PA3	LINE	L1	0	6155	127	2
1124	25014	70	4	1	chr3	70724819	70730949	-127291481	-	L1PA5	LINE	L1	0	6154	4	2
1126	20543	58	3	32	chr3	70943651	70948108	-127074322	-	L1PA4	LINE	L1	-20	4462	2	2
1140	26241	62	2	2	chr3	72759492	72765638	-125256792	-	L1PA5	LINE	L1	0	6154	11	2
1144	26120	65	5	2	chr3	73382001	73388141	-124634289	-	L1PA5	LINE	L1	-3	6151	4	2
1145	26895	42	1	1	chr3	73417612	73423766	-124598664	-	L1PA4	LINE	L1	-3	6152	1	2
1149	25757	51	4	1	chr3	74039863	74045985	-123976445	+	L1PA4	LINE	L1	4	6147	-8	2
1151	25872	55	1	0	chr3	74206113	74212264	-123810166	-	L1PA4	LINE	L1	0	6155	1	2
1156	23890	77	12	19	chr3	74843289	74849499	-123172931	+	L1PA6	LINE	L1	1	6154	0	2
1157	22254	119	25	20	chr3	75052050	75057910	-122964520	-	L1PA7	LINE	L1	-14	6140	279	2
1158	27989	22	0	1	chr3	75141111	75147165	-122875265	-	L1PA2	LINE	L1	0	6155	124	2
1158	27540	29	1	1	chr3	75169000	75175032	-122847398	-	L1PA3	LINE	L1	0	6155	124	2
1159	27397	30	3	0	chr3	75322612	75328621	-122693809	-	L1PA2	LINE	L1	-5	6150	130	2
1161	25793	64	4	4	chr3	75532609	75538763	-122483667	-	L1PA5	LINE	L1	0	6154	1	2
1162	9620	65	0	14	chr3	75756615	75757916	-122264514	+	L1P1	LINE	L1	2	1284	-4871	2
1163	25433	48	2	2	chr3	75880907	75887063	-122135367	-	L1PA3	LINE	L1	-3	6152	2	2
1164	25769	51	16	3	chr3	75894209	75900277	-122122153	-	L1PA5	LINE	L1	-1	6153	1	2
1166	25987	50	1	3	chr3	76263485	76269491	-121752939	+	L1PA4	LINE	L1	159	6155	0	2
1174	25684	53	4	1	chr3	77259744	77265874	-120756556	-	L1PA4	LINE	L1	-6	6149	2	2
1178	20210	96	41	9	chr3	77805595	77811836	-120210594	+	L1PA7	LINE	L1	2	6465	-4	2
1178	28844	5	5	0	chr3	77812828	77818814	-120203616	-	L1HS	LINE	L1	0	6155	139	2
1179	22133	95	19	8	chr3	77888598	77894988	-120127442	-	L1PA7	LINE	L1	-3	6466	4	2
1184	16584	81	12	1	chr3	78515138	78517330	-119505100	-	L1PA6	LINE	L1	-3966	2218	1	2
1184	27103	42	5	1	chr3	78536186	78542317	-119480113	+	L1PA3	LINE	L1	2	6155	0	2
1185	27160	35	0	3	chr3	78724334	78730496	-119291934	+	L1PA3	LINE	L1	9	6155	0	2
1187	26148	46	3	1	chr3	78993676	78999822	-119022608	+	L1PA4	LINE	L1	1	6152	-3	2
1201	22084	106	7	17	chr3	80758288	80762831	-117259599	+	L1PA7	LINE	L1	12	4555	-1906	2
1202	26293	24	1	0	chr3	80940797	80946816	-117075614	-	L1PA2	LINE	L1	-3	6152	131	2
1202	8365	127	95	111	chr3	80954237	80956128	-117066302	+	L1PA7	LINE	L1	8	1869	-4315	2
1203	6107	84	23	1	chr3	81060070	81060890	-116961540	+	L1P1	LINE	L1	7	844	-5311	2
1203	28678	7	0	1	chr3	81100540	81106564	-116915866	-	L1PA2	LINE	L1	0	6155	136	2
1210	26327	52	0	1	chr3	81927274	81933429	-116089001	+	L1PA4	LINE	L1	1	6152	-3	2
1211	26898	42	1	1	chr3	82154035	82160193	-115862237	-	L1PA3	LINE	L1	0	6155	1	2
1213	16599	19	0	0	chr3	82386650	82388593	-115633837	+	L1HS	LINE	L1	1	1943	-4089	2
1213	25631	59	4	1	chr3	82419460	82425585	-115596845	-	L1PA5	LINE	L1	-1	6153	11	2
1226	19657	61	8	1	chr3	84136013	84140432	-113881998	+	L1P1	LINE	L1	226	4675	-1471	2
1229	22244	114	12	33	chr3	84412116	84415905	-113606525	-	L1PA7	LINE	L1	-2699	3762	8	2
1232	22071	103	8	11	chr3	84809859	84816305	-113206125	+	L1PA7	LINE	L1	1	6462	-7	2
1232	24874	71	3	2	chr3	84858918	84865050	-113157380	-	L1PA5	LINE	L1	-5	6149	15	2
1235	23177	34	48	7	chr3	85202221	85208004	-112814426	+	L1PA3	LINE	L1	124	6155	0	2
1235	5993	118	20	119	chr3	85277577	85278736	-112743694	-	L1PA7	LINE	L1	-5133	1051	8	2
1236	27325	31	3	0	chr3	85339080	85345090	-112677340	+	L1PA2	LINE	L1	127	6155	0	2
1241	25464	57	5	2	chr3	86088231	86094370	-111928060	+	L1PA4	LINE	L1	1	6155	0	2
1242	24629	73	5	1	chr3	86142113	86148242	-111874188	+	L1PA5	LINE	L1	3	6148	-6	2
1243	25593	62	1	2	chr3	86346180	86352324	-111670106	+	L1PA5	LINE	L1	11	6146	-8	2
1246	22990	80	4	9	chr3	86752450	86758654	-111263776	-	L1PA6	LINE	L1	-2	6152	1	2
1249	25243	55	8	2	chr3	87066264	87072382	-110950048	+	L1PA4	LINE	L1	1	6154	-1	2
1249	25752	54	3	0	chr3	87141400	87147541	-110874889	-	L1PA4	LINE	L1	-2	6153	1	2
1251	26984	36	6	0	chr3	87389676	87395654	-110626776	-	L1PA3	LINE	L1	-4	6151	136	2
1254	22512	103	9	19	chr3	87697041	87703476	-110318954	-	L1PA7	LINE	L1	-13	6456	11	2
1258	23959	69	5	2	chr3	88231102	88237245	-109785185	+	L1PA6	LINE	L1	5	6151	-3	2
1260	27273	27	1	0	chr3	88552251	88558272	-109464158	-	L1PA2	LINE	L1	-6	6149	124	2
1262	22974	85	6	9	chr3	88796059	88799738	-109222692	+	L1PA6	LINE	L1	4	3678	-2468	2
1263	27621	25	0	0	chr3	88918983	88925013	-109097417	+	L1PA2	LINE	L1	124	6155	0	2
1264	15587	79	13	1	chr3	89083665	89085734	-108936696	+	L1P1	LINE	L1	2	2094	-4061	2
1267	27929	19	1	0	chr3	89394765	89400790	-108621640	-	L1PA2	LINE	L1	0	6155	127	2
1267	28768	4	0	0	chr3	89509975	89516006	-108506424	-	L1HS	LINE	L1	0	6155	124	2
1270	26824	36	1	1	chr3	89796763	89802808	-108219622	+	L1PA3	LINE	L1	124	6155	0	2
1270	25292	65	3	4	chr3	89880865	89887025	-108135405	+	L1PA4	LINE	L1	2	6155	0	2
1271	28495	10	1	0	chr3	89918194	89924219	-108098211	-	L1PA2	LINE	L1	0	6155	128	2
1271	16422	73	10	1	chr3	89931554	89934706	-108087724	-	L1PA4	LINE	L1	-2945	3201	18	2
1271	27090	38	2	0	chr3	89991695	89994263	-108028167	-	L1PA3	LINE	L1	-3436	2710	126	2
1271	27625	24	1	0	chr3	90006983	90013005	-108009425	+	L1PA2	LINE	L1	125	6155	0	2
1272	24523	77	2	2	chr3	90154136	90160286	-107862144	-	L1PA5	LINE	L1	-1	6153	4	2
1273	28433	8	0	0	chr3	90218717	90224748	-107797682	-	L1HS	LINE	L1	0	6155	124	2
1273	23472	77	14	3	chr3	90236823	90242912	-107779518	-	L1PA6	LINE	L1	-20	6134	1	2
1274	28496	11	0	0	chr3	90383231	90389253	-107633177	+	L1HS	LINE	L1	134	6155	0	2
1274	26236	42	6	0	chr3	90431620	90437601	-107584829	-	L1PA2	LINE	L1	-20	6135	128	2
1275	25968	53	2	1	chr3	90479808	90485831	-107536599	-	L1PA3	LINE	L1	0	6155	127	2
1298	9960	75	2	1	chr3	93526171	93527459	-104494971	-	L1PA4	LINE	L1	-4866	1289	1	2
1298	23694	74	8	3	chr3	93565614	93571742	-104450688	-	L1PA6	LINE	L1	-11	6143	1	2
1299	23193	76	24	1	chr3	93668561	93674582	-104347848	+	L1PA5	LINE	L1	4	6154	0	2
1300	12347	98	16	75	chr3	93796087	93800207	-104222223	-	L1PA7	LINE	L1	-2298	3848	8	2
1304	23951	77	5	2	chr3	94349472	94355623	-103666807	+	L1PA6	LINE	L1	2	6154	0	2
1305	27604	26	1	0	chr3	94464313	94470340	-103552090	+	L1PA2	LINE	L1	125	6155	0	2
1306	17547	58	1	8	chr3	94554867	94557109	-103465321	+	L1PA4	LINE	L1	3	2229	-3926	2
1306	26970	33	4	0	chr3	94564871	94570881	-103451549	+	L1PA3	LINE	L1	125	6154	-1	2
1308	26331	48	1	2	chr3	94778658	94784795	-103237635	-	L1PA3	LINE	L1	-18	6137	8	2
1309	11968	108	14	48	chr3	94901393	94904034	-103118396	-	L1PA7	LINE	L1	-3350	2668	8	2
1309	11644	162	10	17	chr3	94921397	94924119	-103098311	-	L1PA8	LINE	L1	-3752	2709	2	2
1309	9715	65	5	7	chr3	95005549	95006813	-103015617	-	L1PA3	LINE	L1	-4894	1261	1	2
1312	23593	81	2	4	chr3	95363897	95370073	-102652357	+	L1PA5	LINE	L1	5	6152	-2	2
1312	26925	45	1	1	chr3	95379612	95382185	-102640245	-	L1PA3	LINE	L1	-3436	2710	126	2
1314	25918	57	1	0	chr3	95579231	95585380	-102437050	+	L1PA4	LINE	L1	1	6155	0	2
1319	17302	75	4	6	chr3	96245510	96247595	-101774835	+	L1PA6	LINE	L1	1	2093	-4091	2
1319	11486	112	26	34	chr3	96292592	96295582	-101726848	-	L1PA7	LINE	L1	-3443	3018	1	2
1319	24895	71	1	1	chr3	96320180	96326331	-101696099	-	L1PA5	LINE	L1	0	6154	3	2
1322	26122	45	3	3	chr3	96655455	96661602	-101360828	-	L1PA4	LINE	L1	-3	6152	7	2
1322	25368	66	3	1	chr3	96697904	96704042	-101318388	-	L1PA5	LINE	L1	-4	6150	1	2
1326	22316	93	13	24	chr3	97224033	97230485	-100791945	-	L1PA7	LINE	L1	0	6469	4	2
1327	26023	46	7	1	chr3	97260938	97267055	-100755375	-	L1PA4	LINE	L1	-3	6152	4	2
1327	18190	23	2	1	chr3	97360271	97363926	-100658504	+	L1PA2	LINE	L1	124	3784	-2362	2
1329	27540	27	0	1	chr3	97623581	97629617	-100392813	-	L1PA3	LINE	L1	0	6155	124	2
1331	23208	83	11	7	chr3	97812332	97815401	-100207029	-	L1PA6	LINE	L1	-3086	3060	5	2
1331	26119	48	1	2	chr3	97892927	97899089	-100123341	+	L1PA4	LINE	L1	1	6152	-3	2
1333	26226	50	6	3	chr3	98125430	98131571	-99890859	+	L1PA4	LINE	L1	2	6155	0	2
1334	15454	129	35	12	chr3	98200353	98202863	-99819567	-	L1PA7	LINE	L1	-4289	2574	5	2
1337	23818	68	8	1	chr3	98577674	98583710	-99438720	+	L1PA5	LINE	L1	134	6154	0	2
1338	26103	49	3	1	chr3	98753632	98759776	-99262654	+	L1PA4	LINE	L1	1	6152	-3	2
1338	26831	46	1	1	chr3	98777525	98783659	-99238771	-	L1PA3	LINE	L1	-17	6138	7	2
1338	7567	84	1	1	chr3	98792516	98793515	-99228915	-	L1P1	LINE	L1	-5156	999	1	2
1339	18105	51	2	5	chr3	98857104	98860043	-99162387	-	L1P1	LINE	L1	-3213	2933	1	2
1341	11315	200	38	51	chr3	99095094	99097490	-98924940	+	L1PA7	LINE	L1	1	2364	-4485	2
1342	23347	71	7	0	chr3	99307880	99313833	-98708597	+	L1PA6	LINE	L1	164	6137	-17	2
1343	26821	30	2	13	chr3	99451990	99458087	-98564343	-	L1PA3	LINE	L1	0	6155	132	2
1349	17512	77	2	33	chr3	100197869	100199549	-97822881	-	L1PA4	LINE	L1	-4518	1666	5	2
1349	27968	31	0	1	chr3	100228451	100234485	-97787945	+	L1PA3	LINE	L1	127	6155	0	2
1351	25154	44	3	1	chr3	100404221	100410354	-97612076	-	L1PA4	LINE	L1	-3	6152	3	2
1354	17835	58	10	0	chr3	100827174	100828564	-97193866	+	L1PA4	LINE	L1	4	1414	-4741	2
1355	13025	95	5	28	chr3	100955243	100957882	-97064548	+	L1PA7	LINE	L1	1	2621	-3840	2
1355	13598	153	32	54	chr3	101018459	101019653	-97002777	-	L1PA8	LINE	L1	-5240	1113	4	2
1357	18080	72	7	1	chr3	101255775	101260167	-96762263	-	L1P1	LINE	L1	-1716	4430	11	2
1359	23006	91	16	10	chr3	101454239	101458469	-96563961	+	L1PA7	LINE	L1	1	4258	-2203	2
1359	18094	42	6	4	chr3	101469288	101472888	-96549542	-	L1PA3	LINE	L1	-2527	3619	13	2
1360	12744	116	17	99	chr3	101629521	101630683	-96391747	-	L1PA7	LINE	L1	-5232	952	9	2
1360	21516	90	12	18	chr3	101637910	101644344	-96378086	-	L1PA7	LINE	L1	0	6469	3	2
1360	15640	86	7	8	chr3	101686219	101690398	-96332032	-	L1PA6	LINE	L1	-1979	4167	8	2
1361	25591	49	3	5	chr3	101727048	101733199	-96289231	+	L1PA4	LINE	L1	3	6152	-3	2
1361	25800	58	3	0	chr3	101758767	101764897	-96257533	+	L1PA5	LINE	L1	1	6150	-4	2
1362	11252	123	13	22	chr3	101940060	101942373	-96080057	-	L1PA8	LINE	L1	-4146	2353	11	2
1367	22519	91	10	10	chr3	102555108	102561266	-95461164	-	L1PA6	LINE	L1	-15	6139	5	2
1370	27710	20	0	0	chr3	102939292	102945320	-95077110	+	L1PA2	LINE	L1	127	6155	0	2
1372	24963	71	1	6	chr3	103196995	103203144	-94819286	-	L1PA5	LINE	L1	0	6154	22	2
1372	24267	4	0	0	chr3	103275381	103281413	-94741017	-	L1HS	LINE	L1	0	6155	124	2
1376	8956	181	20	39	chr3	103766735	103768799	-94253631	+	L1PA8	LINE	L1	195	2174	-4195	2
1378	21960	118	11	13	chr3	104022861	104027846	-93994584	+	L1PA7	LINE	L1	8	5021	-1440	2
1379	22439	98	9	3	chr3	104182687	104188820	-93833610	-	L1PA6	LINE	L1	0	6154	5	2
1380	22148	97	8	14	chr3	104203491	104209959	-93812471	+	L1PA7	LINE	L1	1	6454	-15	2
1381	23941	85	14	6	chr3	104412291	104415963	-93606467	-	L1PA6	LINE	L1	-2468	3678	1	2
1386	27612	29	5	0	chr3	105015067	105021063	-93001367	+	L1PA3	LINE	L1	126	6151	-4	2
1395	22503	107	17	18	chr3	106252713	106258348	-91764082	+	L1PA8	LINE	L1	105	5765	-722	2
1396	26940	23	0	1	chr3	106384140	106390171	-91632259	+	L1PA2	LINE	L1	124	6151	-4	2
1399	28283	15	0	0	chr3	106694291	106700323	-91322107	+	L1PA2	LINE	L1	124	6154	-1	2
1400	25812	39	0	1	chr3	106862939	106869093	-91153337	+	L1PA4	LINE	L1	7	6152	-3	2
1400	10255	141	31	24	chr3	106874582	106876685	-91145745	+	L1PA8	LINE	L1	16	2152	-4331	2
1401	21776	34	3	1	chr3	107052591	107058713	-90963717	+	L1PA3	LINE	L1	1	6152	-3	2
1402	22343	81	8	12	chr3	107188906	107195336	-90827094	+	L1PA6	LINE	L1	4	6454	-15	2
1404	27525	31	1	1	chr3	107411051	107417068	-90605362	-	L1PA3	LINE	L1	-10	6145	126	2
1408	26104	28	3	1	chr3	107976527	107982543	-90039887	+	L1PA2	LINE	L1	126	6151	-4	2
1409	25576	41	1	3	chr3	108088173	108094338	-89928092	+	L1PA4	LINE	L1	1	6154	-1	2
1411	26414	47	4	1	chr3	108374358	108380495	-89641935	+	L1PA4	LINE	L1	1	6155	0	2
1412	29444	6	0	0	chr3	108468247	108474272	-89548158	+	L1HS	LINE	L1	131	6155	0	2
1418	25632	42	1	9	chr3	109227043	109233247	-88789183	-	L1PA3	LINE	L1	0	6155	3	2
1418	15878	85	4	0	chr3	109240615	109243007	-88779423	+	L1PA5	LINE	L1	1	2401	-3745	2
1418	12239	97	18	4	chr3	109246344	109248173	-88774257	-	L1PA6	LINE	L1	-4326	1858	5	2
1418	23465	70	11	3	chr3	109257053	109263173	-88759257	+	L1PA5	LINE	L1	4	6154	0	2
1419	23093	93	7	14	chr3	109366435	109372250	-88650180	+	L1PA7	LINE	L1	2	5806	-663	2
1419	23864	75	4	9	chr3	109383590	109389793	-88632637	+	L1PA6	LINE	L1	1	6151	-3	2
1422	22629	76	23	2	chr3	109715311	109721347	-88301083	-	L1PA6	LINE	L1	-1	6153	5	2
1425	27471	26	0	0	chr3	110158933	110164960	-87857470	+	L1PA2	LINE	L1	125	6152	-3	2
1425	22797	99	4	24	chr3	110213561	110219422	-87803008	+	L1PA7	LINE	L1	8	5842	-627	2
1426	27394	29	2	2	chr3	110350835	110356898	-87665532	-	L1PA3	LINE	L1	0	6155	124	2
1428	14431	31	1	5	chr3	110607661	110609395	-87413035	+	L1HS	LINE	L1	3	1728	-4304	2
1429	27336	35	2	0	chr3	110630284	110636307	-87386123	-	L1PA3	LINE	L1	0	6155	125	2
1429	22664	95	11	12	chr3	110717152	110723595	-87298835	+	L1PA7	LINE	L1	8	6469	0	2
1429	28062	17	0	0	chr3	110737563	110743592	-87278838	+	L1PA2	LINE	L1	125	6152	-3	2
1430	22542	103	5	13	chr3	110775210	110781684	-87240746	+	L1PA7	LINE	L1	8	6468	-1	2
1433	22365	99	11	21	chr3	111159996	111166419	-86856011	-	L1PA7	LINE	L1	-9	6460	7	2
1433	15184	111	12	9	chr3	111206671	111211592	-86810838	+	L1PA3	LINE	L1	381	6855	-3	2
1435	26135	36	13	6	chr3	111471476	111477596	-86544834	-	L1PA3	LINE	L1	0	6155	8	2
1437	24597	57	1	7	chr3	111789737	111791629	-86230801	-	L1PA6	LINE	L1	-3963	2221	328	2
1438	26164	42	1	0	chr3	111879116	111885232	-86137198	-	L1PA3	LINE	L1	0	6155	34	2
1439	25178	63	6	0	chr3	111952330	111958440	-86063990	-	L1PA5	LINE	L1	-2	6152	11	2
1442	25973	29	2	0	chr3	112377993	112384011	-85638419	-	L1PA3	LINE	L1	0	6155	126	2
1442	27829	34	2	2	chr3	112442963	112449114	-85573316	+	L1PA3	LINE	L1	2	6152	-3	2
1447	22492	70	4	2	chr3	113085438	113091587	-84930843	+	L1PA6	LINE	L1	5	6153	-1	2
1448	26955	38	2	2	chr3	113190645	113196793	-84825637	+	L1PA3	LINE	L1	2	6152	-3	2
1454	19607	28	2	0	chr3	113995738	114000000	-84022430	+	L1HS	LINE	L1	124	4395	-1751	2
1456	23627	85	6	11	chr3	114250536	114256992	-83765438	+	L1PA7	LINE	L1	3	6469	0	2
1461	12919	97	6	27	chr3	114896863	114898921	-83123509	-	L1PA7	LINE	L1	-4426	2073	2	2
1462	27036	34	1	3	chr3	115031142	115037317	-82985113	-	L1PA3	LINE	L1	0	6155	3	2
1465	16625	72	3	7	chr3	115456012	115457477	-82564953	-	L1PA6	LINE	L1	-4718	1466	1	2
1469	27595	26	1	0	chr3	115922232	115928273	-82094157	-	L1PA2	LINE	L1	0	6155	124	2
1470	28735	4	1	0	chr3	116078846	116084873	-81937557	+	L1HS	LINE	L1	127	6155	0	2
1471	26026	40	11	1	chr3	116174043	116180142	-81842288	+	L1PA4	LINE	L1	3	6155	0	2
1474	22039	104	20	23	chr3	116644235	116647586	-81374844	-	L1PA7	LINE	L1	-3061	3400	12	2
1481	17622	65	1	3	chr3	117496827	117500000	-80522430	+	L1P1	LINE	L1	1	3166	-2980	2
1487	22474	72	4	4	chr3	118235584	118241753	-79780677	+	L1PA6	LINE	L1	5	6154	0	2
1490	28064	16	0	0	chr3	118633090	118639118	-79383312	+	L1PA2	LINE	L1	125	6153	-2	2
1490	24538	16	3	0	chr3	118720317	118726337	-79296093	-	L1PA2	LINE	L1	0	6155	124	2
1491	25841	32	2	1	chr3	118763979	118769996	-79252434	+	L1PA3	LINE	L1	126	6145	-10	2
1491	26294	38	0	1	chr3	118825433	118831592	-79190838	-	L1PA3	LINE	L1	0	6155	3	2
1491	22258	74	9	5	chr3	118848930	118855074	-79167356	+	L1PA6	LINE	L1	1	6154	0	2
1492	25491	43	3	8	chr3	118883296	118889486	-79132944	+	L1PA4	LINE	L1	2	6153	-2	2
1492	22012	94	16	16	chr3	118985862	118992256	-79030174	+	L1PA8	LINE	L1	115	6482	-5	2
1495	26187	60	4	1	chr3	119282027	119288164	-78734266	-	L1PA5	LINE	L1	-1	6153	8	2
1498	23115	75	12	3	chr3	119700076	119706180	-78316250	+	L1PA6	LINE	L1	7	6148	-6	2
1498	20473	86	21	7	chr3	119722623	119728700	-78293730	+	L1PA7	LINE	L1	5	6154	0	2
1501	26479	23	0	0	chr3	120091462	120097487	-77924943	-	L1PA2	LINE	L1	-4	6151	126	2
1502	29375	22	3	1	chr3	120291868	120298033	-77724397	+	L1HS	LINE	L1	9	6155	0	2
1503	17317	68	11	1	chr3	120438060	120440883	-77581547	+	L1PA4	LINE	L1	1	2846	-3300	2
1505	25732	52	1	1	chr3	120615050	120621200	-77401230	-	L1PA4	LINE	L1	0	6155	1	2
1505	23761	81	3	3	chr3	120680121	120686275	-77336155	-	L1PA6	LINE	L1	0	6154	9	2
1505	26444	46	1	1	chr3	120692401	120698539	-77323891	-	L1PA3	LINE	L1	-11	6144	9	2
1506	21896	100	12	25	chr3	120776830	120783281	-77239149	-	L1PA7	LINE	L1	-7	6462	2	2
1507	22554	103	14	22	chr3	120930725	120936488	-77085942	-	L1PA7	LINE	L1	-663	5806	4	2
1508	23417	78	8	2	chr3	121070329	121075672	-76946758	-	L1PA6	LINE	L1	-785	5361	4	2
1509	12567	92	9	1	chr3	121169435	121171269	-76851161	-	L1P1	LINE	L1	-4305	1850	2	2
1512	23100	91	17	17	chr3	121529838	121536285	-76486145	+	L1PA8	LINE	L1	6	6487	0	2
1512	24098	73	6	4	chr3	121576519	121582675	-76439755	-	L1PA5	LINE	L1	0	6154	4	2
1512	23596	65	7	4	chr3	121621207	121627361	-76395069	-	L1PA6	LINE	L1	-1	6153	6	2
1513	26321	27	0	0	chr3	121651607	121657633	-76364797	-	L1PA3	LINE	L1	0	6155	130	2
1514	25106	44	3	3	chr3	121855923	121862075	-76160355	-	L1PA4	LINE	L1	0	6155	1	2
1517	10903	70	2	6	chr3	122161676	122162382	-75860048	+	L1PA6	LINE	L1	1	702	-5482	2
1518	24263	65	6	26	chr3	122369813	122372667	-75649763	+	L1PA6	LINE	L1	1	2778	-3368	2
1519	25757	39	3	3	chr3	122451718	122457897	-75564533	+	L1PA4	LINE	L1	1	6155	0	2
1543	25996	60	4	4	chr3	125568653	125574805	-72447625	+	L1PA4	LINE	L1	1	6155	0	2
1543	26678	24	0	1	chr3	125655481	125661512	-72360918	+	L1PA2	LINE	L1	125	6154	-1	2
1546	28628	18	7	0	chr3	126050447	126056429	-71966001	+	L1PA2	LINE	L1	124	6152	-3	2
1548	24972	60	13	3	chr3	126304855	126310620	-71711810	-	L1PA5	LINE	L1	-12	6142	340	2
1550	26402	55	3	1	chr3	126504681	126510456	-71511974	-	L1PA4	LINE	L1	-11	6144	359	2
1550	27317	42	4	1	chr3	126519917	126526051	-71496379	+	L1PA4	LINE	L1	4	6152	-3	2
1575	26011	58	7	1	chr3	129879284	129885403	-68137027	-	L1PA4	LINE	L1	0	6155	1	2
1580	25226	43	2	7	chr3	130523473	130529657	-67492773	+	L1PA4	LINE	L1	2	6152	-3	2
1581	8533	81	1	2	chr3	130551020	130552211	-67470219	+	L1P1	LINE	L1	361	1550	-4605	2
1583	24653	69	6	2	chr3	130834833	130840957	-67181473	-	L1PA5	LINE	L1	-13	6141	4	2
1584	25677	37	2	2	chr3	131050314	131056469	-66965961	+	L1PA3	LINE	L1	2	6152	-3	2
1589	21884	93	18	3	chr3	131681799	131688221	-66334209	+	L1PA8	LINE	L1	6	6480	-7	2
1592	26326	26	1	1	chr3	132090076	132096105	-65926325	-	L1PA2	LINE	L1	-1	6154	124	2
1595	24725	63	2	2	chr3	132459988	132466156	-65556274	-	L1PA6	LINE	L1	0	6154	1	2
1595	27322	26	5	0	chr3	132479500	132485496	-65536934	-	L1PA2	LINE	L1	-4	6151	126	2
1597	24263	5	0	0	chr3	132664850	132670878	-65351552	-	L1HS	LINE	L1	-2	6153	126	2
1597	11264	104	7	21	chr3	132675254	132679271	-65343159	+	L1PA7	LINE	L1	9	4010	-2451	2
1597	25897	38	3	1	chr3	132718363	132724506	-65297924	-	L1PA3	LINE	L1	0	6155	1	2
1598	24965	46	7	0	chr3	132892550	132898673	-65123757	+	L1PA4	LINE	L1	1	6155	0	2
1599	10593	102	16	6	chr3	132917594	132919180	-65103250	-	L1P1	LINE	L1	-4473	1682	80	2
1599	21634	108	15	11	chr3	132920155	132926279	-65096151	-	L1PA7	LINE	L1	-14	6140	8	2
1599	22400	67	10	4	chr3	133028843	133031710	-64990720	-	L1PA6	LINE	L1	-3313	2833	1	2
1601	27881	37	1	1	chr3	133270181	133276330	-64746100	+	L1PA3	LINE	L1	5	6155	0	2
1602	25685	67	8	3	chr3	133400065	133406200	-64616230	+	L1PA5	LINE	L1	4	6153	-1	2
1603	27657	41	1	1	chr3	133442518	133448655	-64573775	-	L1PA3	LINE	L1	-18	6137	1	2
1605	17266	85	1	8	chr3	133819426	133821044	-64201386	-	L1PA5	LINE	L1	-4535	1620	11	2
1612	17894	32	1	3	chr3	134721089	134724818	-63297612	-	L1HS	LINE	L1	-2293	3853	133	2
1613	28287	26	1	2	chr3	134744041	134750091	-63272339	-	L1PA3	LINE	L1	0	6155	124	2
1614	28086	26	4	1	chr3	134971056	134977072	-63045358	-	L1PA2	LINE	L1	0	6155	127	2
1616	5401	63	0	0	chr3	135157990	135158702	-62863728	-	L1P1	LINE	L1	-5443	712	1	2
1617	28402	22	1	1	chr3	135303567	135309597	-62712833	+	L1PA2	LINE	L1	126	6155	0	2
1617	23562	63	38	1	chr3	135323084	135328997	-62693433	+	L1PA5	LINE	L1	11	6153	-1	2
1617	28658	19	4	0	chr3	135377445	135383450	-62638980	+	L1PA2	LINE	L1	124	6154	-1	2
1621	22956	66	9	6	chr3	135844862	135851015	-62171415	+	L1PA6	LINE	L1	4	6151	-3	2
1622	27031	38	5	3	chr3	135943149	135949282	-62073148	+	L1PA3	LINE	L1	14	6155	0	2
1624	28686	8	1	0	chr3	136197920	136203945	-61818485	-	L1HS	LINE	L1	-2	6153	124	2
1624	25186	72	4	5	chr3	136241418	136247227	-61775203	-	L1PA5	LINE	L1	-7	6147	344	2
1627	29252	6	0	2	chr3	136682535	136688578	-61333852	-	L1HS	LINE	L1	-1	6154	124	2
1628	24558	67	6	1	chr3	136720620	136726763	-61295667	-	L1PA6	LINE	L1	-2	6152	4	2
1629	24717	71	8	2	chr3	136929873	136936014	-61086416	+	L1PA6	LINE	L1	3	6153	-1	2
1630	12598	100	12	21	chr3	137036704	137038885	-60983545	-	L1PA7	LINE	L1	-4298	2201	6	2
1630	21833	111	15	24	chr3	137090951	137096587	-60925843	-	L1PA7	LINE	L1	-795	5666	10	2
1631	11993	106	8	21	chr3	137117517	137120121	-60902309	-	L1PA7	LINE	L1	-3850	2611	6	2
1631	24302	47	0	19	chr3	137131314	137137588	-60884842	+	L1PA4	LINE	L1	2	6154	-1	2
1631	22309	71	5	11	chr3	137149348	137155536	-60866894	+	L1PA6	LINE	L1	3	6154	0	2
1631	27120	16	0	1	chr3	137173789	137179825	-60842605	-	L1PA3	LINE	L1	0	6155	124	2
1632	21749	76	16	18	chr3	137262443	137268639	-60753791	+	L1PA6	LINE	L1	2	6154	0	2
1632	26737	17	2	0	chr3	137352556	137358574	-60663856	-	L1PA2	LINE	L1	-2	6153	127	2
1633	20876	98	11	26	chr3	137372752	137379284	-60643146	+	L1PA7	LINE	L1	6	6467	-2	2
1633	24853	53	3	1	chr3	137379425	137385561	-60636869	+	L1PA4	LINE	L1	3	6152	-3	2
1633	24989	67	3	0	chr3	137469544	137475380	-60547050	+	L1PA6	LINE	L1	1	5831	-323	2
1634	23863	70	7	1	chr3	137615450	137621106	-60401324	+	L1PA5	LINE	L1	1	5671	-483	2
1635	24390	57	9	0	chr3	137698701	137704791	-60317639	+	L1PA5	LINE	L1	2	6145	-9	2
1639	24796	58	0	6	chr3	138236539	138239621	-59782809	+	L1PA4	LINE	L1	2	3083	-3063	2
1639	12349	109	3	23	chr3	138278905	138280585	-59741845	+	L1PA7	LINE	L1	5	1654	-4807	2
1644	18636	48	0	4	chr3	138864913	138867180	-59155250	-	L1PA3	LINE	L1	-3896	2259	1	2
1644	25819	63	8	1	chr3	138885325	138891441	-59130989	-	L1PA6	LINE	L1	-1	6153	6	2
1644	27301	41	7	2	chr3	138909486	138915607	-59106823	-	L1PA4	LINE	L1	0	6155	2	2
1646	25141	65	3	5	chr3	139123404	139129585	-58892845	+	L1PA6	LINE	L1	3	6150	-4	2
1647	27249	39	4	1	chr3	139284206	139290327	-58732103	-	L1PA4	LINE	L1	-3	6152	13	2
1647	26052	30	2	0	chr3	139309798	139314877	-58707553	+	L1HS	LINE	L1	125	5215	-931	2
1650	22877	68	13	3	chr3	139596305	139602418	-58420012	-	L1PA6	LINE	L1	-1	6153	5	2
1654	26440	65	9	2	chr3	140202641	140204935	-57817495	-	L1PA4	LINE	L1	-3831	2315	2	2
1657	23009	90	8	15	chr3	140516079	140522588	-57499842	-	L1PA7	LINE	L1	-11	6458	3	2
1658	23590	93	19	27	chr3	140651932	140657499	-57364931	+	L1PA7	LINE	L1	8	5617	-844	2
1658	24983	66	8	2	chr3	140706413	140712512	-57309918	+	L1PA5	LINE	L1	4	6142	-12	2
1659	17589	77	7	8	chr3	140838488	140841924	-57180506	-	L1PA6	LINE	L1	-2730	3416	1	2
1659	26176	49	4	0	chr3	140854205	140860321	-57162109	-	L1PA4	LINE	L1	-18	6137	1	2
1660	26279	57	18	2	chr3	141014382	141020432	-57001998	-	L1PA5	LINE	L1	0	6154	12	2
1663	17076	78	16	8	chr3	141388757	141390595	-56631835	+	L1PA5	LINE	L1	4	1860	-4324	2
1664	28428	14	7	2	chr3	141475990	141481995	-56540435	-	L1PA2	LINE	L1	0	6155	124	2
1667	22603	65	14	3	chr3	141854248	141860344	-56162086	-	L1PA6	LINE	L1	-1	6153	6	2
1668	27434	32	1	0	chr3	142009045	142015074	-56007356	+	L1PA3	LINE	L1	124	6155	0	2
1669	25810	55	4	1	chr3	142193947	142200076	-55822354	-	L1PA5	LINE	L1	-7	6147	2	2
1676	24574	59	3	1	chr3	143109316	143115445	-54906985	+	L1PA4	LINE	L1	11	6153	-2	2
1678	24776	51	1	1	chr3	143339472	143345622	-54676808	+	L1PA4	LINE	L1	1	6155	0	2
1678	23867	68	5	4	chr3	143381175	143387330	-54635100	+	L1PA5	LINE	L1	4	6151	-3	2
1681	16746	74	8	2	chr3	143740218	143742961	-54279469	-	L1PA5	LINE	L1	-3377	2769	11	2
1686	24968	68	2	5	chr3	144333457	144339611	-53682819	-	L1PA5	LINE	L1	-3	6151	11	2
1687	10914	155	25	12	chr3	144523508	144526282	-53496148	-	L1PA8	LINE	L1	-3668	2793	10	2
1691	27201	34	2	0	chr3	144970404	144976409	-53046021	-	L1PA3	LINE	L1	0	6155	138	2
1695	22579	126	36	20	chr3	145592503	145597922	-52424508	-	L1PA8	LINE	L1	-680	5492	8	2
1696	27011	42	1	1	chr3	145635687	145641839	-52380591	+	L1PA3	LINE	L1	1	6152	-3	2
1696	27481	22	1	0	chr3	145645565	145651578	-52370852	+	L1PA2	LINE	L1	129	6148	-7	2
1698	24825	72	8	6	chr3	146005675	146011828	-52010602	-	L1PA6	LINE	L1	0	6154	4	2
1700	25085	65	7	1	chr3	146152564	146158410	-51864020	-	L1PA5	LINE	L1	-6	6148	280	2
1700	23765	73	8	1	chr3	146194898	146200786	-51821644	+	L1PA6	LINE	L1	1	5915	-239	2
1703	25896	52	6	1	chr3	146658461	146664582	-51357848	-	L1PA4	LINE	L1	-2	6153	4	2
1705	24556	78	16	3	chr3	146841992	146848070	-51174360	-	L1PA5	LINE	L1	-8	6146	4	2
1708	24937	75	8	0	chr3	147311632	147317743	-50704687	-	L1PA5	LINE	L1	-8	6146	4	2
1709	22591	106	11	44	chr3	147425581	147431395	-50591035	-	L1PA7	LINE	L1	-669	5800	8	2
1714	26296	44	5	0	chr3	148065059	148071195	-49951235	+	L1PA4	LINE	L1	1	6155	0	2
1715	23026	81	8	49	chr3	148196026	148202086	-49820344	+	L1PA6	LINE	L1	370	6154	0	2
1726	7362	98	1	3	chr3	149663088	149664107	-48358323	+	L1P1	LINE	L1	374	1390	-4765	2
1736	26235	27	5	0	chr3	150959560	150965560	-47056870	+	L1PA2	LINE	L1	125	6153	-2	2
1738	21264	113	15	27	chr3	151201303	151203918	-46818512	+	L1PA7	LINE	L1	5	2636	-3825	2
1738	25905	48	4	2	chr3	151227278	151233419	-46789011	+	L1PA4	LINE	L1	1	6155	0	2
1738	21855	95	17	14	chr3	151246194	151252584	-46769846	+	L1PA7	LINE	L1	5	6449	-20	2
1739	24073	70	8	2	chr3	151287524	151293650	-46728780	-	L1PA6	LINE	L1	-3	6151	1	2
1740	11463	135	20	14	chr3	151454812	151458238	-46564192	-	L1PA8	LINE	L1	-3060	3401	6	2
1741	22315	109	12	25	chr3	151564046	151570503	-46451927	-	L1PA8	LINE	L1	0	6357	2	2
1745	12610	98	9	21	chr3	152089400	152091562	-45930868	-	L1PA7	LINE	L1	-4331	2168	2	2
1751	28383	25	0	0	chr3	152953545	152959571	-45062859	-	L1PA2	LINE	L1	0	6155	129	2
1754	27421	26	5	0	chr3	153224192	153230194	-44792236	+	L1PA2	LINE	L1	124	6152	-3	2
1754	17704	59	2	0	chr3	153301783	153305501	-44716929	+	L1PA4	LINE	L1	11	3736	-2410	2
1756	25783	38	1	2	chr3	153514593	153520745	-44501685	+	L1PA3	LINE	L1	8	6152	-3	2
1756	15569	80	26	2	chr3	153541132	153543335	-44479095	+	L1P1	LINE	L1	2	2258	-3897	2
1757	25316	66	2	0	chr3	153701191	153707316	-44315114	-	L1PA5	LINE	L1	-4	6150	14	2
1759	23419	70	9	2	chr3	153980394	153986513	-44035917	+	L1PA5	LINE	L1	5	6154	0	2
1761	25805	56	4	1	chr3	154151369	154157509	-43864921	-	L1PA4	LINE	L1	0	6155	2	2
1761	22157	117	28	32	chr3	154204282	154210685	-43811745	+	L1PA8	LINE	L1	2	6348	-9	2
1762	18459	69	4	4	chr3	154337168	154341657	-43680773	+	L1PA5	LINE	L1	11	4497	-1649	2
1764	24306	72	12	1	chr3	154537784	154543879	-43478551	-	L1PA5	LINE	L1	-1	6153	4	2
1764	22556	91	10	18	chr3	154592819	154598937	-43423493	+	L1PA7	LINE	L1	199	6154	0	2
1766	28163	16	1	0	chr3	154837205	154843233	-43179197	-	L1PA2	LINE	L1	0	6155	124	2
1769	27435	8	1	0	chr3	155224140	155230005	-42792425	-	L1PA2	LINE	L1	0	6470	147	2
1769	26040	35	1	1	chr3	155259682	155265838	-42756592	+	L1PA3	LINE	L1	1	6152	-3	2
1773	23673	94	8	21	chr3	155715859	155722338	-42300092	-	L1PA7	LINE	L1	-4	6465	1	2
1774	23353	101	10	27	chr3	155912567	155919084	-42103346	-	L1PA8	LINE	L1	-10	6477	6	2
1775	18163	29	2	0	chr3	156000000	156002779	-42019651	-	L1HS	LINE	L1	-3241	2905	124	2
1780	24663	51	3	35	chr3	156683931	156690295	-41332135	+	L1PA4	LINE	L1	1	6155	0	2
1783	24283	60	2	3	chr3	157057835	157063958	-40958472	+	L1PA5	LINE	L1	11	6133	-21	2
1785	24131	54	6	0	chr3	157402994	157409108	-40613322	+	L1PA4	LINE	L1	1	6151	-4	2
1786	27361	28	1	1	chr3	157442486	157448512	-40573918	+	L1PA2	LINE	L1	127	6153	-2	2
1787	25726	42	2	4	chr3	157597122	157603288	-40419142	+	L1PA4	LINE	L1	7	6152	-3	2
1787	27133	31	2	1	chr3	157614608	157620632	-40401798	+	L1PA3	LINE	L1	128	6155	0	2
1788	28719	8	0	0	chr3	157737465	157743493	-40278937	+	L1HS	LINE	L1	124	6151	-4	2
1788	25414	66	1	1	chr3	157751942	157757418	-40265012	+	L1PA5	LINE	L1	11	5490	-664	2
1790	25508	62	5	2	chr3	158042024	158048152	-39974278	-	L1PA5	LINE	L1	-3	6151	12	2
1792	27040	30	6	4	chr3	158228897	158234912	-39787518	-	L1PA3	LINE	L1	-3	6152	124	2
1793	27205	13	0	0	chr3	158352312	158358329	-39664101	+	L1PA2	LINE	L1	136	6152	-3	2
1795	22132	92	10	49	chr3	158703396	158709814	-39312616	-	L1PA7	LINE	L1	-11	6143	8	2
1796	27526	5	0	0	chr3	158813138	158819183	-39203247	-	L1HS	LINE	L1	0	6155	124	2
1798	25968	35	1	2	chr3	159110099	159116141	-38906289	-	L1PA3	LINE	L1	0	6155	124	2
1799	25606	39	6	4	chr3	159140855	159146997	-38875433	+	L1PA3	LINE	L1	1	6155	0	2
1799	26215	49	3	1	chr3	159208911	159215050	-38807380	+	L1PA4	LINE	L1	5	6155	0	2
1799	25513	62	2	0	chr3	159223267	159229405	-38793025	-	L1PA5	LINE	L1	-6	6148	1	2
1800	22314	70	21	2	chr3	159286959	159293023	-38729407	-	L1PA6	LINE	L1	-3	6151	8	2
1801	23729	66	10	5	chr3	159432054	159438186	-38584244	+	L1PA5	LINE	L1	4	6154	0	2
1810	12411	131	8	16	chr3	160603207	160605361	-37417069	+	L1PA7	LINE	L1	3	2151	-4332	2
1812	25816	58	2	1	chr3	160908103	160914064	-37108366	-	L1PA5	LINE	L1	-4	6150	188	2
1816	22761	97	13	9	chr3	161424582	161430983	-36591447	+	L1PA7	LINE	L1	8	6469	0	2
1821	27747	21	1	0	chr3	162123654	162129681	-35892749	-	L1PA2	LINE	L1	-2	6153	124	2
1828	28642	7	0	0	chr3	162954729	162960750	-35061680	+	L1HS	LINE	L1	130	6151	-4	2
1828	11656	122	11	14	chr3	163014242	163016392	-35006038	+	L1PA7	LINE	L1	11	2162	-4337	2
1835	21882	114	18	23	chr3	163875271	163881676	-34140754	-	L1PA7	LINE	L1	-11	6458	8	2
1836	24520	29	3	2	chr3	164009313	164014214	-34008216	+	L1HS	LINE	L1	124	5029	-1117	2
1839	27475	27	0	0	chr3	164420393	164426426	-33596004	+	L1PA3	LINE	L1	124	6155	0	2
1840	8789	97	5	1	chr3	164504606	164505796	-33516634	+	L1P1	LINE	L1	12	1206	-4949	2
1842	22908	83	14	2	chr3	164852206	164858292	-33164138	-	L1PA5	LINE	L1	-5	6149	4	2
1842	23063	82	13	5	chr3	164881625	164887743	-33134687	-	L1PA6	LINE	L1	0	6154	4	2
1846	27144	30	1	0	chr3	165290119	165296142	-32726288	+	L1PA3	LINE	L1	126	6155	0	2
1848	17493	81	4	4	chr3	165648892	165651484	-32370946	+	L1PA6	LINE	L1	6	2583	-3563	2
1849	27047	33	1	0	chr3	165738888	165744912	-32277518	-	L1PA3	LINE	L1	0	6155	128	2
1854	25650	57	2	1	chr3	166335239	166341369	-31681061	+	L1PA4	LINE	L1	15	6152	-3	2
1856	18536	116	9	26	chr3	166621528	166627873	-31394557	-	L1PA7	LINE	L1	0	6469	273	2
1857	25485	68	2	9	chr3	166847140	166853316	-31169114	+	L1PA5	LINE	L1	1	6150	-4	2
1859	25981	32	7	3	chr3	166993055	166999054	-31023376	+	L1PA3	LINE	L1	126	6155	0	2
1859	22576	96	15	17	chr3	167007102	167013475	-31008955	+	L1PA7	LINE	L1	11	6468	-1	2
1864	26301	27	1	0	chr3	167728820	167734843	-30287587	+	L1PA2	LINE	L1	126	6155	0	2
1865	25006	68	5	2	chr3	167846084	167852228	-30170202	+	L1PA6	LINE	L1	5	6149	-5	2
1876	5568	105	6	0	chr3	169285713	169286520	-28735910	+	L1PA7	LINE	L1	8	819	-5642	2
1877	26918	15	0	0	chr3	169397275	169403305	-28619125	+	L1PA2	LINE	L1	125	6155	0	2
1884	23433	93	10	26	chr3	170334611	170339696	-27682734	-	L1PA7	LINE	L1	-1184	5277	213	2
1884	23870	112	12	7	chr3	170362897	170369390	-27653040	-	L1PA8	LINE	L1	-6	6481	10	2
1884	27119	40	9	3	chr3	170380176	170386315	-27636115	-	L1PA4	LINE	L1	0	6155	4	2
1886	27721	25	1	1	chr3	170596345	170602373	-27420057	-	L1PA2	LINE	L1	-2	6153	126	2
1887	21576	91	38	28	chr3	170687577	170693525	-27328905	-	L1PA7	LINE	L1	-325	6144	1	2
1892	27258	84	24	11	chr3	171342870	171350539	-26671891	+	L1PA3	LINE	L1	219	8037	-5	2
1900	25342	63	8	1	chr3	172377777	172383900	-25638530	-	L1PA6	LINE	L1	-5	6149	4	2
1905	23243	84	8	10	chr3	173099639	173106071	-24916359	+	L1PA7	LINE	L1	1	6464	-5	2
1906	26181	46	2	1	chr3	173163852	173169991	-24852439	-	L1PA4	LINE	L1	0	6155	7	2
1912	27741	22	2	0	chr3	173977475	173983484	-24038946	-	L1PA2	LINE	L1	-2	6153	136	2
1925	27128	32	1	6	chr3	175733911	175739972	-22282458	+	L1PA3	LINE	L1	127	6154	-1	2
1929	25679	50	4	7	chr3	176165943	176172086	-21850344	-	L1PA5	LINE	L1	-16	6138	18	2
1931	26531	45	0	4	chr3	176423319	176429498	-21592932	+	L1PA4	LINE	L1	1	6155	0	2
1932	23649	68	9	1	chr3	176579102	176585211	-21437219	+	L1PA5	LINE	L1	5	6154	0	2
1936	28931	14	1	0	chr3	177106558	177112539	-20909891	-	L1PA2	LINE	L1	0	6155	172	2
1938	25471	53	12	2	chr3	177377154	177383107	-20639323	-	L1PA4	LINE	L1	-3	6152	135	2
1939	21451	109	25	5	chr3	177583216	177589591	-20432839	+	L1PA8	LINE	L1	6	6486	-1	2
1943	21934	103	7	15	chr3	178078604	178085077	-19937353	+	L1PA7	LINE	L1	8	6465	-4	2
1945	22851	88	8	17	chr3	178293832	178300311	-19722119	+	L1PA7	LINE	L1	1	6468	-1	2
1947	27739	24	0	0	chr3	178577736	178583767	-19438663	+	L1PA2	LINE	L1	124	6155	0	2
1948	22844	68	8	6	chr3	178756382	178762150	-19260280	+	L1PA6	LINE	L1	8	5781	-373	2
1949	26138	34	4	2	chr3	178844510	178850654	-19171776	-	L1PA3	LINE	L1	0	6155	1	2
1958	24153	73	4	2	chr3	180085141	180089892	-17932538	+	L1PA6	LINE	L1	1	4730	-1416	2
1959	19118	39	1	2	chr3	180166259	180170693	-17851737	+	L1PA3	LINE	L1	2	4433	-1713	2
1963	23183	107	8	73	chr3	180718192	180722680	-17299750	-	L1PA7	LINE	L1	-1906	4240	78	2
1964	23888	73	8	5	chr3	180759201	180764692	-17257738	-	L1PA5	LINE	L1	-663	5491	4	2
1966	23163	90	10	20	chr3	181037044	181043220	-16979210	-	L1PA7	LINE	L1	0	6469	267	2
1968	23929	71	7	2	chr3	181303210	181309340	-16713090	-	L1PA5	LINE	L1	-3	6151	4	2
1972	19895	106	5	28	chr3	181868202	181874958	-16147472	-	L1PA7	LINE	L1	0	6469	1	2
1974	27631	23	2	0	chr3	182143880	182149898	-15872532	+	L1PA2	LINE	L1	126	6151	-4	2
2008	23490	89	9	28	chr3	186621329	186627796	-11394634	-	L1PA7	LINE	L1	-10	6459	5	2
2009	24799	64	8	3	chr3	186770087	186776211	-11246219	-	L1PA6	LINE	L1	-5	6149	11	2
2012	27140	18	0	0	chr3	187129911	187135940	-10886490	+	L1PA2	LINE	L1	125	6154	-1	2
2016	26483	24	0	1	chr3	187580268	187586304	-10436126	+	L1PA2	LINE	L1	124	6155	0	2
2016	22494	21	5	0	chr3	187608008	187614002	-10408428	+	L1PA2	LINE	L1	124	6152	-3	2
2020	25160	44	1	1	chr3	188090497	188096649	-9925781	-	L1PA4	LINE	L1	-3	6152	1	2
2020	5757	102	1	0	chr3	188145373	188146155	-9876275	-	L1PA7	LINE	L1	-5668	793	11	2
2022	7105	47	1	3	chr3	188353832	188354721	-9667709	+	L1PA3	LINE	L1	126	1012	-5143	2
2024	26553	102	14	23	chr3	188735018	188743326	-9279104	-	L1PA3	LINE	L1	0	8150	11	2
2026	21021	96	19	22	chr3	188970838	188977241	-9045189	-	L1PA7	LINE	L1	-3	6466	8	2
2039	6640	50	9	15	chr3	190682436	190683315	-7339115	-	L1HS	LINE	L1	-5140	892	19	2
2040	24834	72	24	1	chr3	190728330	190734350	-7288080	-	L1PA5	LINE	L1	0	6154	4	2
2046	20073	88	9	19	chr3	191551964	191558452	-6463978	+	L1PA7	LINE	L1	319	6784	0	2
2048	28077	16	1	0	chr3	191867104	191873117	-6149313	-	L1PA2	LINE	L1	-2	6153	136	2
2053	27138	13	0	0	chr3	192457002	192463031	-5559399	-	L1PA2	LINE	L1	-1	6154	126	2
2053	21448	115	19	15	chr3	192475554	192479833	-5542597	+	L1PA8	LINE	L1	10	4274	-2187	2
2055	17867	31	1	0	chr3	192679246	192683431	-5338999	-	L1PA3	LINE	L1	-1825	4321	135	2
2056	23911	71	5	6	chr3	192897176	192902814	-5119616	+	L1PA6	LINE	L1	1	5621	-533	2
2059	14958	58	51	0	chr3	193325875	193328971	-4693459	-	L1PA5	LINE	L1	-2879	3267	3	2
2071	26393	24	2	1	chr3	194808401	194814446	-3207984	+	L1PA2	LINE	L1	127	6155	0	2
2081	18379	58	10	2	chr3	196107377	196109704	-1912726	+	L1PA6	LINE	L1	3	2323	-3823	2
2089	26595	41	3	1	chr3	197136799	197142928	-879502	+	L1PA4	LINE	L1	16	6152	-3	2
2094	6915	199	56	20	chr3	197859417	197861244	-161186	-	L1PA7	LINE	L1	-4647	1836	10	2
3	9339	55	0	1	chr4	167771606	167772785	-23381491	+	L1HS	LINE	L1	3	1180	-4852	2
11	12088	106	1	0	chr4	19921767	19923427	-171230849	+	L1PA5	LINE	L1	11	1671	-4484	2
16	9326	64	1	6	chr4	63962982	63964162	-127190114	-	L1P1	LINE	L1	-4971	1184	11	2
17	22127	79	13	3	chr4	71297467	71303573	-119850703	-	L1PA5	LINE	L1	-3	6151	5	2
78	26594	31	2	0	chr4	5763641	5769655	-185384621	-	L1PA3	LINE	L1	-10	6145	124	2
84	25415	29	10	3	chr4	11794384	11800376	-179353900	+	L1PA2	LINE	L1	125	6155	0	2
94	27608	29	1	1	chr4	22148050	22154080	-169000196	+	L1PA2	LINE	L1	125	6155	0	2
123	22251	98	12	18	chr4	52952430	52958829	-138195447	-	L1PA7	LINE	L1	-4	6465	10	2
130	21382	112	8	47	chr4	60420174	60426786	-130727490	-	L1PA7	LINE	L1	0	6469	1	2
131	17637	116	33	12	chr4	60946739	60952932	-130201344	+	L1PA8	LINE	L1	6	6473	-14	2
133	25251	67	5	1	chr4	63174978	63181101	-127973175	+	L1PA4	LINE	L1	1	6151	-4	2
135	22654	92	9	7	chr4	65665204	65670979	-125483297	+	L1PA6	LINE	L1	5	5783	-371	2
[truncated: 7,125 more rows]
