# Supplementary material for: L1 chimeric transcripts are expressed in healthy brain and their deregulation in glioma follows that of their host locus
Source: Hum Mol Genet. 2022 Mar 17;31(15):2606–22. doi: 10.1093/hmg/ddac056 (PMC9396940; doi:10.1093/hmg/ddac056)
Supplement: Pinson_et_al_Table_S2_ddac056 [file pinson_et_al_table_s2_ddac056.xlsx]

## Sheet: Feuil1
Full Chimera genomic informations				5'end chimera (L1 side) genomic informations				3'end chimera (Unique side) genomic information				Chimera associated L1 genomic informations					Chimera ID		IDHwt gliomas (n=8) CLIFinder read numbers								Control samples (n=3) CLIFinder read numbers			Chimera associated gene		Selection of false chimeras		5' RT-PCR walk	LCT evidences littérature
Chimera.Chr	Chimera.Start	Chimera.End	Chimera.Strand	L1.Chr	L1.Start	L1.End	L1.Strand	Unique.Chr	Unique.Start	Unique.End	Unique.Strand	repName	repStart	repEnd	repWidth	repStrand	ID_final	info	Sample_GIII.4_R1.fastq.read..	Sample_GIII.17_R1.fastq.read..	Sample_GIII.12_R1.fastq.read..	Sample_GIII.11_R1.fastq.read..	Sample_GBM.7_R1.fastq.read..	Sample_GBM.4_R1.fastq.read..	Sample_GBM.34_R1.fastq.read..	Sample_GBM.27_R1.fastq.read..	Sample_SBCF.4_R1.fastq.read..	Sample_CC4.B_R1.fastq.read..	Sample_CC1.C_R1.fastq.read..	GeneName	GeneStrand	Strand chim/L1	L1wi5UTR	LCT_validated	LCT-EST litterature
chr1	378271	378736	+	chr1	378271	378372	+	chr1	378396	378736	-	L1PA7	371979	378401	6423	-	ID_1_2	no	0	0	0	0	0	0	1	0	1	0	0	no_gene	*	+/-	TRUE	FALSE	FALSE
chr1	611209	611398	-	chr1	611297	611398	-	chr1	611209	611310	+	L1PA7	611291	617713	6423	+	Id_5	no	0	0	1	0	0	0	0	0	0	0	0	no_gene	*	-/+	TRUE	FALSE	FALSE
chr1	7477830	7478086	+	chr1	7477830	7477965	+	chr1	7477974	7478086	-	L1PA4	7471817	7477982	6166	-	Id_6	no	1	0	0	0	0	0	0	2	0	0	0	CAMTA1	+	+/-	TRUE	FALSE	FALSE
chr1	7665745	7666158	+	chr1	7665745	7665846	+	chr1	7666057	7666158	-	L1PA4	7662231	7665877	3647	-	Id_7	no	1	0	0	0	0	0	0	0	0	0	0	CAMTA1	+	+/-	TRUE	FALSE	FALSE
chr1	11220410	11221152	-	chr1	11220859	11221152	-	chr1	11220410	11220874	+	L1PA5	11220859	11224119	3261	+	ID_8_9	no	0	3	2	2	0	1	0	0	1	0	1	MTOR	-	-/+	TRUE	FALSE	FALSE
chr1	13047252	13047722	+	chr1	13047252	13047353	+	chr1	13047621	13047722	-	L1PA7	13044510	13047519	3010	-	Id_10	no	0	0	0	0	0	0	0	0	0	0	1	no_gene	*	+/-	TRUE	FALSE	FALSE
chr1	14687991	14688593	+	chr1	14687991	14688311	+	chr1	14688324	14688593	-	L1PA7	14681895	14688335	6441	-	Id_11	no	3	0	1	1	4	0	1	0	2	0	0	no_gene	*	+/-	TRUE	FALSE	FALSE
chr1	34137353	34137904	-	chr1	34137601	34137904	-	chr1	34137353	34137656	+	L1PA4	34137597	34143718	6122	+	Id_12	no	1	1	2	0	0	0	2	0	0	1	0	CSMD2	-	-/+	TRUE	FALSE	FALSE
chr1	34557879	34558111	-	chr1	34558010	34558111	-	chr1	34557879	34557980	+	L1PA3	34557995	34564014	6020	+	Id_13	no	0	0	0	0	0	0	1	0	0	0	0	CSMD2	-	-/+	TRUE	FALSE	FALSE
chr1	41641483	41642256	-	chr1	41641936	41642256	-	chr1	41641483	41641996	+	L1PA4	41641936	41648034	6099	+	Id_14	no	6	1	4	1	1	0	4	1	1	1	1	SCMH1	-	-/+	TRUE	FALSE	FALSE
chr1	47631494	47631732	-	chr1	47631631	47631732	-	chr1	47631494	47631595	+	L1PA4	47631596	47637733	6138	+	Id_21	no	0	0	0	1	0	0	0	0	0	0	0	no_gene	*	-/+	TRUE	FALSE	FALSE
chr1	48421636	48422213	-	chr1	48421914	48422213	-	chr1	48421636	48421917	+	L1PA5	48421912	48428047	6136	+	Id_22	no	3	0	0	4	0	0	0	2	0	0	0	TRABD2B	-	-/+	TRUE	FALSE	FALSE
chr1	49748079	49748288	-	chr1	49748187	49748288	-	chr1	49748079	49748180	+	L1PA2	49748179	49754048	5870	+	Id_25	no	0	0	0	1	0	0	0	0	0	0	0	AGBL4	-	-/+	TRUE	FALSE	FALSE
chr1	58786850	58787190	-	chr1	58787068	58787190	-	chr1	58786850	58786951	+	L1PA6	58786976	58787697	722	+	Id_29	no	0	0	2	0	0	0	0	0	0	0	0	no_gene	*	-/+	TRUE	FALSE	FALSE
chr1	59716390	59716624	-	chr1	59716523	59716624	-	chr1	59716390	59716491	+	L1PA4	59716495	59722634	6140	+	Id_30	no	0	0	1	0	0	0	0	0	0	0	0	no_gene	*	-/+	TRUE	FALSE	FALSE
chr1	63170761	63171168	+	chr1	63170761	63171069	+	chr1	63171015	63171168	-	L1PA4	63165076	63171069	5994	-	Id_31	no	5	5	11	7	2	0	11	3	0	0	0	no_gene	*	+/-	TRUE	FALSE	FALSE
chr1	66020757	66021087	+	chr1	66020757	66020858	+	chr1	66020986	66021087	-	L1PA7	66016654	66020858	4205	-	Id_34	no	0	0	0	1	0	0	0	0	0	0	0	LEPR	+	+/-	TRUE	FALSE	FALSE
chr1	66030075	66030358	+	chr1	66030075	66030192	+	chr1	66030207	66030358	-	L1PA2	66024232	66030259	6028	-	Id_35	no	0	0	1	1	0	0	0	0	0	0	0	LEPR	+	+/-	TRUE	FALSE	FALSE
chr1	66117202	66117489	-	chr1	66117388	66117489	-	chr1	66117202	66117303	+	L1PA7	66117365	66123766	6402	+	Id_36	no	0	0	0	0	0	0	1	0	0	0	0	no_gene	*	-/+	TRUE	FALSE	FALSE
chr1	66331385	66331733	+	chr1	66331385	66331521	+	chr1	66331557	66331733	-	L1PA8	66329708	66331521	1814	-	Id_37	no	0	0	0	0	1	0	1	0	2	1	0	PDE4B	+	+/-	TRUE	FALSE	FALSE
chr1	66656263	66656903	+	chr1	66656263	66656664	+	chr1	66656650	66656903	-	L1PA4	66650526	66656669	6144	-	Id_38	no	1	3	1	2	5	2	4	0	0	14	5	PDE4B	+	+/-	TRUE	FALSE	FALSE
chr1	66670356	66671052	+	chr1	66670356	66670678	+	chr1	66670611	66671052	-	L1PA4	66665490	66670679	5190	-	Id_39	no	7	7	4	6	5	5	13	2	8	34	10	PDE4B	+	+/-	TRUE	FALSE	FALSE
chr1	66946398	66946948	-	chr1	66946847	66946948	-	chr1	66946398	66946499	+	L1PA3	66946606	66952635	6030	+	Id_40	no	0	0	0	0	1	0	0	0	0	0	0	no_gene	*	-/+	TRUE	FALSE	FALSE
chr1	70376928	70377458	+	chr1	70376928	70377029	+	chr1	70377357	70377458	-	L1PA4	70370957	70377031	6075	-	Id_42	no	0	0	0	1	0	0	0	0	0	0	0	LRRC7	+	+/-	TRUE	FALSE	FALSE
chr1	71979194	71979681	-	chr1	71979580	71979681	-	chr1	71979194	71979295	+	L1HS	71979381	71985425	6045	+	Id_44	no	0	0	0	0	0	0	0	0	0	1	0	NEGR1	-	-/+	TRUE	TRUE	FALSE
chr1	72353700	72354066	-	chr1	72353965	72354066	-	chr1	72353700	72353801	+	L1PA2	72353886	72359918	6033	+	Id_45	no	0	0	0	0	0	0	0	0	1	0	0	NEGR1	-	-/+	TRUE	FALSE	FALSE
chr1	74818581	74819114	+	chr1	74818581	74818783	+	chr1	74818850	74819114	-	L1PA4	74812691	74818785	6095	-	Id_47	no	0	1	1	0	1	0	0	0	1	0	0	TNNI3K	+	+/-	TRUE	FALSE	FALSE
chr1	75867819	75868327	-	chr1	75868085	75868327	-	chr1	75867819	75867978	+	L1PA7	75868071	75874547	6477	+	Id_49	no	1	1	0	0	0	0	0	0	1	2	0	SLC44A5	-	-/+	TRUE	FALSE	FALSE
chr1	75941842	75942165	-	chr1	75942064	75942165	-	chr1	75941842	75941944	+	L1PA3	75941946	75948115	6170	+	Id_51	no	0	0	0	1	0	0	0	0	0	0	0	SLC44A5	-	-/+	TRUE	FALSE	FALSE
chr1	76327912	76328198	+	chr1	76327912	76328100	+	chr1	76328085	76328198	-	L1PA7	76321974	76328103	6130	-	Id_54	no	0	0	0	0	0	0	0	1	1	0	0	MSH4	+	+/-	TRUE	FALSE	FALSE
chr1	76713575	76714231	+	chr1	76713575	76713949	+	chr1	76713931	76714231	-	L1PA8	76712273	76713949	1677	-	Id_55	no	0	4	0	1	0	0	0	0	0	5	5	ST6GALNAC3	+	+/-	TRUE	FALSE	FALSE
chr1	83633056	83633342	-	chr1	83633108	83633342	-	chr1	83633056	83633170	+	L1PA4	83633103	83639264	6162	+	Id_58	no	0	1	2	1	0	0	1	0	0	0	0	no_gene	*	-/+	TRUE	FALSE	FALSE
chr1	84700351	84700781	+	chr1	84700351	84700620	+	chr1	84700553	84700781	-	L1PA3	84694613	84700623	6011	-	Id_59	no	3	1	1	1	1	2	0	1	0	2	0	PRKACB	+	+/-	TRUE	FALSE	FALSE
chr1	87279393	87279612	-	chr1	87279511	87279612	-	chr1	87279393	87279494	+	L1P1	87279475	87282971	3497	+	Id_61	no	1	0	0	0	0	0	0	0	0	0	0	no_gene	*	-/+	TRUE	FALSE	FALSE
chr1	90218481	90218743	+	chr1	90218481	90218610	+	chr1	90218561	90218743	-	L1PA2	90212585	90218612	6028	-	Id_64	no	0	0	1	1	0	0	1	0	0	1	1	no_gene	*	+/-	TRUE	FALSE	FALSE
chr1	91831958	91832471	-	chr1	91832194	91832471	-	chr1	91831958	91832260	+	L1PA4	91832194	91838304	6111	+	Id_67	no	1	4	0	0	0	1	2	0	1	3	0	HFM1	-	-/+	TRUE	FALSE	FALSE
chr1	93054322	93055060	-	chr1	93054690	93055060	-	chr1	93054322	93054737	+	L1PA4	93054686	93057519	2834	+	ID_68_69	no	1	2	4	1	0	1	6	1	0	4	0	EVI5	-	-/+	TRUE	FALSE	FALSE
chr1	93180816	93181530	-	chr1	93181045	93181530	-	chr1	93180816	93181076	+	L1PA6	93181045	93187235	6191	+	Id_70	no	5	5	5	4	1	3	7	0	2	7	2	EVI5	-	-/+	TRUE	FALSE	FALSE
chr1	100664863	100665555	-	chr1	100665160	100665555	-	chr1	100664863	100665130	+	L1PA7	100665158	100671644	6487	+	Id_72	no	3	3	4	1	0	0	1	1	0	3	1	DBT	-	-/+	TRUE	FALSE	FALSE
chr1	101415343	101415967	+	chr1	101415343	101415663	+	chr1	101415656	101415967	-	L1PA6	101410239	101415671	5433	-	Id_73	no	1	3	2	2	2	0	1	3	1	1	0	SLC30A7	+	+/-	TRUE	FALSE	FALSE
chr1	108274646	108275049	-	chr1	108274865	108275049	-	chr1	108274646	108274847	+	L1PA6	108274862	108280998	6137	+	Id_74	no	0	0	1	1	0	0	0	2	0	0	0	VAV3	-	-/+	TRUE	FALSE	FALSE
chr1	108386376	108386938	-	chr1	108386655	108386938	-	chr1	108386376	108386709	+	L1PA7	108386647	108390654	4008	+	Id_76	no	0	0	0	1	0	3	1	3	0	0	0	VAV3	-	-/+	TRUE	FALSE	FALSE
chr1	111936276	111936619	-	chr1	111936427	111936619	-	chr1	111936276	111936396	+	L1PA6	111936383	111942517	6135	+	Id_80	no	1	1	0	0	0	1	0	0	0	0	0	no_gene	*	-/+	TRUE	FALSE	FALSE
chr1	112754053	112754568	-	chr1	112754318	112754568	-	chr1	112754053	112754304	+	L1PA5	112754290	112760427	6138	+	Id_81	no	1	0	2	0	0	0	0	0	0	0	0	no_gene	*	-/+	TRUE	FALSE	FALSE
chr1	114119059	114119532	+	chr1	114119059	114119160	+	chr1	114119431	114119532	-	L1PA8	114115846	114119243	3398	-	Id_82	no	0	0	0	0	0	0	1	0	0	0	0	MAGI3	+	+/-	TRUE	FALSE	FALSE
chr1	118547184	118547662	+	chr1	118547184	118547285	+	chr1	118547561	118547662	-	L1PA6	118541459	118547567	6109	-	Id_86	no	0	0	0	0	0	1	0	0	0	0	0	SPAG17	-	+/-	TRUE	FALSE	FALSE
chr1	119563110	119563574	-	chr1	119563274	119563574	-	chr1	119563110	119563319	+	L1PA3	119563254	119569271	6018	+	Id_84_85	no	0	0	1	3	2	0	2	1	0	0	0	no_gene	*	-/+	TRUE	FALSE	FALSE
chr1	119699892	119700293	+	chr1	119699892	119699993	+	chr1	119700192	119700293	-	L1PA4	119695133	119700040	4908	-	Id_91	no	1	0	0	0	0	0	0	0	0	0	0	no_gene	*	+/-	TRUE	FALSE	FALSE
chr1	120116235	120116906	-	chr1	120116514	120116906	-	chr1	120116235	120116519	+	L1PA6	120116501	120119704	3204	+	Id_92	no	1	1	0	0	0	0	0	1	11	0	0	no_gene	*	-/+	TRUE	FALSE	FALSE
chr1	121279807	121280092	+	chr1	121279807	121279908	+	chr1	121279991	121280092	-	L1HS	121274032	121280059	6028	-	Id_93	no	0	0	1	0	0	0	0	0	0	0	0	EMBP1	+	+/-	TRUE	FALSE	FALSE
chr1	121329276	121329484	+	chr1	121329276	121329377	+	chr1	121329383	121329484	-	L1PA7	121322984	121329402	6419	-	Id_94	no	0	0	0	0	0	0	1	0	0	0	0	no_gene	*	+/-	TRUE	FALSE	FALSE
chr1	142559752	142559963	-	chr1	142559862	142559963	-	chr1	142559752	142559853	+	L1PA4	142559788	142565914	6127	+	Id_95	no	0	0	0	0	0	0	0	1	0	0	0	no_gene	*	-/+	TRUE	FALSE	FALSE
chr1	145047731	145047992	-	chr1	145047827	145047992	-	chr1	145047731	145047841	+	L1PA5	145047814	145053955	6142	+	Id_97	no	1	0	0	0	0	0	1	0	0	1	0	PDE4DIP	-	-/+	TRUE	FALSE	FALSE
chr1	165078726	165079043	+	chr1	165078726	165078827	+	chr1	165078942	165079043	-	L1PA6	165077967	165078947	981	-	Id_103	no	0	0	0	1	0	0	0	0	0	0	0	no_gene	*	+/-	TRUE	FALSE	FALSE
chr1	165659490	165659967	-	chr1	165659755	165659967	-	chr1	165659490	165659704	+	L1PA6	165659688	165660876	1189	+	Id_104	no	0	2	2	0	0	0	1	0	0	0	1	ALDH9A1	-	-/+	TRUE	FALSE	FALSE
chr1	166399046	166399321	+	chr1	166399046	166399147	+	chr1	166399220	166399321	-	L1PA7	166392706	166399149	6444	-	Id_106	no	1	0	0	0	0	0	0	0	0	0	0	no_gene	*	+/-	TRUE	FALSE	FALSE
chr1	166521685	166522103	+	chr1	166521685	166521923	+	chr1	166521944	166522103	-	L1PA7	166518525	166521939	3415	-	Id_107	no	1	0	0	2	0	0	0	0	0	0	0	no_gene	*	+/-	TRUE	FALSE	FALSE
chr1	168653752	168653903	+	chr1	168653752	168653853	+	chr1	168653802	168653903	-	L1PA8	168647507	168653861	6355	-	Id_108	no	0	0	0	0	0	0	0	0	0	1	0	no_gene	*	+/-	TRUE	FALSE	FALSE
chr1	169376748	169377148	-	chr1	169377047	169377148	-	chr1	169376748	169376849	+	L1PA7	169376866	169383265	6400	+	Id_109	no	0	0	1	0	0	0	0	0	0	0	0	CCDC181	-	-/+	TRUE	FALSE	FALSE
chr1	170017050	170017974	-	chr1	170017710	170017974	-	chr1	170017050	170017540	+	L1PA8	170017678	170022678	5001	+	ID_111_112	no	1	0	0	0	0	0	1	0	0	0	0	KIFAP3	-	-/+	TRUE	FALSE	FALSE
chr1	170985921	170986434	-	chr1	170986333	170986434	-	chr1	170985921	170986022	+	L1PA8	170986279	170988041	1763	+	Id_113	no	0	0	0	0	0	1	0	0	0	0	0	MROH9	+	-/+	TRUE	FALSE	FALSE
chr1	171525408	171525948	+	chr1	171525408	171525687	+	chr1	171525634	171525948	-	L1PA6	171519607	171525696	6090	-	Id_114	no	0	0	1	2	1	0	2	0	0	0	1	PRRC2C	+	+/-	TRUE	FALSE	FALSE
chr1	172270904	172271242	-	chr1	172271054	172271242	-	chr1	172270904	172271065	+	L1PA6	172271048	172277171	6124	+	Id_115	no	1	0	0	1	1	0	0	0	0	0	0	DNM3	+	-/+	TRUE	FALSE	FALSE
chr1	172566265	172566730	+	chr1	172566265	172566546	+	chr1	172566536	172566730	-	L1PA5	172560414	172566554	6141	-	Id_116	no	0	0	1	1	0	1	0	0	0	2	0	SUCO	+	+/-	TRUE	FALSE	FALSE
chr1	173122783	173123019	-	chr1	173122918	173123019	-	chr1	173122783	173122884	+	L1PA4	173122883	173129044	6162	+	Id_117	no	0	0	0	0	0	0	1	0	0	0	0	no_gene	*	-/+	TRUE	FALSE	FALSE
chr1	173196463	173196760	-	chr1	173196602	173196760	-	chr1	173196463	173196566	+	L1PA5	173196576	173201024	4449	+	Id_118	no	0	0	1	0	0	0	0	0	1	0	0	no_gene	*	-/+	TRUE	FALSE	FALSE
chr1	173287704	173288229	-	chr1	173288028	173288229	-	chr1	173287704	173287900	+	L1PA8	173287989	173289138	1150	+	Id_119	no	0	0	0	1	0	1	1	0	0	0	0	LOC100506023	-	-/+	TRUE	FALSE	FALSE
chr1	173694710	173695087	-	chr1	173694908	173695087	-	chr1	173694710	173694911	+	L1PA4	173694903	173701011	6109	+	Id_122	no	0	2	0	0	0	0	0	0	0	0	0	KLHL20	+	-/+	TRUE	FALSE	FALSE
chr1	173780565	173781171	-	chr1	173780833	173781171	-	chr1	173780565	173780858	+	L1PA6	173780832	173785995	5164	+	Id_125	no	0	2	0	1	0	1	2	1	0	0	0	CENPL	-	-/+	TRUE	FALSE	FALSE
chr1	174208000	174208512	+	chr1	174208000	174208101	+	chr1	174208412	174208512	-	L1PA2	174202404	174208431	6028	-	Id_126	no	0	0	0	1	0	0	0	0	0	0	0	RABGAP1L	+	+/-	TRUE	FALSE	TRUE
chr1	174514568	174515169	+	chr1	174514568	174514839	+	chr1	174514995	174515169	-	L1PA5	174510926	174514856	3931	-	Id_128	no	0	1	0	0	0	2	0	0	0	1	0	RABGAP1L	+	+/-	TRUE	FALSE	FALSE
chr1	174585250	174585561	+	chr1	174585250	174585351	+	chr1	174585456	174585561	-	L1PA3	174579195	174585366	6172	-	Id_129	no	0	1	0	1	0	0	0	0	0	0	0	RABGAP1L	+	+/-	TRUE	FALSE	FALSE
chr1	174818049	174818770	+	chr1	174818049	174818377	+	chr1	174818329	174818770	-	L1PA2	174812364	174818381	6018	-	Id_130	no	4	3	3	3	1	3	4	1	3	2	0	RABGAP1L	+	+/-	TRUE	TRUE	FALSE
chr1	176386595	176386954	+	chr1	176386595	176386730	+	chr1	176386826	176386954	-	L1PA7	176383642	176386737	3096	-	Id_134	no	0	0	0	0	0	0	1	1	0	0	0	no_gene	*	+/-	TRUE	FALSE	FALSE
chr1	177954961	177955309	-	chr1	177955165	177955309	-	chr1	177954961	177955165	+	L1PA6	177955162	177961330	6169	+	Id_128_129	no	1	0	1	1	0	0	0	0	0	1	0	no_gene	*	-/+	TRUE	FALSE	FALSE
chr1	178219605	178220034	+	chr1	178219605	178219811	+	chr1	178219932	178220034	-	L1PA8	178213693	178219834	6142	-	Id_137	no	0	1	0	0	0	0	0	0	1	0	0	RASAL2	+	+/-	TRUE	FALSE	FALSE
chr1	178289701	178290173	+	chr1	178289701	178289949	+	chr1	178289920	178290173	-	L1PA2	178283914	178289953	6040	-	Id_138	no	1	2	2	1	2	0	0	1	0	0	0	RASAL2	+	+/-	TRUE	FALSE	FALSE
chr1	178806523	178806952	-	chr1	178806851	178806952	-	chr1	178806523	178806624	+	L1PA2	178806682	178812801	6120	+	Id_139	no	0	0	0	0	0	0	0	0	0	0	1	RALGPS2	+	-/+	TRUE	FALSE	FALSE
chr1	180302565	180302952	-	chr1	180302712	180302952	-	chr1	180302565	180302775	+	L1PA5	180302706	180308829	6124	+	Id_140	no	1	0	1	1	1	0	2	1	1	0	0	ACBD6	-	-/+	TRUE	FALSE	FALSE
chr1	180841727	180842114	+	chr1	180841727	180841972	+	chr1	180841917	180842114	-	L1HS	180835947	180841979	6033	-	Id_141	no	3	1	0	1	0	0	0	0	0	0	0	XPR1	+	+/-	TRUE	TRUE	FALSE
chr1	183653721	183654753	+	chr1	183653721	183653846	+	chr1	183654163	183654753	-	L1PA7	183653549	183654178	630	-	Id_135_136	no	0	1	2	2	3	6	0	0	0	0	0	RGL1	+	+/-	TRUE	FALSE	FALSE
chr1	185170605	185171024	+	chr1	185170605	185170846	+	chr1	185170783	185171024	-	L1PA7	185168367	185170846	2480	-	Id_146	no	3	1	3	0	1	0	0	1	1	2	0	SWT1	+	+/-	TRUE	FALSE	FALSE
chr1	185226585	185227066	+	chr1	185226585	185226707	+	chr1	185226951	185227066	-	L1PA2	185220930	185226937	6008	-	Id_139_140	no	0	0	1	0	0	0	0	1	0	1	0	SWT1	+	+/-	TRUE	FALSE	FALSE
chr1	185753507	185753755	+	chr1	185753507	185753608	+	chr1	185753654	185753755	-	L1PA5	185747478	185753633	6156	-	Id_149	no	0	0	0	0	1	0	0	0	0	0	0	HMCN1	+	+/-	TRUE	FALSE	FALSE
chr1	186481657	186482064	+	chr1	186481657	186481758	+	chr1	186481963	186482064	-	L1PA7	186475543	186481803	6261	-	Id_151	no	0	0	0	1	0	0	0	0	0	0	0	no_gene	*	+/-	TRUE	FALSE	FALSE
chr1	186699901	186700404	+	chr1	186699901	186700002	+	chr1	186700303	186700404	-	L1PA7	186698047	186700099	2053	-	Id_153	no	0	0	0	0	0	0	1	0	0	0	0	no_gene	*	+/-	TRUE	FALSE	FALSE
chr1	196755982	196756131	+	chr1	196755982	196756083	+	chr1	196756030	196756131	-	L1PA3	196749933	196756085	6153	-	Id_159	no	0	0	0	0	0	0	1	0	0	0	0	CFHR3	+	+/-	TRUE	FALSE	TRUE
chr1	197215635	197216063	+	chr1	197215635	197215736	+	chr1	197215962	197216063	-	L1PA7	197214666	197215762	1097	-	Id_160	no	0	0	0	0	0	0	0	0	0	0	1	CRB1	+	+/-	TRUE	FALSE	FALSE
chr1	197540847	197541397	-	chr1	197541072	197541397	-	chr1	197540847	197541136	+	L1PA6	197541072	197542070	999	+	Id_161	no	1	0	4	0	1	1	1	3	1	0	0	DENND1B	-	-/+	TRUE	FALSE	FALSE
chr1	198284290	198284790	+	chr1	198284290	198284584	+	chr1	198284586	198284790	-	L1PA3	198278576	198284592	6017	-	Id_162	no	2	1	0	1	0	1	0	0	0	1	0	NEK7	+	+/-	TRUE	TRUE	FALSE
chr1	199601551	199601827	-	chr1	199601726	199601827	-	chr1	199601551	199601652	+	L1PA7	199601678	199608132	6455	+	Id_165	no	0	0	0	0	0	0	0	1	0	0	0	no_gene	*	-/+	TRUE	FALSE	FALSE
chr1	200154359	200154605	-	chr1	200154504	200154605	-	chr1	200154359	200154460	+	L1PA4	200154495	200160637	6143	+	Id_166	no	1	0	0	0	0	0	0	0	0	0	0	no_gene	*	-/+	TRUE	FALSE	FALSE
chr1	207379972	207380457	-	chr1	207380356	207380457	-	chr1	207379972	207380073	+	L1PA4	207380079	207386252	6174	+	Id_168	no	0	0	0	0	0	0	0	0	0	1	0	no_gene	*	-/+	TRUE	FALSE	FALSE
chr1	207949548	207949920	+	chr1	207949548	207949833	+	chr1	207949815	207949920	-	L1PA6	207943748	207949834	6087	-	Id_169	no	0	1	1	0	0	0	0	0	1	0	0	CD46	+	+/-	TRUE	FALSE	FALSE
chr1	211058269	211058627	-	chr1	211058473	211058627	-	chr1	211058269	211058464	+	L1PA6	211058468	211064890	6423	+	Id_171	no	0	0	2	3	0	0	1	2	1	1	0	KCNH1	-	-/+	TRUE	FALSE	FALSE
chr1	211248652	211249288	-	chr1	211248957	211249288	-	chr1	211248652	211248973	+	L1PA6	211248954	211252111	3158	+	Id_173	no	0	0	1	3	0	0	0	0	3	1	0	KCNH1	-	-/+	TRUE	FALSE	FALSE
chr1	212830968	212831636	-	chr1	212831389	212831636	-	chr1	212830968	212831351	+	L1PA4	212831367	212837525	6159	+	Id_175	no	1	0	2	0	0	0	1	0	0	1	0	no_gene	*	-/+	TRUE	FALSE	FALSE
chr1	213534747	213535365	+	chr1	213534747	213535030	+	chr1	213535015	213535365	-	L1P1	213531278	213535024	3747	-	ID_176_177	no	0	0	0	1	0	1	0	0	1	0	0	no_gene	*	+/-	TRUE	FALSE	FALSE
chr1	217610164	217610410	-	chr1	217610276	217610410	-	chr1	217610164	217610321	+	L1PA7	217610273	217612184	1912	+	Id_179	no	1	0	2	1	0	0	0	1	0	0	0	GPATCH2	-	-/+	TRUE	TRUE	FALSE
chr1	220012366	220012826	-	chr1	220012725	220012826	-	chr1	220012366	220012467	+	L1PA3	220012672	220018849	6178	+	Id_182	no	0	0	0	0	0	0	0	1	0	0	0	no_gene	*	-/+	TRUE	FALSE	FALSE
chr1	225133998	225134403	+	chr1	225133998	225134099	+	chr1	225134302	225134403	-	L1PA4	225128225	225134320	6096	-	Id_185	no	0	0	0	1	0	0	0	0	0	0	0	DNAH14	+	+/-	TRUE	FALSE	FALSE
chr1	231787622	231788306	+	chr1	231787622	231787962	+	chr1	231787959	231788306	-	L1PA5	231781847	231787971	6125	-	Id_192	no	0	1	1	2	4	1	0	3	1	0	0	DISC1	+	+/-	TRUE	FALSE	FALSE
chr1	233905840	233906155	+	chr1	233905840	233906037	+	chr1	233906036	233906155	-	L1PA6	233899911	233906042	6132	-	Id_193	no	0	0	0	0	0	0	0	0	1	0	1	no_gene	*	+/-	TRUE	FALSE	FALSE
chr1	235550922	235551457	+	chr1	235550922	235551033	+	chr1	235551282	235551457	-	L1PA3	235545128	235551075	5948	-	Id_194	no	0	0	1	0	0	0	0	0	0	1	0	TBCE	+	+/-	TRUE	FALSE	FALSE
chr1	236355916	236356247	+	chr1	236355916	236356090	+	chr1	236356023	236356247	-	L1PA7	236349656	236356092	6437	-	Id_196	no	0	0	0	0	2	0	1	0	1	0	0	GPR137B	+	+/-	TRUE	FALSE	FALSE
chr1	239806946	239807637	+	chr1	239806946	239807047	+	chr1	239807536	239807637	-	L1PA3	239801068	239807209	6142	-	Id_197	no	0	0	0	0	0	0	0	1	0	0	0	CHRM3	+	+/-	TRUE	FALSE	FALSE
chr1	241594589	241594952	+	chr1	241594589	241594690	+	chr1	241594851	241594952	-	L1PA7	241588285	241594694	6410	-	Id_198	no	0	0	0	0	0	0	0	0	1	0	0	no_gene	*	+/-	TRUE	FALSE	FALSE
chr1	242332173	242332735	-	chr1	242332442	242332735	-	chr1	242332173	242332471	+	L1PA5	242332442	242338355	5914	+	Id_200	no	0	1	0	0	0	0	0	0	4	4	4	PLD5	-	-/+	TRUE	FALSE	FALSE
chr1	243969955	243970688	-	chr1	243970353	243970688	-	chr1	243969955	243970398	+	L1PA5	243970349	243976492	6144	+	Id_202	no	10	14	11	6	5	6	11	6	5	6	3	AKT3	-	-/+	TRUE	FALSE	FALSE
chr1	244732520	244733065	+	chr1	244732520	244732687	+	chr1	244732630	244733065	-	L1PA7	244726035	244732688	6654	-	ID_204_205	no	0	1	1	0	0	0	1	0	0	0	0	C1orf101	+	+/-	TRUE	FALSE	FALSE
chr1	245979594	245980123	-	chr1	245979851	245980123	-	chr1	245979594	245979748	+	L1PA3	245979841	245985862	6022	+	Id_207	no	0	1	2	0	0	1	2	0	0	0	0	SMYD3	-	-/+	TRUE	FALSE	TRUE
chr1	248124211	248124573	+	chr1	248124211	248124355	+	chr1	248124439	248124573	-	L1PA4	248118266	248124389	6124	-	Id_209	no	0	0	0	0	0	0	0	0	2	1	0	OR2L13	+	+/-	TRUE	FALSE	FALSE
chr10	5264462	5264776	-	chr10	5264646	5264776	-	chr10	5264462	5264567	+	L1PA3	5264642	5270808	6167	+	Id_1851	no	0	0	0	2	0	0	0	0	0	0	0	no_gene	*	-/+	TRUE	FALSE	FALSE
chr10	5287114	5287423	-	chr10	5287322	5287423	-	chr10	5287114	5287215	+	L1HS	5287317	5293348	6032	+	Id_1852	no	0	0	1	0	0	0	0	0	0	0	0	no_gene	*	-/+	TRUE	FALSE	FALSE
chr10	6417269	6417737	+	chr10	6417269	6417599	+	chr10	6417591	6417737	-	L1HS	6411597	6417629	6033	-	Id_1853	no	3	0	0	0	0	0	0	2	0	0	0	no_gene	*	+/-	TRUE	FALSE	FALSE
chr10	10738578	10739186	+	chr10	10738578	10738933	+	chr10	10738894	10739186	-	L1PA3	10732969	10738961	5993	-	Id_1854	no	0	0	0	0	1	0	0	0	3	0	0	no_gene	*	+/-	TRUE	FALSE	FALSE
chr10	15311489	15312202	-	chr10	15311929	15312202	-	chr10	15311489	15311940	+	L1PA5	15311923	15316811	4889	+	Id_1855	no	2	0	0	0	0	1	2	0	4	8	2	FAM171A1	-	-/+	TRUE	FALSE	FALSE
chr10	18876174	18876773	-	chr10	18876420	18876773	-	chr10	18876174	18876456	+	L1PA8	18876417	18882816	6400	+	Id_1856	no	0	3	1	2	1	0	4	1	1	2	0	NSUN6	-	-/+	TRUE	FALSE	FALSE
chr10	18916203	18916642	-	chr10	18916350	18916642	-	chr10	18916203	18916356	+	L1PA3	18916347	18922351	6005	+	Id_1857	no	1	2	0	1	0	0	0	0	3	0	1	NSUN6	-	-/+	TRUE	FALSE	FALSE
chr10	20586186	20586756	+	chr10	20586186	20586496	+	chr10	20586558	20586756	-	L1PA4	20580345	20586501	6157	-	Id_1858	no	1	0	0	0	0	0	0	2	0	0	0	no_gene	*	+/-	TRUE	FALSE	FALSE
chr10	20628703	20629053	+	chr10	20628703	20628849	+	chr10	20628910	20629053	-	L1P1	20624172	20628926	4755	-	Id_1859	no	1	1	0	0	0	0	0	0	0	0	0	no_gene	*	+/-	TRUE	FALSE	FALSE
chr10	20731143	20731391	+	chr10	20731143	20731244	+	chr10	20731290	20731391	-	L1PA4	20725667	20731286	5620	-	Id_1860	no	0	0	0	0	0	0	0	0	1	0	0	no_gene	*	+/-	TRUE	FALSE	FALSE
chr10	21226160	21226685	-	chr10	21226386	21226685	-	chr10	21226160	21226421	+	L1PA4	21226382	21232531	6150	+	Id_1861	no	0	1	0	0	0	0	1	0	4	1	2	NEBL	-	-/+	TRUE	FALSE	FALSE
chr10	22067301	22067878	-	chr10	22067542	22067878	-	chr10	22067301	22067557	+	L1PA5	22067538	22070369	2832	+	Id_1862	no	1	3	1	1	1	0	1	0	0	1	2	DNAJC1	-	-/+	TRUE	FALSE	FALSE
chr10	22697808	22698169	+	chr10	22697808	22698062	+	chr10	22698014	22698169	-	L1PA3	22692066	22698081	6016	-	Id_1863	no	0	0	0	0	0	0	1	0	0	1	0	SPAG6	+	+/-	TRUE	FALSE	FALSE
chr10	24145850	24146370	+	chr10	24145850	24146077	+	chr10	24146123	24146370	-	L1PA3	24139942	24146083	6142	-	Id_1864	no	0	0	0	0	0	0	0	0	2	0	0	KIAA1217	+	+/-	TRUE	FALSE	FALSE
chr10	25541829	25542502	+	chr10	25541829	25542266	+	chr10	25542227	25542502	-	L1PA2	25536243	25542269	6027	-	Id_1866	no	3	18	1	7	0	1	3	3	1	1	1	GPR158	+	+/-	TRUE	FALSE	FALSE
chr10	32931486	32931942	+	chr10	32931486	32931722	+	chr10	32931673	32931942	-	L1PA4	32929928	32931727	1800	-	Id_1877	no	2	1	0	0	0	0	2	0	0	2	1	CCDC7	+	+/-	TRUE	FALSE	FALSE
chr10	33200775	33201447	-	chr10	33201105	33201447	-	chr10	33200775	33201142	+	L1PA5	33201104	33207283	6180	+	Id_1879	no	6	8	3	7	3	7	8	6	2	3	0	ITGB1	-	-/+	TRUE	FALSE	FALSE
chr10	38054274	38054800	-	chr10	38054585	38054800	-	chr10	38054274	38054421	+	L1PA4	38054566	38060712	6147	+	Id_1880	no	0	0	0	0	1	0	0	0	0	1	0	no_gene	*	-/+	TRUE	FALSE	FALSE
chr10	38185427	38186032	-	chr10	38185901	38186032	-	chr10	38185427	38185791	+	L1PA2	38185898	38191914	6017	+	ID_1881_1882	no	0	0	1	0	0	0	0	0	1	1	0	no_gene	*	-/+	TRUE	FALSE	FALSE
chr10	44028741	44029187	+	chr10	44028741	44028923	+	chr10	44029048	44029187	-	L1PA6	44023699	44029062	5364	-	Id_1883	no	0	0	0	0	0	0	0	0	1	1	0	no_gene	*	+/-	TRUE	FALSE	FALSE
chr10	45510434	45510903	+	chr10	45510434	45510603	+	chr10	45510614	45510903	-	L1PA3	45504621	45510644	6024	-	Id_1885	no	0	0	1	2	0	0	0	0	0	0	0	no_gene	*	+/-	TRUE	FALSE	FALSE
chr10	52548233	52548413	+	chr10	52548233	52548334	+	chr10	52548312	52548413	-	L1PA4	52542234	52548347	6114	-	Id_1887	no	0	0	0	0	1	0	0	0	0	0	0	no_gene	*	+/-	TRUE	FALSE	FALSE
chr10	53707096	53707528	+	chr10	53707096	53707368	+	chr10	53707379	53707528	-	L1PA3	53701214	53707375	6162	-	Id_1889	no	0	0	1	2	1	0	0	1	0	0	0	PRKG1	+	+/-	TRUE	FALSE	FALSE
chr10	54125973	54126222	+	chr10	54125973	54126074	+	chr10	54126121	54126222	-	L1PA3	54119955	54126099	6145	-	Id_1891	no	0	0	0	0	0	0	1	0	0	0	0	no_gene	*	+/-	TRUE	FALSE	FALSE
chr10	55727553	55727784	-	chr10	55727660	55727784	-	chr10	55727553	55727657	+	L1PA5	55727658	55730185	2528	+	Id_1893	no	0	4	0	0	0	0	0	0	0	0	0	PCDH15	-	-/+	TRUE	FALSE	FALSE
chr10	56274564	56275061	-	chr10	56274759	56275061	-	chr10	56274564	56274762	+	L1PA4	56274747	56280985	6239	+	Id_1895	no	0	6	0	0	0	0	2	0	1	0	0	PCDH15	-	-/+	TRUE	TRUE	FALSE
chr10	60803534	60803947	+	chr10	60803534	60803749	+	chr10	60803727	60803947	-	L1PA6	60797604	60803750	6147	-	Id_1899	no	1	2	0	0	0	0	0	0	0	1	1	no_gene	*	+/-	TRUE	FALSE	FALSE
chr10	61287758	61288103	-	chr10	61287986	61288103	-	chr10	61287758	61287927	+	L1PA6	61287959	61294121	6163	+	Id_1901	no	0	0	0	1	1	0	0	0	0	0	0	no_gene	*	-/+	TRUE	FALSE	FALSE
chr10	64437869	64438214	+	chr10	64437869	64437970	+	chr10	64438113	64438214	-	L1PA3	64431974	64438119	6146	-	Id_1902	no	0	0	0	0	0	0	0	0	0	1	0	no_gene	*	+/-	TRUE	FALSE	FALSE
chr10	64541701	64541875	-	chr10	64541774	64541875	-	chr10	64541701	64541802	+	L1PA7	64541763	64545412	3650	+	Id_1903	no	0	0	0	1	0	0	0	0	0	0	0	no_gene	*	-/+	TRUE	FALSE	FALSE
chr10	66202081	66202402	+	chr10	66202081	66202245	+	chr10	66202275	66202402	-	L1PA4	66196111	66202281	6171	-	Id_1904	no	2	0	0	0	0	0	0	0	0	0	0	no_gene	*	+/-	TRUE	FALSE	FALSE
chr10	67352793	67353208	+	chr10	67352793	67352997	+	chr10	67352972	67353208	-	L1PA5	67346869	67352999	6131	-	Id_1905	no	3	2	1	0	1	0	0	0	0	0	0	LOC101928913	+	+/-	TRUE	FALSE	FALSE
chr10	68141567	68141975	-	chr10	68141724	68141975	-	chr10	68141567	68141728	+	L1PA6	68141721	68147863	6143	+	Id_1906	no	0	0	0	0	0	0	0	0	0	3	2	CTNNA3	-	-/+	TRUE	FALSE	FALSE
chr10	68202225	68202845	-	chr10	68202458	68202845	-	chr10	68202225	68202481	+	L1PA4	68202431	68208595	6165	+	Id_1907	no	0	0	0	0	0	0	0	0	0	4	1	CTNNA3	-	-/+	TRUE	FALSE	FALSE
chr10	69146523	69147102	-	chr10	69146813	69147102	-	chr10	69146523	69146867	+	L1PA3	69146802	69152827	6026	+	Id_1908	no	0	3	0	0	0	1	2	0	0	10	3	CTNNA3	-	-/+	TRUE	FALSE	TRUE
chr10	69318172	69318532	-	chr10	69318294	69318532	-	chr10	69318172	69318326	+	L1PA5	69318263	69324402	6140	+	Id_1909	no	0	0	0	0	0	0	0	0	0	2	0	CTNNA3	-	-/+	TRUE	FALSE	FALSE
chr10	75083009	75083211	-	chr10	75083110	75083211	-	chr10	75083009	75083110	+	L1PA3	75083092	75089258	6167	+	Id_1912	no	0	0	0	0	1	0	0	0	0	0	0	TTC18	-	-/+	TRUE	FALSE	FALSE
chr10	76368943	76369818	+	chr10	76368943	76369147	+	chr10	76369438	76369818	-	L1PA7	76363018	76369459	6442	-	Id_259_260	no	1	2	1	0	2	1	4	1	1	1	0	ADK	+	+/-	TRUE	FALSE	FALSE
chr10	77281279	77281868	+	chr10	77281279	77281588	+	chr10	77281579	77281868	-	L1PA6	77275458	77281595	6138	-	Id_1915	no	1	2	8	1	3	2	3	2	1	2	0	no_gene	*	+/-	TRUE	FALSE	FALSE
chr10	77324147	77324700	+	chr10	77324147	77324435	+	chr10	77324399	77324700	-	L1PA3	77318288	77324444	6157	-	Id_1916	no	2	1	1	1	0	0	2	2	0	4	4	no_gene	*	+/-	TRUE	FALSE	FALSE
chr10	84109692	84109906	+	chr10	84109692	84109793	+	chr10	84109805	84109906	-	L1PA2	84103818	84109842	6025	-	Id_1918	no	0	0	0	1	0	0	0	0	0	0	0	NRG3	+	+/-	TRUE	FALSE	FALSE
chr10	89290834	89291294	+	chr10	89290834	89291058	+	chr10	89291063	89291294	-	L1PA5	89285296	89291069	5774	-	Id_1922	no	1	2	2	2	0	0	1	0	0	0	0	MINPP1	+	+/-	TRUE	FALSE	FALSE
chr10	90202855	90203192	-	chr10	90203091	90203192	-	chr10	90202855	90203093	+	L1PA5	90203096	90208916	5821	+	Id_272_273	no	0	0	0	0	0	0	0	0	0	2	0	RNLS	-	-/+	TRUE	FALSE	FALSE
chr10	91075685	91076008	-	chr10	91075886	91076008	-	chr10	91075685	91075826	+	L1PA5	91075859	91081984	6126	+	Id_1929	no	0	0	0	1	0	0	0	0	1	0	0	no_gene	*	-/+	TRUE	FALSE	FALSE
chr10	91697090	91697630	+	chr10	91697090	91697191	+	chr10	91697529	91697630	-	L1PA5	91691293	91697407	6115	-	Id_1931	no	0	0	0	0	0	0	0	1	0	0	0	LINC01375	-	+/-	TRUE	FALSE	FALSE
chr10	91919130	91919276	+	chr10	91919130	91919231	+	chr10	91919175	91919276	-	L1PA3	91913207	91919235	6029	-	Id_1932	no	0	0	0	0	0	0	0	0	1	0	0	no_gene	*	+/-	TRUE	FALSE	FALSE
chr10	92937365	92948405	+	chr10	92937365	92937794	+	chr10	92937841	92948405	-	L1P1	92935467	92937808	2342	-	Id_280_281_282	no	4	1	0	1	1	5	2	1	4	7	4	PCGF5	+	+/-	TRUE	FALSE	TRUE
chr10	93204988	93205498	-	chr10	93205348	93205498	-	chr10	93204988	93205247	+	L1PA7	93205335	93211286	5952	+	Id_1938	no	0	2	0	0	0	0	0	1	0	0	0	HECTD2	+	-/+	TRUE	FALSE	FALSE
chr10	95925118	95925392	+	chr10	95925118	95925232	+	chr10	95925252	95925392	-	L1PA4	95919379	95925235	5857	-	Id_1939	no	2	0	1	0	0	0	1	0	0	0	0	PLCE1	+	+/-	TRUE	FALSE	FALSE
chr10	96400309	96400653	+	chr10	96400309	96400410	+	chr10	96400552	96400653	-	L1PA6	96394096	96400543	6448	-	Id_1940	no	0	0	0	0	0	0	0	0	1	0	0	no_gene	*	+/-	TRUE	FALSE	TRUE
chr10	96895344	96895879	-	chr10	96895697	96895879	-	chr10	96895344	96895644	+	L1PA7	96895648	96897868	2221	+	Id_1941	no	0	0	1	1	0	1	0	0	2	0	0	no_gene	*	-/+	TRUE	FALSE	FALSE
chr10	96906971	96907252	-	chr10	96907151	96907252	-	chr10	96906971	96907178	+	L1PA3	96907142	96913298	6157	+	Id_287_288	no	0	0	0	0	0	0	1	0	1	0	0	no_gene	*	-/+	TRUE	FALSE	FALSE
chr10	100858583	100858883	-	chr10	100858774	100858883	-	chr10	100858583	100858753	+	L1PA5	100858773	100864831	6059	+	Id_292_293	no	0	0	0	1	0	0	0	0	1	0	1	HPSE2	-	-/+	TRUE	FALSE	FALSE
chr10	106485742	106486042	+	chr10	106485742	106485879	+	chr10	106485825	106486042	-	L1PA4	106479736	106485881	6146	-	Id_1950	no	0	2	0	0	2	0	1	0	2	0	0	SORCS3	+	+/-	TRUE	FALSE	FALSE
chr10	107609032	107609353	-	chr10	107609252	107609353	-	chr10	107609032	107609133	+	L1PA6	107609115	107610553	1439	+	Id_1951	no	0	0	0	0	0	0	1	0	0	0	0	no_gene	*	-/+	TRUE	FALSE	FALSE
chr10	109873639	109874019	-	chr10	109873918	109874019	-	chr10	109873639	109873740	+	L1PA2	109873701	109879764	6064	+	Id_1954	no	0	1	0	0	0	0	0	0	0	0	0	no_gene	*	-/+	TRUE	FALSE	FALSE
chr10	111585365	111585753	-	chr10	111585652	111585753	-	chr10	111585365	111585466	+	L1PA3	111585575	111591604	6030	+	Id_1955	no	0	0	0	1	0	0	0	0	0	0	0	no_gene	*	-/+	TRUE	FALSE	FALSE
chr10	113822064	113822282	-	chr10	113822181	113822282	-	chr10	113822064	113822165	+	L1PA2	113822149	113828160	6012	+	Id_1956	no	0	0	0	0	0	0	0	0	1	0	0	no_gene	*	-/+	TRUE	FALSE	FALSE
chr10	117018979	117019397	+	chr10	117018979	117019217	+	chr10	117019170	117019397	-	L1PA6	117013068	117019221	6154	-	Id_1957	no	0	3	1	0	0	1	1	0	3	0	0	ATRNL1	+	+/-	TRUE	FALSE	FALSE
chr10	117251559	117251808	+	chr10	117251559	117251693	+	chr10	117251680	117251808	-	L1PA7	117245253	117251710	6458	-	Id_1958	no	0	1	0	0	0	0	1	0	1	0	0	ATRNL1	+	+/-	TRUE	FALSE	FALSE
chr10	117296132	117296344	+	chr10	117296132	117296233	+	chr10	117296243	117296344	-	L1PA3	117290137	117296272	6136	-	Id_1959	no	0	0	0	0	0	0	0	0	0	1	0	ATRNL1	+	+/-	TRUE	FALSE	FALSE
chr11	76764	77004	-	chr11	76848	77004	-	chr11	76764	76886	+	L1PA7	76846	83269	6424	+	Id_1961	no	0	0	0	0	0	0	1	0	0	2	0	no_gene	*	-/+	TRUE	FALSE	FALSE
chr11	4038120	4038657	+	chr11	4038120	4038409	+	chr11	4038421	4038657	-	L1PA6	4035235	4038436	3202	-	Id_1962	no	1	1	0	0	1	1	0	1	0	0	0	STIM1	+	+/-	TRUE	FALSE	FALSE
chr11	5394479	5394734	-	chr11	5394630	5394734	-	chr11	5394479	5394580	+	L1PA3	5394575	5400730	6156	+	Id_1963	no	0	0	1	0	1	0	0	0	0	0	0	OR51B5	-	-/+	TRUE	FALSE	FALSE
chr11	5433371	5433729	-	chr11	5433549	5433729	-	chr11	5433371	5433534	+	L1PA3	5433532	5439646	6115	+	Id_1964	no	1	0	0	0	0	0	0	0	1	0	0	OR51B5	-	-/+	TRUE	FALSE	FALSE
chr11	5498603	5498955	-	chr11	5498854	5498955	-	chr11	5498603	5498704	+	L1HS	5498728	5500000	1273	+	Id_1965	no	0	0	0	1	0	0	0	0	0	0	0	OR51B5	-	-/+	TRUE	FALSE	FALSE
chr11	6206403	6206781	-	chr11	6206601	6206781	-	chr11	6206403	6206575	+	L1PA2	6206580	6212596	6017	+	Id_1966	no	0	0	0	1	1	0	0	0	0	0	0	no_gene	*	-/+	TRUE	FALSE	TRUE
chr11	6925672	6925954	-	chr11	6925853	6925954	-	chr11	6925672	6925773	+	L1PA4	6925819	6931952	6134	+	Id_1967	no	0	0	0	0	0	0	0	0	1	0	0	no_gene	*	-/+	TRUE	FALSE	FALSE
chr11	6975728	6976217	+	chr11	6975728	6975829	+	chr11	6976116	6976217	-	L1PA3	6969986	6976112	6127	-	Id_1968	no	0	0	0	0	0	0	0	0	1	0	0	ZNF215	+	+/-	TRUE	FALSE	FALSE
chr11	7685151	7685501	+	chr11	7685151	7685370	+	chr11	7685368	7685501	-	L1PA2	7679379	7685402	6024	-	Id_1969	no	0	1	0	1	0	0	1	1	0	1	0	no_gene	*	+/-	TRUE	FALSE	FALSE
chr11	8417824	8418298	-	chr11	8418040	8418298	-	chr11	8417824	8418067	+	L1PA4	8418043	8424175	6133	+	Id_1970	no	5	1	0	4	3	2	4	3	0	0	2	STK33	-	-/+	TRUE	FALSE	FALSE
chr11	14014444	14014606	+	chr11	14014444	14014545	+	chr11	14014505	14014606	-	L1PA7	14007918	14014564	6647	-	Id_1973	no	0	0	0	0	0	0	1	0	0	0	0	SPON1	+	+/-	TRUE	FALSE	FALSE
chr11	14824025	14824299	+	chr11	14824025	14824144	+	chr11	14824125	14824299	-	L1PA7	14822019	14824151	2133	-	Id_1974	no	2	0	0	0	0	1	0	0	0	0	0	PDE3B	+	+/-	TRUE	FALSE	FALSE
chr11	16162687	16163362	-	chr11	16162935	16163362	-	chr11	16162687	16162947	+	L1PA5	16162934	16169059	6126	+	Id_1976	no	4	12	0	0	3	3	11	4	0	1	0	SOX6	-	-/+	TRUE	FALSE	FALSE
chr11	16541915	16542359	-	chr11	16542036	16542359	-	chr11	16541915	16542068	+	L1PA4	16542036	16548189	6154	+	Id_1977	no	8	23	1	3	2	4	9	4	0	2	1	no_gene	*	-/+	TRUE	FALSE	FALSE
chr11	16557635	16558192	-	chr11	16557881	16558192	-	chr11	16557635	16557945	+	L1PA6	16557880	16564020	6141	+	Id_1978	no	4	4	3	4	2	2	4	3	2	0	1	no_gene	*	-/+	TRUE	FALSE	FALSE
chr11	19608816	19609554	+	chr11	19608816	19609066	+	chr11	19609048	19609554	-	L1PA4	19602918	19609066	6149	-	ID_1980_1981	no	8	0	1	4	2	5	1	1	2	3	2	NAV2	+	+/-	TRUE	FALSE	FALSE
chr11	19646331	19646502	+	chr11	19646331	19646438	+	chr11	19646391	19646502	-	L1PA5	19640452	19646439	5988	-	Id_1982	no	0	0	0	1	0	1	0	0	0	0	0	NAV2	+	+/-	TRUE	FALSE	FALSE
chr11	22674389	22674811	+	chr11	22674389	22674490	+	chr11	22674710	22674811	-	L1PA3	22668471	22674491	6021	-	Id_1983	no	0	0	0	0	0	0	0	0	1	0	0	no_gene	*	+/-	TRUE	FALSE	FALSE
chr11	22987458	22987740	+	chr11	22987458	22987581	+	chr11	22987621	22987740	-	L1PA6	22984598	22987585	2988	-	Id_1985	no	0	1	0	0	0	0	0	0	0	1	0	no_gene	*	+/-	TRUE	FALSE	FALSE
chr11	23055569	23056007	+	chr11	23055569	23055670	+	chr11	23055906	23056007	-	L1PA3	23049663	23055684	6022	-	Id_1987	no	0	0	0	0	0	0	0	0	0	1	0	no_gene	*	+/-	TRUE	FALSE	FALSE
chr11	26986428	26986913	-	chr11	26986665	26986913	-	chr11	26986428	26986696	+	L1PA2	26986665	26992681	6017	+	Id_1991	no	0	3	0	0	0	0	1	0	0	0	0	no_gene	*	-/+	TRUE	FALSE	TRUE
chr11	27342771	27342951	-	chr11	27342850	27342951	-	chr11	27342771	27342872	+	L1PA6	27342848	27344186	1339	+	Id_1995	no	0	0	0	0	1	0	0	0	0	0	0	no_gene	*	-/+	TRUE	FALSE	FALSE
chr11	27710104	27710787	+	chr11	27710104	27710205	+	chr11	27710396	27710787	-	L1PA7	27703964	27710419	6456	-	Id_340_341	no	1	0	0	1	0	0	0	0	0	2	0	BDNF	-	+/-	TRUE	FALSE	FALSE
chr11	28243973	28244756	+	chr11	28243973	28244240	+	chr11	28244230	28244756	-	L1PA5	28238110	28244248	6139	-	ID_1999_2000	no	2	1	1	1	0	2	0	1	0	1	1	METTL15	+	+/-	TRUE	FALSE	FALSE
chr11	31762045	31762406	-	chr11	31762305	31762406	-	chr11	31762045	31762146	+	L1PA4	31762301	31768441	6141	+	Id_2003	no	0	0	0	1	0	0	0	0	0	0	0	ELP4	+	-/+	TRUE	FALSE	FALSE
chr11	32968470	32968901	+	chr11	32968470	32968722	+	chr11	32968799	32968901	-	L1PA3	32962796	32968802	6007	-	Id_2004	no	1	0	0	0	1	0	0	0	0	1	0	QSER1	+	+/-	TRUE	FALSE	FALSE
chr11	33652108	33652560	+	chr11	33652108	33652312	+	chr11	33652422	33652560	-	L1PA3	33646303	33652334	6032	-	Id_2005	no	0	0	0	3	0	0	2	0	1	0	0	KIAA1549L	+	+/-	TRUE	FALSE	FALSE
chr11	35724122	35724619	-	chr11	35724329	35724619	-	chr11	35724122	35724339	+	L1PA3	35724326	35730471	6146	+	Id_2009	no	1	0	0	1	3	0	3	1	0	0	0	TRIM44	+	-/+	TRUE	FALSE	FALSE
chr11	40490483	40490889	-	chr11	40490642	40490889	-	chr11	40490483	40490632	+	L1PA7	40490636	40493294	2659	+	Id_2014	no	0	1	0	0	2	0	0	0	2	1	1	LRRC4C	-	-/+	TRUE	FALSE	FALSE
chr11	40931813	40932506	-	chr11	40932118	40932506	-	chr11	40931813	40932127	+	L1PA4	40932114	40938284	6171	+	Id_2016	no	2	3	2	0	3	0	1	1	2	0	1	LRRC4C	-	-/+	TRUE	FALSE	FALSE
chr11	41085965	41086474	-	chr11	41086203	41086474	-	chr11	41085965	41086190	+	L1PA8	41086189	41089660	3472	+	Id_2017	no	1	1	0	0	2	0	0	2	2	2	1	LRRC4C	-	-/+	TRUE	FALSE	FALSE
chr11	49746695	49747107	-	chr11	49746925	49747107	-	chr11	49746695	49746807	+	L1PA2	49746835	49752869	6035	+	Id_2019	no	0	0	0	1	0	0	0	0	1	0	0	LOC440040	+	-/+	TRUE	FALSE	FALSE
chr11	58297057	58297344	-	chr11	58297213	58297344	-	chr11	58297057	58297230	+	L1PA7	58297211	58299250	2040	+	Id_2020	no	0	0	1	0	1	0	0	2	0	1	0	LPXN	-	-/+	TRUE	FALSE	FALSE
chr11	58739650	58739870	-	chr11	58739769	58739870	-	chr11	58739650	58739751	+	L1PA5	58739735	58741997	2263	+	Id_2021	no	0	0	0	1	0	0	0	0	0	0	0	LOC283194	-	-/+	TRUE	FALSE	FALSE
chr11	62900707	62901134	+	chr11	62900707	62900915	+	chr11	62900968	62901134	-	L1PA7	62898286	62900919	2634	-	Id_2023	no	0	0	0	0	0	0	0	0	2	0	0	SLC22A24	-	+/-	TRUE	FALSE	FALSE
chr11	67639149	67639348	+	chr11	67639149	67639255	+	chr11	67639245	67639348	-	L1PA4	67636394	67639258	2865	-	Id_2025	no	2	0	0	0	0	0	0	0	0	0	0	no_gene	*	+/-	TRUE	FALSE	FALSE
chr11	71434641	71434938	-	chr11	71434792	71434938	-	chr11	71434641	71434786	+	L1PA4	71434773	71440889	6117	+	Id_2026	no	0	1	0	0	0	0	1	0	1	0	0	no_gene	*	-/+	TRUE	FALSE	FALSE
chr11	72771743	72772406	-	chr11	72772065	72772406	-	chr11	72771743	72772128	+	L1PA7	72772064	72778536	6473	+	Id_2027	no	7	8	8	3	1	2	5	5	3	12	2	FCHSD2	-	-/+	TRUE	FALSE	FALSE
chr11	73770502	73770951	-	chr11	73770732	73770951	-	chr11	73770502	73770714	+	L1PA5	73770709	73774947	4239	+	Id_2029	no	0	0	0	0	1	0	1	0	1	0	0	C2CD3	-	-/+	TRUE	FALSE	FALSE
chr11	75690825	75694536	+	chr11	75690825	75691048	+	chr11	75694427	75694536	-	L1PA6	75685709	75691062	5354	-	Id_2031	no	0	0	0	0	0	0	0	0	1	1	2	UVRAG	+	+/-	TRUE	FALSE	TRUE
chr11	76935201	76935465	+	chr11	76935201	76935302	+	chr11	76935364	76935465	-	L1PA6	76929438	76935376	5939	-	Id_2032	no	0	0	0	0	0	0	0	0	1	0	0	GDPD4	-	+/-	TRUE	FALSE	FALSE
chr11	80216035	80216444	-	chr11	80216343	80216444	-	chr11	80216035	80216136	+	L1PA7	80216309	80217912	1604	+	Id_2034	no	0	0	0	0	0	0	1	0	0	0	0	no_gene	*	-/+	TRUE	FALSE	FALSE
chr11	80508312	80508685	-	chr11	80508571	80508685	-	chr11	80508312	80508583	+	L1PA8	80508558	80514977	6420	+	Id_2035	no	0	0	0	0	0	1	0	0	0	1	0	no_gene	*	-/+	TRUE	FALSE	FALSE
chr11	81830855	81831130	-	chr11	81831019	81831130	-	chr11	81830855	81831057	+	L1PA4	81831007	81837148	6142	+	Id_2038	no	0	0	0	0	0	0	2	0	0	0	0	LOC101928989	-	-/+	TRUE	FALSE	FALSE
chr11	82976814	82977348	-	chr11	82977178	82977348	-	chr11	82976814	82977237	+	L1PA6	82977176	82983297	6122	+	Id_2039	no	1	0	2	1	1	1	1	3	1	2	1	CCDC90B	-	-/+	TRUE	FALSE	FALSE
chr11	83298536	83298991	-	chr11	83298697	83298991	-	chr11	83298536	83298738	+	L1PA2	83298691	83304699	6009	+	Id_382_383	no	0	0	0	0	0	0	1	0	0	4	3	DLG2	-	-/+	TRUE	FALSE	FALSE
chr11	83594749	83595276	-	chr11	83594999	83595276	-	chr11	83594749	83595041	+	L1PA3	83594998	83601166	6169	+	Id_2042	no	0	0	0	1	0	0	0	0	1	4	1	DLG2	-	-/+	TRUE	FALSE	FALSE
chr11	85035638	85036013	-	chr11	85035822	85036013	-	chr11	85035638	85035815	+	L1HS	85035802	85041865	6064	+	Id_2043	no	1	0	4	0	0	0	0	0	1	0	0	DLG2	-	-/+	TRUE	FALSE	FALSE
chr11	85106143	85106473	-	chr11	85106329	85106473	-	chr11	85106143	85106269	+	L1PA3	85106329	85109953	3625	+	Id_2044	no	1	0	1	1	0	0	0	0	0	0	0	DLG2	-	-/+	TRUE	FALSE	FALSE
chr11	86251608	86252246	-	chr11	86251881	86252246	-	chr11	86251608	86251917	+	L1PA7	86251880	86257998	6119	+	Id_2045	no	1	0	4	0	0	0	1	0	1	1	1	ME3	-	-/+	TRUE	FALSE	FALSE
chr11	86355671	86356118	-	chr11	86355810	86356118	-	chr11	86355671	86355874	+	L1PA7	86355808	86358331	2524	+	Id_2046	no	6	1	2	3	4	1	2	6	2	0	0	ME3	-	-/+	TRUE	FALSE	FALSE
chr11	87056760	87057198	+	chr11	87056760	87056982	+	chr11	87057034	87057198	-	L1HS	87051073	87057103	6031	-	Id_2047	no	0	0	0	0	0	1	0	0	1	0	0	no_gene	*	+/-	TRUE	FALSE	FALSE
chr11	87973526	87974002	-	chr11	87973755	87974002	-	chr11	87973526	87973678	+	L1PA5	87973662	87979788	6127	+	Id_2049	no	0	2	0	0	1	0	0	0	0	0	0	no_gene	*	-/+	TRUE	FALSE	FALSE
chr11	89159131	89159558	-	chr11	89159415	89159558	-	chr11	89159131	89159426	+	L1PA5	89159415	89165527	6113	+	Id_2053	no	0	1	0	0	1	0	0	2	0	0	0	NOX4	-	-/+	TRUE	FALSE	FALSE
chr11	92166542	92166956	+	chr11	92166542	92166843	+	chr11	92166800	92166956	-	L1PA7	92165596	92166855	1260	-	Id_2057	no	1	0	0	0	0	3	0	0	2	0	0	FAT3	+	+/-	TRUE	FALSE	FALSE
chr11	92775863	92776202	-	chr11	92776089	92776202	-	chr11	92775863	92776027	+	L1P1	92776081	92781194	5114	+	Id_400_401	no	1	0	0	0	1	1	0	0	0	0	0	no_gene	*	-/+	TRUE	FALSE	FALSE
chr11	95539139	95539591	-	chr11	95539422	95539591	-	chr11	95539139	95539483	+	L1PA5	95539420	95544070	4651	+	Id_2062	no	1	0	0	3	1	0	3	0	0	0	0	CEP57	+	-/+	TRUE	FALSE	FALSE
chr11	99454503	99454855	+	chr11	99454503	99454700	+	chr11	99454685	99454855	-	L1PA4	99448576	99454704	6129	-	Id_2065	no	0	0	0	0	0	0	0	0	2	0	0	CNTN5	+	+/-	TRUE	FALSE	FALSE
chr11	100772492	100773232	+	chr11	100772492	100772775	+	chr11	100772745	100773232	-	L1PA6	100766573	100772776	6204	-	ID_2067_2068	no	0	0	4	4	1	2	0	1	1	0	0	ARHGAP42	+	+/-	TRUE	FALSE	FALSE
chr11	101437135	101437531	-	chr11	101437330	101437531	-	chr11	101437135	101437281	+	L1PA7	101437321	101443749	6429	+	Id_2069	no	1	0	0	1	0	0	0	2	0	0	0	TRPC6	-	-/+	TRUE	FALSE	FALSE
chr11	102245691	102246187	+	chr11	102245691	102245920	+	chr11	102245970	102246187	-	L1PA2	102239897	102245923	6027	-	Id_2070	no	0	1	2	0	1	0	1	6	0	2	1	BIRC2	+	+/-	TRUE	FALSE	TRUE
chr11	102309206	102309705	-	chr11	102309359	102309705	-	chr11	102309206	102309347	+	L1PA6	102309352	102315432	6081	+	Id_2071	no	1	2	0	0	0	0	4	2	0	6	3	TMEM123	-	-/+	TRUE	FALSE	FALSE
chr11	103012940	103013533	+	chr11	103012940	103013082	+	chr11	103013059	103013533	-	L1PA3	103006960	103013082	6123	-	ID_2072_2073	no	0	0	0	1	2	0	0	0	0	0	0	DYNC2H1	+	+/-	TRUE	FALSE	FALSE
chr11	103263115	103263608	+	chr11	103263115	103263356	+	chr11	103263432	103263608	-	L1PA4	103257227	103263360	6134	-	Id_2075	no	0	0	3	0	1	0	0	0	0	0	0	DYNC2H1	+	+/-	TRUE	FALSE	FALSE
chr11	103481785	103482114	-	chr11	103481959	103482114	-	chr11	103481785	103482007	+	L1PA6	103481959	103488179	6221	+	Id_2076	no	0	0	1	1	0	0	1	0	0	0	0	no_gene	*	-/+	TRUE	FALSE	FALSE
chr11	103780865	103781237	-	chr11	103781033	103781237	-	chr11	103780865	103780999	+	L1PA7	103781025	103784652	3628	+	Id_2077	no	1	0	0	1	0	0	0	0	0	0	0	PDGFD	-	-/+	TRUE	FALSE	FALSE
chr11	105596177	105596454	-	chr11	105596332	105596454	-	chr11	105596177	105596369	+	L1PA7	105596326	105602763	6438	+	Id_2079	no	0	0	0	0	0	0	2	0	0	1	0	GRIA4	+	-/+	TRUE	FALSE	FALSE
chr11	105749703	105750596	+	chr11	105749703	105750067	+	chr11	105750011	105750596	-	L1PA7	105743658	105750070	6413	-	ID_2080_2081	no	2	2	1	2	2	0	1	0	0	1	1	GRIA4	+	+/-	TRUE	FALSE	FALSE
chr11	107164187	107164765	-	chr11	107164459	107164765	-	chr11	107164187	107164522	+	L1PA5	107164455	107170546	6092	+	Id_2083	no	2	0	0	2	2	0	0	1	0	0	0	no_gene	*	-/+	TRUE	FALSE	FALSE
chr11	108227458	108227856	-	chr11	108227755	108227856	-	chr11	108227458	108227559	+	L1PA2	108227658	108233694	6037	+	Id_2086	no	0	0	0	1	0	0	0	0	0	0	0	ATM	+	-/+	TRUE	FALSE	FALSE
chr11	113094613	113094775	-	chr11	113094674	113094775	-	chr11	113094613	113094714	+	L1PA5	113094669	113100816	6148	+	Id_2091	overlap sens opposé	0	0	0	0	0	0	1	0	0	0	0	NCAM1	+	-/+	TRUE	FALSE	FALSE
chr11	130119169	130119669	-	chr11	130119397	130119669	-	chr11	130119169	130119396	+	L1PA5	130119396	130122522	3127	+	Id_2099	no	0	2	0	0	2	0	0	2	1	7	4	ZBTB44	-	-/+	TRUE	FALSE	FALSE
chr11	131309513	131309960	+	chr11	131309513	131309817	+	chr11	131309801	131309960	-	L1PA6	131303705	131309835	6131	-	Id_2100	no	1	0	0	1	2	1	1	4	0	7	1	NTM	+	+/-	TRUE	FALSE	FALSE
chr11	132348636	132349200	-	chr11	132348918	132349200	-	chr11	132348636	132348978	+	L1PA3	132348915	132354957	6043	+	Id_2101	no	0	4	0	1	2	0	2	0	4	2	1	OPCML	-	-/+	TRUE	FALSE	FALSE
chr11	133510554	133510831	-	chr11	133510726	133510831	-	chr11	133510554	133510668	+	L1PA2	133510698	133516723	6026	+	Id_2102	no	0	0	0	0	0	0	2	0	0	0	0	no_gene	*	-/+	TRUE	FALSE	FALSE
chr12	2245228	2245708	+	chr12	2245228	2245483	+	chr12	2245572	2245708	-	L1PA2	2239469	2245487	6019	-	Id_2104	no	1	0	0	0	0	0	0	1	4	0	0	CACNA1C	+	+/-	TRUE	FALSE	FALSE
chr12	3614259	3614630	+	chr12	3614259	3614360	+	chr12	3614529	3614630	-	L1HS	3608361	3614394	6034	-	Id_2105	no	0	0	0	0	0	0	0	0	1	0	0	PRMT8	+	+/-	TRUE	FALSE	FALSE
chr12	4617938	4618393	-	chr12	4618080	4618393	-	chr12	4617938	4618129	+	L1PA2	4618061	4624067	6007	+	Id_2106	no	3	0	1	0	0	1	2	2	0	0	0	C12orf4	-	-/+	TRUE	FALSE	TRUE
chr12	7623803	7624620	-	chr12	7624208	7624620	-	chr12	7623803	7624247	+	L1PA8	7624202	7630363	6162	+	Id_2110	no	3	1	12	2	5	1	0	1	0	0	0	CD163	-	-/+	TRUE	FALSE	FALSE
chr12	7695976	7696348	-	chr12	7696236	7696348	-	chr12	7695976	7696097	+	L1PA6	7696230	7699318	3089	+	Id_2111	no	0	0	2	0	0	0	0	0	0	0	0	no_gene	*	-/+	TRUE	FALSE	FALSE
chr12	7746429	7746644	-	chr12	7746543	7746644	-	chr12	7746429	7746530	+	L1PA7	7746525	7752937	6413	+	Id_2112	no	0	0	0	0	0	0	0	0	1	0	0	no_gene	*	-/+	TRUE	FALSE	FALSE
chr12	8459573	8459916	+	chr12	8459573	8459774	+	chr12	8459782	8459916	-	L1PA4	8453664	8459778	6115	-	Id_2113	no	1	0	0	0	1	0	0	0	0	0	0	no_gene	*	+/-	TRUE	FALSE	FALSE
chr12	9838395	9839345	+	chr12	9838395	9838496	+	chr12	9838845	9839345	-	L1PA7	9837741	9838901	1161	-	Id_456_457	no	3	6	2	7	6	2	2	10	0	4	1	CLEC2D	+	+/-	TRUE	FALSE	FALSE
chr12	19887585	19888006	+	chr12	19887585	19887686	+	chr12	19887905	19888006	-	L1PA3	19881636	19887778	6143	-	Id_2122	no	0	0	0	0	0	0	0	0	1	0	0	no_gene	*	+/-	TRUE	FALSE	FALSE
chr12	21948742	21949173	+	chr12	21948742	21948937	+	chr12	21948938	21949173	-	L1PA7	21942502	21948950	6449	-	Id_2124	no	0	1	0	0	1	0	1	0	0	0	0	no_gene	*	+/-	TRUE	FALSE	FALSE
chr12	26816688	26822723	-	chr12	26822495	26822723	-	chr12	26816688	26818984	+	L1PA3	26822490	26828642	6153	+	ID_2128_2129	no	0	0	0	3	1	0	0	0	0	0	1	ITPR2	-	-/+	TRUE	FALSE	FALSE
chr12	28912959	28913316	-	chr12	28913165	28913316	-	chr12	28912959	28913194	+	L1PA2	28913163	28914051	889	+	Id_2131	no	0	6	0	0	0	0	1	0	0	0	0	no_gene	*	-/+	TRUE	FALSE	FALSE
chr12	29475306	29476106	-	chr12	29475695	29476106	-	chr12	29475306	29475809	+	L1PA4	29475994	29481840	5847	+	ID_2132_2133	no	4	11	2	6	0	3	2	4	3	4	3	FAR2	+	-/+	TRUE	FALSE	FALSE
chr12	30741015	30741473	-	chr12	30741289	30741473	-	chr12	30741015	30741347	+	L1PA4	30741287	30747445	6159	+	Id_2134	no	0	0	0	3	0	1	0	3	0	0	0	no_gene	*	-/+	TRUE	FALSE	FALSE
chr12	40139579	40139886	-	chr12	40139765	40139886	-	chr12	40139579	40139819	+	L1PA5	40139760	40145862	6103	+	Id_2138	no	1	2	2	0	0	1	0	0	0	0	0	no_gene	*	-/+	TRUE	FALSE	FALSE
chr12	40371953	40372444	-	chr12	40372119	40372444	-	chr12	40371953	40372120	+	L1PA2	40372118	40378141	6024	+	Id_2139	no	1	2	1	0	1	0	2	0	0	0	0	SLC2A13	-	-/+	TRUE	FALSE	FALSE
chr12	42504556	42505136	-	chr12	42504950	42505136	-	chr12	42504556	42504976	+	L1PA4	42504947	42511090	6144	+	ID_2140_2141	no	3	0	0	1	0	0	1	1	0	0	0	GXYLT1	-	-/+	TRUE	FALSE	FALSE
chr12	43119437	43119685	+	chr12	43119437	43119538	+	chr12	43119584	43119685	-	L1PA4	43114335	43119552	5218	-	Id_2142	no	0	0	0	1	0	0	0	0	0	0	0	no_gene	*	+/-	TRUE	FALSE	FALSE
chr12	44507716	44508186	+	chr12	44507716	44508028	+	chr12	44508031	44508186	-	L1HS	44501993	44508037	6045	-	Id_2145	no	1	0	2	0	0	0	0	0	0	1	0	TMEM117	+	+/-	TRUE	FALSE	FALSE
chr12	44952049	44952250	-	chr12	44952149	44952250	-	chr12	44952049	44952150	+	L1PA7	44952143	44952837	695	+	Id_2147	no	0	0	1	0	0	0	0	0	0	0	0	NELL2	-	-/+	TRUE	FALSE	FALSE
chr12	45135017	45135272	-	chr12	45135171	45135272	-	chr12	45135017	45135118	+	L1PA4	45135100	45141227	6128	+	Id_2148	no	0	0	0	0	0	0	0	0	1	0	0	NELL2	-	-/+	TRUE	FALSE	FALSE
chr12	45290827	45291437	-	chr12	45291336	45291437	-	chr12	45290827	45290928	+	L1PA7	45291108	45294523	3416	+	Id_2149	no	0	0	0	1	0	0	0	0	0	0	0	NELL2	-	-/+	TRUE	FALSE	FALSE
chr12	45325227	45325802	-	chr12	45325502	45325802	-	chr12	45325227	45325549	+	L1PA3	45325488	45331634	6147	+	ID_2150_2151	no	0	0	1	0	0	0	0	2	0	0	0	no_gene	*	-/+	TRUE	FALSE	FALSE
chr12	45344461	45344875	-	chr12	45344746	45344875	-	chr12	45344461	45344764	+	L1PA2	45344741	45350771	6031	+	ID_2152_2153	no	1	0	0	0	0	0	1	0	0	0	0	no_gene	*	-/+	TRUE	FALSE	TRUE
chr12	45636225	45636752	+	chr12	45636225	45636493	+	chr12	45636426	45636752	-	L1PA6	45632232	45636493	4262	-	Id_2155	no	2	0	3	4	0	1	2	4	0	0	1	ANO6	+	+/-	TRUE	FALSE	FALSE
chr12	45764560	45764747	-	chr12	45764646	45764747	-	chr12	45764560	45764661	+	L1PA3	45764629	45770648	6020	+	Id_2157	overlap sens opposé	1	0	0	0	0	0	0	0	0	0	0	ANO6	+	-/+	TRUE	FALSE	FALSE
chr12	46639653	46640133	-	chr12	46639823	46640133	-	chr12	46639653	46639855	+	L1PA6	46639815	46642657	2843	+	Id_2159	no	1	4	1	2	1	0	1	0	2	0	4	SLC38A1	-	-/+	TRUE	FALSE	FALSE
chr12	48017404	48017954	-	chr12	48017641	48017954	-	chr12	48017404	48017696	+	L1PA8	48017641	48024085	6445	+	Id_2163	no	0	1	2	1	0	0	0	1	1	0	0	no_gene	*	-/+	TRUE	FALSE	FALSE
chr12	48719600	48720054	+	chr12	48719600	48719701	+	chr12	48719953	48720054	-	L1PA3	48713976	48719958	5983	-	Id_2164	no	0	0	0	0	1	0	0	0	0	0	0	no_gene	*	+/-	TRUE	FALSE	FALSE
chr12	51366045	51366701	-	chr12	51366291	51366701	-	chr12	51366045	51366270	+	L1PA5	51366289	51372437	6149	+	Id_2165	no	0	2	1	1	0	0	1	2	2	3	1	no_gene	*	-/+	TRUE	FALSE	FALSE
chr12	61710206	61710666	-	chr12	61710565	61710666	-	chr12	61710206	61710307	+	L1PA5	61710527	61716652	6126	+	Id_2167	no	0	0	0	0	0	0	0	0	1	0	0	no_gene	*	-/+	TRUE	FALSE	FALSE
chr12	61814560	61815251	+	chr12	61814560	61814892	+	chr12	61814834	61815251	-	L1PA3	61808759	61814896	6138	-	Id_2168	no	0	0	0	0	11	0	0	0	0	0	0	no_gene	*	+/-	TRUE	FALSE	FALSE
chr12	63213360	63213903	-	chr12	63213601	63213903	-	chr12	63213360	63213590	+	L1PA6	63213582	63219675	6094	+	Id_2169	no	0	0	0	0	0	0	0	1	0	3	1	PPM1H	-	-/+	TRUE	FALSE	FALSE
chr12	64021604	64022054	-	chr12	64021865	64022054	-	chr12	64021604	64021888	+	L1PA4	64021861	64027999	6139	+	Id_2170	no	0	0	0	0	11	0	0	0	0	0	1	DPY19L2	-	-/+	TRUE	FALSE	FALSE
chr12	64027954	64028332	-	chr12	64028113	64028332	-	chr12	64027954	64028138	+	L1PA5	64028108	64030378	2271	+	Id_2171	no	0	0	0	2	1	1	0	0	0	0	0	DPY19L2	-	-/+	TRUE	FALSE	FALSE
chr12	64589302	64589476	-	chr12	64589375	64589476	-	chr12	64589302	64589403	+	L1PA2	64589367	64595398	6032	+	Id_2172	no	1	0	0	0	0	0	0	0	0	0	0	C12orf66	-	-/+	TRUE	FALSE	FALSE
chr12	66866268	66866417	-	chr12	66866316	66866417	-	chr12	66866268	66866369	+	L1PA5	66866312	66872814	6503	+	Id_2178	no	0	1	0	0	0	0	0	0	0	0	0	GRIP1	-	-/+	TRUE	FALSE	FALSE
chr12	70698776	70699406	+	chr12	70698776	70699096	+	chr12	70699209	70699406	-	L1PA4	70693005	70699096	6092	-	Id_2181	no	1	0	2	0	0	2	1	1	0	0	1	CNOT2	+	+/-	TRUE	FALSE	FALSE
chr12	71158761	71158904	-	chr12	71158803	71158904	-	chr12	71158761	71158862	+	L1PA3	71158800	71164943	6144	+	Id_2182	no	0	0	0	0	0	0	0	0	1	0	0	PTPRR	-	-/+	TRUE	FALSE	FALSE
chr12	72914200	72914652	+	chr12	72914200	72914428	+	chr12	72914436	72914652	-	L1PA3	72908420	72914436	6017	-	Id_2186	no	0	0	0	0	0	0	0	0	2	0	0	TRHDE	+	+/-	TRUE	FALSE	FALSE
chr12	73033956	73034460	+	chr12	73033956	73034057	+	chr12	73034359	73034460	-	L1PA3	73028284	73034299	6016	-	Id_2187	no	0	0	0	0	0	0	0	0	1	0	0	TRHDE	+	+/-	TRUE	FALSE	FALSE
chr12	73207220	73207620	+	chr12	73207220	73207477	+	chr12	73207437	73207620	-	L1PA5	73201359	73207478	6120	-	Id_2188	no	0	0	0	0	0	0	0	0	0	0	2	no_gene	*	+/-	TRUE	FALSE	FALSE
chr12	73251235	73251508	+	chr12	73251235	73251336	+	chr12	73251407	73251508	-	L1PA4	73245140	73251351	6212	-	Id_2189	no	0	0	0	0	0	0	0	0	0	0	1	no_gene	*	+/-	TRUE	FALSE	FALSE
chr12	74095694	74096084	-	chr12	74095875	74096084	-	chr12	74095694	74095801	+	L1PA7	74095795	74098514	2720	+	Id_2193	no	0	0	0	0	0	0	0	0	0	2	0	no_gene	*	-/+	TRUE	FALSE	FALSE
chr12	74317609	74318180	-	chr12	74317932	74318180	-	chr12	74317609	74317971	+	L1P1	74317924	74322371	4448	+	Id_2194	no	0	0	0	0	0	0	0	0	0	4	0	no_gene	*	-/+	TRUE	FALSE	FALSE
chr12	74371589	74371890	-	chr12	74371789	74371890	-	chr12	74371589	74371690	+	L1PA3	74371707	74377678	5972	+	Id_2195	no	0	0	0	0	0	0	0	0	0	1	0	no_gene	*	-/+	TRUE	FALSE	FALSE
chr12	78203079	78203604	+	chr12	78203079	78203410	+	chr12	78203351	78203604	-	L1PA8	78196875	78203413	6539	-	Id_2198	no	1	1	0	0	0	0	0	0	5	1	1	no_gene	*	+/-	TRUE	FALSE	FALSE
chr12	78443078	78443561	+	chr12	78443078	78443442	+	chr12	78443378	78443561	-	L1PA7	78441294	78443442	2149	-	Id_2199	no	0	1	0	1	0	1	2	0	1	2	1	NAV3	+	+/-	TRUE	FALSE	FALSE
chr12	79439154	79439602	+	chr12	79439154	79439425	+	chr12	79439431	79439602	-	L1PA2	79433401	79439425	6025	-	Id_2200	no	1	0	0	0	0	0	0	0	6	0	0	SYT1	+	+/-	TRUE	FALSE	TRUE
chr12	80510041	80510385	+	chr12	80510041	80510278	+	chr12	80510244	80510385	-	L1PA7	80504146	80510295	6150	-	Id_2201	no	0	2	0	0	0	0	0	0	0	0	0	no_gene	*	+/-	TRUE	FALSE	FALSE
chr12	80522755	80523203	+	chr12	80522755	80522936	+	chr12	80522948	80523203	-	L1PA4	80516815	80522966	6152	-	Id_2202	no	0	0	0	0	1	0	1	0	0	0	0	no_gene	*	+/-	TRUE	FALSE	FALSE
chr12	80543599	80544096	+	chr12	80543599	80543856	+	chr12	80543913	80544096	-	L1PA3	80537835	80543856	6022	-	Id_2203	no	0	0	0	0	2	0	0	0	2	0	0	no_gene	*	+/-	TRUE	FALSE	FALSE
chr12	80643845	80643996	+	chr12	80643845	80643946	+	chr12	80643895	80643996	-	L1PA2	80637949	80643964	6016	-	Id_2204	no	0	0	0	0	0	0	0	0	1	0	0	OTOGL	+	+/-	TRUE	FALSE	FALSE
chr12	80684017	80684243	+	chr12	80684017	80684118	+	chr12	80684142	80684243	-	L1PA8	80677643	80684128	6486	-	Id_2205	no	0	0	0	0	0	0	1	0	0	0	0	OTOGL	+	+/-	TRUE	FALSE	FALSE
chr12	82052512	82053205	-	chr12	82052860	82053205	-	chr12	82052512	82052874	+	L1PA4	82052857	82058974	6118	+	ID_2206_2207	no	0	2	0	2	3	0	5	0	4	2	0	PPFIA2	-	-/+	TRUE	FALSE	FALSE
chr12	86454728	86454955	-	chr12	86454854	86454955	-	chr12	86454728	86454829	+	L1PA7	86454848	86458031	3184	+	Id_2210	no	0	0	0	1	0	0	0	0	0	0	0	MGAT4C	-	-/+	TRUE	FALSE	FALSE
chr12	87020439	87020655	-	chr12	87020554	87020655	-	chr12	87020439	87020540	+	L1PA6	87020522	87026690	6169	+	Id_2211	no	0	0	0	1	0	0	0	0	0	0	0	MGAT4C	-	-/+	TRUE	FALSE	FALSE
chr12	87157526	87157786	-	chr12	87157685	87157786	-	chr12	87157526	87157627	+	L1PA3	87157652	87163799	6148	+	Id_2213	no	0	0	0	0	0	0	0	0	0	1	0	MGAT4C	-	-/+	TRUE	FALSE	FALSE
chr12	88830361	88830612	-	chr12	88830475	88830612	-	chr12	88830361	88830463	+	L1PA7	88830453	88836909	6457	+	Id_2214	no	0	0	0	0	0	0	2	0	0	0	0	no_gene	*	-/+	TRUE	FALSE	FALSE
chr12	89834203	89834834	-	chr12	89834430	89834834	-	chr12	89834203	89834436	+	L1PA5	89834430	89840486	6057	+	Id_2215	no	2	0	2	1	3	0	0	1	2	3	1	POC1B	-	-/+	TRUE	FALSE	FALSE
chr12	94401823	94402444	+	chr12	94401823	94401924	+	chr12	94402236	94402444	-	L1PA7	94396118	94402240	6123	-	Id_550_551	no	1	0	0	1	0	0	0	0	0	1	2	no_gene	*	+/-	TRUE	FALSE	FALSE
chr12	94782992	94783535	-	chr12	94783277	94783535	-	chr12	94782992	94783308	+	L1PA6	94783275	94788937	5663	+	Id_2221	no	1	1	1	1	0	2	0	3	0	0	0	CEP83	-	-/+	TRUE	FALSE	FALSE
chr12	96168868	96169088	-	chr12	96168987	96169088	-	chr12	96168868	96168969	+	L1PA5	96168983	96175096	6114	+	Id_2222	no	0	0	0	0	1	0	0	0	0	0	0	NTN4	-	-/+	TRUE	FALSE	FALSE
chr12	96709338	96709953	-	chr12	96709852	96709953	-	chr12	96709338	96709439	+	L1PA2	96709720	96715749	6030	+	Id_2223	no	0	0	0	0	0	0	0	1	0	0	0	CDK17	-	-/+	TRUE	FALSE	FALSE
chr12	99579126	99579331	-	chr12	99579229	99579331	-	chr12	99579126	99579227	+	L1PA7	99579221	99585622	6402	+	Id_2224	no	0	0	0	0	0	0	0	0	1	0	0	ANKS1B	-	-/+	TRUE	FALSE	FALSE
chr12	99631508	99631897	-	chr12	99631796	99631897	-	chr12	99631508	99631609	+	L1PA6	99631707	99637807	6101	+	Id_2225	no	0	0	0	0	1	0	0	0	0	0	0	ANKS1B	-	-/+	TRUE	FALSE	FALSE
chr12	99856901	99857213	-	chr12	99857095	99857213	-	chr12	99856901	99857034	+	L1PA3	99857085	99863228	6144	+	Id_2226	no	0	0	0	0	0	0	0	0	2	0	0	ANKS1B	-	-/+	TRUE	FALSE	FALSE
chr12	100404425	100404699	-	chr12	100404598	100404699	-	chr12	100404425	100404526	+	L1PA5	100404537	100410580	6044	+	Id_2227	no	0	0	0	0	0	1	0	0	0	0	0	no_gene	*	-/+	TRUE	FALSE	FALSE
chr12	101456812	101457213	+	chr12	101456812	101457100	+	chr12	101457093	101457213	-	L1PA7	101450632	101457106	6475	-	Id_2228	no	0	1	0	0	2	0	0	0	1	4	2	ANO4	+	+/-	TRUE	FALSE	FALSE
chr12	102537255	102537758	+	chr12	102537255	102537372	+	chr12	102537434	102537758	-	L1PA5	102531302	102537391	6090	-	Id_2229	no	1	1	0	0	2	1	0	0	0	0	0	PARPBP	+	+/-	TRUE	FALSE	FALSE
chr12	104788296	104788743	+	chr12	104788296	104788397	+	chr12	104788642	104788743	-	L1PA4	104782342	104788483	6142	-	Id_2231	no	0	0	1	0	0	0	0	0	0	0	0	no_gene	*	+/-	TRUE	FALSE	FALSE
chr12	105579301	105579641	+	chr12	105579301	105579477	+	chr12	105579425	105579641	-	L1PA7	105576106	105579481	3376	-	Id_2233	no	1	0	0	1	0	1	1	1	0	0	1	APPL2	-	+/-	TRUE	FALSE	FALSE
chr12	106865075	106865640	+	chr12	106865075	106865364	+	chr12	106865429	106865640	-	L1PA7	106859247	106865376	6130	-	Id_2234	no	0	3	1	0	0	1	0	1	0	0	0	POLR3B	+	+/-	TRUE	FALSE	FALSE
chr12	119548524	119548870	+	chr12	119548524	119548741	+	chr12	119548753	119548870	-	L1PA5	119542622	119548758	6137	-	Id_2237	no	0	0	0	0	0	0	0	0	3	0	0	SRRM4	+	+/-	TRUE	FALSE	FALSE
chr12	126789386	126803035	+	chr12	126789386	126789487	+	chr12	126802933	126803035	-	L1HS	126783556	126789584	6029	-	Id_2238	no	0	0	0	0	0	0	0	0	1	0	0	no_gene	*	+/-	TRUE	FALSE	FALSE
chr12	128982066	128982773	+	chr12	128982066	128982167	+	chr12	128982497	128982773	-	L1PA5	128976395	128982520	6126	-	Id_570_571	no	0	3	0	1	1	0	0	0	0	2	0	TMEM132C	+	+/-	TRUE	FALSE	FALSE
chr12	130285065	130285512	-	chr12	130285255	130285512	-	chr12	130285065	130285268	+	L1PA3	130285246	130291251	6006	+	Id_2241	no	0	0	0	0	0	0	0	0	6	0	0	TMEM132D	-	-/+	TRUE	FALSE	FALSE
chr13	21985296	21985570	+	chr13	21985296	21985397	+	chr13	21985469	21985570	-	L1PA7	21981430	21985456	4027	-	Id_2244	no	0	0	0	0	0	0	0	1	0	0	0	ZDHHC20	-	+/-	TRUE	FALSE	FALSE
chr13	24353363	24353956	-	chr13	24353614	24353956	-	chr13	24353363	24353642	+	L1PA5	24353608	24359776	6169	+	Id_2245	no	2	0	1	0	1	0	0	0	0	4	0	MIPEP	-	-/+	TRUE	FALSE	FALSE
chr13	26472909	26473576	+	chr13	26472909	26473311	+	chr13	26473301	26473576	-	L1PA4	26467186	26473315	6130	-	Id_2248	no	1	0	0	1	0	0	0	0	3	0	0	ATP8A2	+	+/-	TRUE	FALSE	FALSE
chr13	33181922	33182599	+	chr13	33181922	33182305	+	chr13	33182251	33182599	-	L1PA5	33176231	33182311	6081	-	Id_2249	no	4	3	2	2	2	3	1	2	0	5	1	PDS5B	+	+/-	TRUE	FALSE	FALSE
chr13	35896511	35896900	+	chr13	35896511	35896708	+	chr13	35896723	35896900	-	L1PA7	35890250	35896719	6470	-	Id_2251	no	1	1	0	1	1	0	0	0	1	0	0	NBEA	+	+/-	TRUE	FALSE	FALSE
chr13	39414402	39414748	+	chr13	39414402	39414549	+	chr13	39414617	39414748	-	L1PA3	39411931	39414550	2620	-	Id_2253	no	1	0	0	1	0	0	0	1	0	0	0	FREM2	+	+/-	TRUE	FALSE	FALSE
chr13	48482064	48482218	-	chr13	48482117	48482218	-	chr13	48482064	48482165	+	L1PA6	48482101	48488245	6145	+	Id_2258	no	0	0	0	0	0	1	0	0	0	0	0	no_gene	*	-/+	TRUE	FALSE	FALSE
chr13	48913551	48914112	+	chr13	48913551	48913942	+	chr13	48913888	48914112	-	L1P1	48910240	48913945	3706	-	Id_2259	no	3	0	6	5	2	3	2	3	0	0	0	RB1	+	+/-	TRUE	FALSE	FALSE
chr13	48968007	48968201	-	chr13	48968092	48968201	-	chr13	48968007	48968153	+	L1PA7	48968089	48970113	2025	+	Id_2260	no	0	0	1	0	0	0	0	0	0	2	0	RB1	+	-/+	TRUE	FALSE	FALSE
chr13	48987056	48990591	-	chr13	48990292	48990591	-	chr13	48987056	48990279	+	L1PA7	48990265	48996651	6387	+	ID_2261_2262	no	1	0	0	1	1	0	0	0	1	0	0	LPAR6	-	-/+	TRUE	FALSE	FALSE
chr13	49692221	49692558	-	chr13	49692457	49692558	-	chr13	49692221	49692322	+	L1PA7	49692317	49698633	6317	+	Id_2263	no	0	0	0	0	0	0	1	0	0	0	0	FNDC3A	+	-/+	TRUE	FALSE	FALSE
chr13	50760221	50760713	+	chr13	50760221	50760461	+	chr13	50760410	50760713	-	L1PA2	50754431	50760466	6036	-	Id_2264	no	0	0	1	0	0	1	0	1	0	0	0	DLEU1	+	+/-	TRUE	FALSE	TRUE
chr13	52228441	52228940	+	chr13	52228441	52228685	+	chr13	52228619	52228940	-	L1PA4	52223888	52228685	4798	-	Id_2269	no	0	2	4	0	0	0	1	0	0	3	1	WDFY2	+	+/-	TRUE	FALSE	FALSE
chr13	52270107	52270954	+	chr13	52270107	52270462	+	chr13	52270428	52270954	-	L1PA3	52264332	52270465	6134	-	ID_2270_2271	no	4	2	5	4	0	4	1	7	1	4	2	WDFY2	+	+/-	TRUE	FALSE	TRUE
chr13	53295714	53296039	+	chr13	53295714	53295868	+	chr13	53295843	53296039	-	L1PA7	53289490	53295879	6390	-	Id_2272	no	0	0	0	1	1	0	0	0	0	0	0	LECT1	-	+/-	TRUE	FALSE	FALSE
chr13	57803267	57803987	-	chr13	57803886	57803987	-	chr13	57803267	57803368	+	L1PA7	57803778	57810198	6421	+	Id_2273	no	1	0	0	0	0	0	0	0	0	0	0	no_gene	*	-/+	TRUE	FALSE	FALSE
chr13	61407281	61407698	+	chr13	61407281	61407452	+	chr13	61407542	61407698	-	L1PA4	61401335	61407480	6146	-	Id_2275	no	0	0	1	0	0	0	0	0	0	0	1	no_gene	*	+/-	TRUE	FALSE	FALSE
chr13	67311361	67312000	-	chr13	67311617	67312000	-	chr13	67311361	67311683	+	L1PA2	67311614	67317639	6026	+	Id_2278	no	2	3	1	4	1	1	1	1	11	20	3	PCDH9	-	-/+	TRUE	FALSE	FALSE
chr13	75533184	75533410	-	chr13	75533309	75533410	-	chr13	75533184	75533285	+	L1PA7	75533287	75539733	6447	+	Id_2281	no	0	0	0	0	1	0	0	0	0	0	0	no_gene	*	-/+	TRUE	FALSE	FALSE
chr13	76307779	76308179	+	chr13	76307779	76307895	+	chr13	76307884	76308179	-	L1PA3	76301760	76307913	6154	-	Id_2284	no	1	0	0	1	0	0	0	0	0	0	0	LMO7	+	+/-	TRUE	FALSE	FALSE
chr13	76916227	76916718	-	chr13	76916595	76916718	-	chr13	76916227	76916437	+	L1PA5	76916454	76918285	1832	+	Id_2286	no	0	0	1	0	0	0	0	0	1	0	0	no_gene	*	-/+	TRUE	FALSE	FALSE
chr13	77772826	77773482	-	chr13	77773167	77773482	-	chr13	77772826	77773206	+	L1PA3	77773162	77779196	6035	+	Id_2287	no	2	0	0	1	0	0	0	0	2	2	1	MYCBP2	-	-/+	TRUE	FALSE	FALSE
chr13	79093197	79093734	+	chr13	79093197	79093510	+	chr13	79093458	79093734	-	L1PA3	79087341	79093528	6188	-	Id_2289	no	0	0	1	0	0	0	0	0	1	1	0	RNF219-AS1	+	+/-	TRUE	FALSE	FALSE
chr13	80413712	80414070	-	chr13	80413969	80414070	-	chr13	80413712	80413813	+	L1PA3	80413803	80419952	6150	+	Id_2290	no	1	0	0	0	0	0	0	0	0	0	0	no_gene	*	-/+	TRUE	FALSE	FALSE
chr13	84327885	84328719	-	chr13	84328275	84328719	-	chr13	84327885	84328326	+	L1PA7	84328271	84331536	3266	+	Id_2295	no	1	3	0	0	2	0	2	0	4	21	3	no_gene	*	-/+	TRUE	FALSE	FALSE
chr13	94148687	94148876	+	chr13	94148687	94148788	+	chr13	94148775	94148876	-	L1PA2	94142771	94148790	6020	-	Id_2298	no	0	0	0	0	0	0	0	0	1	0	0	GPC6	+	+/-	TRUE	FALSE	FALSE
chr13	96984358	96984632	+	chr13	96984358	96984459	+	chr13	96984531	96984632	-	L1PA4	96978434	96984462	6029	-	Id_2300	no	0	0	0	1	0	0	0	0	0	0	0	HS6ST3	+	+/-	TRUE	FALSE	FALSE
chr13	98254027	98254363	-	chr13	98254235	98254363	-	chr13	98254027	98254144	+	L1PA6	98254126	98255144	1019	+	Id_2303	no	1	0	0	1	0	0	1	0	0	0	0	no_gene	*	-/+	TRUE	FALSE	FALSE
chr13	109168517	109169059	+	chr13	109168517	109168842	+	chr13	109168804	109169059	-	L1HS	109162820	109168843	6024	-	Id_2306	no	2	2	2	2	0	2	0	0	1	1	0	no_gene	*	+/-	TRUE	FALSE	FALSE
chr13	110481517	110481997	+	chr13	110481517	110481618	+	chr13	110481896	110481997	-	L1PA6	110480009	110481854	1846	-	Id_2310	no	1	0	0	0	0	0	0	0	0	0	0	no_gene	*	+/-	TRUE	FALSE	FALSE
chr13	111321645	111322240	-	chr13	111321942	111322240	-	chr13	111321645	111321981	+	L1PA5	111321942	111328064	6123	+	Id_2311	no	1	0	1	3	2	3	4	0	0	2	1	CARS2	-	-/+	TRUE	FALSE	FALSE
chr14	20748060	20748461	-	chr14	20748208	20748461	-	chr14	20748060	20748217	+	L1PA4	20748206	20754353	6148	+	Id_2313	no	1	0	1	0	1	0	0	1	1	0	0	no_gene	*	-/+	TRUE	FALSE	FALSE
chr14	23090410	23090852	+	chr14	23090410	23090658	+	chr14	23090733	23090852	-	L1PA4	23084544	23090666	6123	-	Id_2316	no	0	0	1	0	0	1	0	2	1	0	0	no_gene	*	+/-	TRUE	FALSE	FALSE
chr14	24411463	24411857	-	chr14	24411655	24411857	-	chr14	24411463	24411665	+	L1PA7	24411655	24413281	1627	+	Id_646_647	no	0	3	5	1	2	0	2	1	0	0	1	DHRS4-AS1	-	-/+	TRUE	FALSE	FALSE
chr14	26575532	26575796	-	chr14	26575695	26575796	-	chr14	26575532	26575633	+	L1PA3	26575629	26581630	6002	+	Id_2320	no	0	0	0	0	0	0	0	1	0	0	0	no_gene	*	-/+	TRUE	FALSE	FALSE
chr14	27104045	27104751	+	chr14	27104045	27104502	+	chr14	27104452	27104751	-	L1PA2	27098474	27104505	6032	-	Id_2321	no	1	2	1	1	1	0	1	0	0	0	0	no_gene	*	+/-	TRUE	FALSE	FALSE
chr14	27115148	27115666	+	chr14	27115148	27115458	+	chr14	27115412	27115666	-	L1PA7	27109028	27115462	6435	-	Id_2322	no	1	8	1	1	0	1	4	1	0	0	0	no_gene	*	+/-	TRUE	FALSE	FALSE
chr14	27148437	27148677	+	chr14	27148437	27148556	+	chr14	27148568	27148677	-	L1PA2	27142521	27148580	6060	-	Id_2323	no	1	0	0	1	0	0	1	1	0	0	0	no_gene	*	+/-	TRUE	FALSE	FALSE
chr14	27832735	27833037	+	chr14	27832735	27832836	+	chr14	27832936	27833037	-	L1PA5	27826750	27832861	6112	-	Id_2324	no	0	1	0	0	0	0	0	0	0	0	0	no_gene	*	+/-	TRUE	FALSE	FALSE
chr14	28125567	28142436	-	chr14	28142268	28142436	-	chr14	28125567	28142240	+	L1PA3	28142265	28148321	6057	+	ID_2327_2328	no	0	0	0	0	0	0	9	0	0	0	0	no_gene	*	-/+	TRUE	FALSE	FALSE
chr14	28408050	28408283	-	chr14	28408182	28408283	-	chr14	28408050	28408205	+	L1PA6	28408168	28410364	2197	+	Id_656_657	no	1	0	0	0	0	0	0	0	0	1	0	no_gene	*	-/+	TRUE	FALSE	FALSE
chr14	29498574	29498929	+	chr14	29498574	29498675	+	chr14	29498828	29498929	-	L1PA7	29493295	29498708	5414	-	Id_2331	no	0	0	0	0	0	0	0	0	0	1	0	no_gene	*	+/-	TRUE	FALSE	FALSE
chr14	30244136	30244532	-	chr14	30244375	30244532	-	chr14	30244136	30244321	+	L1PA5	30244370	30250507	6138	+	Id_2332	no	1	1	1	1	1	0	1	0	0	0	0	PRKD1	-	-/+	TRUE	TRUE	FALSE
chr14	31159657	31160262	+	chr14	31159657	31160031	+	chr14	31159989	31160262	-	L1HS	31154015	31160043	6029	-	Id_2334	no	3	2	0	2	1	1	6	3	1	1	0	SCFD1	+	+/-	TRUE	TRUE	TRUE
chr14	32109316	32109597	+	chr14	32109316	32109438	+	chr14	32109396	32109597	-	L1PA3	32103295	32109442	6148	-	Id_2335	no	0	2	0	0	0	0	0	1	0	0	0	NUBPL	+	+/-	TRUE	FALSE	FALSE
chr14	32281538	32282078	+	chr14	32281538	32281968	+	chr14	32281957	32282078	-	L1PA6	32275830	32281975	6146	-	Id_2336	no	0	2	1	0	0	1	2	1	1	0	0	NUBPL	+	+/-	TRUE	FALSE	FALSE
chr14	32957966	32958441	+	chr14	32957966	32958170	+	chr14	32958164	32958441	-	L1PA8	32956584	32958173	1590	-	Id_2337	no	0	1	1	0	1	1	2	0	0	2	0	AKAP6	+	+/-	TRUE	FALSE	FALSE
chr14	33326197	33326727	+	chr14	33326197	33326478	+	chr14	33326518	33326727	-	L1PA4	33320366	33326514	6149	-	Id_2338	no	0	1	0	0	1	0	0	0	0	0	0	no_gene	*	+/-	TRUE	FALSE	FALSE
chr14	34608387	34608674	-	chr14	34608573	34608674	-	chr14	34608387	34608488	+	L1PA7	34608546	34611698	3153	+	Id_2340	no	0	0	1	0	0	0	0	0	0	0	0	no_gene	*	-/+	TRUE	FALSE	FALSE
chr14	36313733	36314058	+	chr14	36313733	36313834	+	chr14	36313957	36314058	-	L1PA7	36310800	36313855	3056	-	Id_2342	no	0	0	0	0	0	0	0	0	0	1	0	BRMS1L	+	+/-	TRUE	FALSE	FALSE
chr14	36593226	36594112	+	chr14	36593226	36593756	+	chr14	36593706	36594112	-	L1PA5	36591393	36593759	2367	-	Id_2343	no	7	23	4	3	0	2	14	10	0	35	10	LINC00609	+	+/-	TRUE	FALSE	FALSE
chr14	36631536	36632218	+	chr14	36631536	36631889	+	chr14	36631854	36632218	-	L1PA7	36625650	36631893	6244	-	Id_2344	no	4	6	2	0	1	1	3	2	0	10	5	PTCSC3	-	+/-	TRUE	FALSE	FALSE
chr14	39233060	39233562	-	chr14	39233291	39233562	-	chr14	39233060	39233275	+	L1PA5	39233258	39235072	1815	+	Id_2348	no	2	0	1	1	0	0	0	0	1	12	2	LINC00639	-	-/+	TRUE	FALSE	FALSE
chr14	39390599	39391184	-	chr14	39390902	39391184	-	chr14	39390599	39390941	+	L1PA5	39390902	39397035	6134	+	Id_2350	no	1	0	1	0	0	0	0	2	1	11	5	no_gene	*	-/+	TRUE	FALSE	FALSE
chr14	39486109	39486491	-	chr14	39486376	39486491	-	chr14	39486109	39486260	+	L1PA4	39486375	39492531	6157	+	Id_2352	no	0	0	0	0	0	2	1	0	0	0	0	no_gene	*	-/+	TRUE	FALSE	FALSE
chr14	40059136	40059670	+	chr14	40059136	40059494	+	chr14	40059511	40059670	-	L1PA3	40053453	40059495	6043	-	Id_2353	no	0	0	0	1	0	0	0	2	1	1	0	no_gene	*	+/-	TRUE	FALSE	FALSE
chr14	41423915	41432159	+	chr14	41423915	41424048	+	chr14	41432053	41432159	-	L1PA3	41418121	41424139	6019	-	Id_2354	no	0	0	0	2	0	0	0	0	0	0	0	LOC644919	+	+/-	TRUE	FALSE	TRUE
chr14	41684333	41684739	+	chr14	41684333	41684536	+	chr14	41684500	41684739	-	L1PA2	41678541	41684561	6021	-	Id_2355	no	0	0	0	1	2	0	0	0	0	0	0	no_gene	*	+/-	TRUE	FALSE	FALSE
chr14	42226977	42227248	+	chr14	42226977	42227078	+	chr14	42227147	42227248	-	L1PA4	42220969	42227102	6134	-	Id_2358	no	0	0	0	0	1	0	0	0	0	0	0	LRFN5	+	+/-	TRUE	FALSE	FALSE
chr14	42380729	42381081	+	chr14	42380729	42380896	+	chr14	42380852	42381081	-	L1PA3	42378186	42380907	2722	-	Id_2360	no	0	1	0	2	0	0	0	0	2	0	0	no_gene	*	+/-	TRUE	FALSE	FALSE
chr14	47640555	47641030	-	chr14	47640861	47641030	-	chr14	47640555	47640842	+	L1PA3	47640857	47647012	6156	+	Id_2363	no	0	2	0	0	1	0	0	0	0	0	0	MDGA2	-	-/+	TRUE	FALSE	FALSE
chr14	47846242	47846654	-	chr14	47846450	47846654	-	chr14	47846242	47846474	+	L1PA5	47846450	47852561	6112	+	Id_2364	no	0	2	0	0	1	0	0	0	0	1	0	MDGA2	-	-/+	TRUE	FALSE	FALSE
chr14	49563290	49563653	-	chr14	49563552	49563653	-	chr14	49563290	49563391	+	L1PA2	49563432	49569450	6019	+	Id_2366	no	0	0	0	0	0	0	0	0	0	1	0	no_gene	*	-/+	TRUE	FALSE	FALSE
chr14	52969087	52969643	-	chr14	52969310	52969643	-	chr14	52969087	52969313	+	L1PA4	52969306	52973255	3950	+	Id_2374	no	2	5	2	3	0	0	0	3	0	2	0	TXNDC16	-	-/+	TRUE	FALSE	FALSE
chr14	53063338	53066975	+	chr14	53063338	53063672	+	chr14	53063654	53066975	-	L1PA6	53057552	53063675	6124	-	ID_2375_2376	no	1	3	1	1	0	3	0	0	1	0	0	GPR137C	+	+/-	TRUE	FALSE	FALSE
chr14	53550939	53551707	-	chr14	53551370	53551707	-	chr14	53550939	53551412	+	L1PA6	53551369	53557601	6233	+	Id_2377	no	0	3	2	3	0	0	0	0	0	2	0	DDHD1	-	-/+	TRUE	FALSE	FALSE
chr14	58012066	58012560	+	chr14	58012066	58012210	+	chr14	58012295	58012560	-	L1PA6	58009122	58012240	3119	-	Id_2387	no	1	0	0	0	0	0	1	0	0	0	0	no_gene	*	+/-	TRUE	FALSE	FALSE
chr14	59876069	59876302	-	chr14	59876170	59876302	-	chr14	59876069	59876225	+	L1PA5	59876168	59882327	6160	+	Id_2389	no	0	0	0	0	0	1	0	1	0	0	0	no_gene	*	-/+	TRUE	FALSE	FALSE
chr14	60017962	60018457	-	chr14	60018211	60018457	-	chr14	60017962	60018188	+	L1PA5	60018208	60024346	6139	+	Id_2390	no	5	0	0	1	1	0	0	0	1	0	0	CCDC175	-	-/+	TRUE	FALSE	FALSE
chr14	60419009	60419287	+	chr14	60419009	60419133	+	chr14	60419181	60419287	-	L1PA2	60413222	60419241	6020	-	Id_2392	no	1	0	0	1	0	0	0	0	0	0	0	LRRC9	+	+/-	TRUE	FALSE	TRUE
chr14	60457866	60458169	-	chr14	60458067	60458169	-	chr14	60457866	60458038	+	L1PA4	60458049	60460874	2826	+	Id_2393	no	1	0	0	0	0	0	1	0	0	0	0	LRRC9	+	-/+	TRUE	FALSE	FALSE
chr14	60539737	60540039	-	chr14	60539938	60540039	-	chr14	60539737	60539838	+	L1PA7	60539902	60542121	2220	+	Id_2394	no	0	0	0	0	0	0	0	0	0	1	0	no_gene	*	-/+	TRUE	FALSE	FALSE
chr14	60909466	60909951	-	chr14	60909850	60909951	-	chr14	60909466	60909567	+	L1PA6	60909770	60915914	6145	+	Id_2395	no	0	0	0	0	0	0	1	0	0	0	0	C14orf39	-	-/+	TRUE	FALSE	FALSE
chr14	61304138	61304673	+	chr14	61304138	61304373	+	chr14	61304405	61304673	-	L1PA7	61297926	61304394	6469	-	Id_2396	no	1	0	1	0	1	1	0	0	0	0	0	MNAT1	+	+/-	TRUE	FALSE	FALSE
chr14	61381055	61381463	+	chr14	61381055	61381187	+	chr14	61381295	61381463	-	L1PA4	61375042	61381187	6146	-	Id_2397	no	3	0	0	1	1	0	0	0	2	0	0	MNAT1	+	+/-	TRUE	FALSE	FALSE
chr14	61481841	61482550	+	chr14	61481841	61482155	+	chr14	61482174	61482550	-	L1PA4	61476106	61482188	6083	-	Id_2398	no	1	3	0	1	2	2	1	1	1	0	0	SLC38A6	+	+/-	TRUE	FALSE	FALSE
chr14	62518017	62518541	+	chr14	62518017	62518334	+	chr14	62518332	62518541	-	L1PA4	62512172	62518337	6166	-	Id_2399	no	0	1	0	0	1	0	0	0	2	0	0	SYT16	+	+/-	TRUE	FALSE	FALSE
chr14	63002455	63002672	-	chr14	63002571	63002672	-	chr14	63002455	63002556	+	L1HS	63002569	63008600	6032	+	Id_2400	no	0	0	0	0	0	1	0	0	0	0	0	no_gene	*	-/+	TRUE	FALSE	FALSE
chr14	65995142	65995811	+	chr14	65995142	65995395	+	chr14	65995346	65995811	-	L1PA5	65989303	65995405	6103	-	Id_2402	no	2	1	1	0	1	0	0	0	1	4	1	FUT8	+	+/-	TRUE	FALSE	FALSE
chr14	66997458	66997717	+	chr14	66997458	66997636	+	chr14	66997614	66997717	-	L1PA7	66991223	66997639	6417	-	Id_2405	no	1	0	0	0	1	0	0	0	0	0	0	GPHN	+	+/-	TRUE	FALSE	FALSE
chr14	67685974	67686335	+	chr14	67685974	67686075	+	chr14	67686234	67686335	-	L1PA3	67684464	67686247	1784	-	Id_2407	no	1	0	0	0	0	0	0	0	0	0	0	FAM71D	+	+/-	TRUE	FALSE	FALSE
chr14	69888619	69888999	+	chr14	69888619	69888860	+	chr14	69888838	69888999	-	L1PA6	69882638	69888860	6223	-	Id_2408	no	2	0	1	1	2	2	0	2	0	0	0	SLC39A9	+	+/-	TRUE	FALSE	FALSE
chr14	71408440	71409180	+	chr14	71408440	71408541	+	chr14	71409032	71409180	-	L1PA5	71402847	71408975	6129	-	Id_734_735	no	1	2	1	0	0	1	2	0	0	0	0	PCNX	+	+/-	TRUE	FALSE	FALSE
chr14	71551656	71555147	+	chr14	71551656	71552021	+	chr14	71552028	71555147	-	L1PA7	71545567	71552023	6457	-	ID_2412_2413	no	6	2	8	6	4	2	6	7	0	4	2	PCNX	+	+/-	TRUE	FALSE	FALSE
chr14	72882033	72882595	+	chr14	72882033	72882391	+	chr14	72882349	72882595	-	L1PA4	72876274	72882395	6122	-	Id_2414	no	0	0	0	0	3	0	0	2	0	0	0	RGS6	+	+/-	TRUE	FALSE	FALSE
chr14	79008929	79009470	+	chr14	79008929	79009167	+	chr14	79009138	79009470	-	L1PA6	79002951	79009167	6217	-	Id_2415	no	2	3	0	3	1	0	3	0	4	6	0	NRXN3	+	+/-	TRUE	FALSE	FALSE
chr14	86441336	86441759	+	chr14	86441336	86441540	+	chr14	86441597	86441759	-	L1PA6	86435379	86441540	6162	-	Id_2419	no	0	1	1	1	1	0	1	1	0	1	0	LOC101928767	+	+/-	TRUE	FALSE	FALSE
chr14	86514929	86515431	+	chr14	86514929	86515078	+	chr14	86515136	86515431	-	L1PA7	86508696	86515110	6415	-	Id_2420	no	0	0	0	1	0	0	0	2	0	0	0	LOC101928767	+	+/-	TRUE	FALSE	FALSE
chr14	86546668	86547000	+	chr14	86546668	86546853	+	chr14	86546887	86547000	-	L1PA3	86540833	86546861	6029	-	Id_2421	no	1	0	0	0	1	0	0	0	0	1	1	LOC101928767	+	+/-	TRUE	FALSE	FALSE
chr14	86577569	86578460	+	chr14	86577569	86577815	+	chr14	86577837	86578460	-	L1PA2	86571803	86577838	6036	-	ID_2422_2423	no	0	0	0	3	1	1	0	0	0	4	0	LOC101928767	+	+/-	TRUE	FALSE	FALSE
chr14	88927839	88928530	+	chr14	88927839	88928185	+	chr14	88928143	88928530	-	L1PA4	88922077	88928190	6114	-	Id_2424	no	2	3	2	2	1	0	0	2	3	0	1	no_gene	*	+/-	TRUE	FALSE	FALSE
chr15	22406947	22407714	+	chr15	22406947	22407376	+	chr15	22407317	22407714	-	L1PA7	22400937	22407379	6443	-	Id_2427	no	0	0	0	7	0	0	0	0	0	0	0	no_gene	*	+/-	TRUE	FALSE	FALSE
chr15	25500703	25500863	-	chr15	25500762	25500863	-	chr15	25500703	25500804	+	L1PA5	25500760	25506894	6135	+	Id_2428	overlap sens opposé	0	0	0	0	0	0	1	0	0	0	0	no_gene	*	-/+	TRUE	FALSE	FALSE
chr15	26776109	26776371	-	chr15	26776270	26776371	-	chr15	26776109	26776210	+	L1PA7	26776202	26782762	6561	+	Id_2430	no	0	0	0	0	0	0	0	0	1	0	0	no_gene	*	-/+	TRUE	FALSE	FALSE
chr15	30538322	30538811	+	chr15	30538322	30538593	+	chr15	30538553	30538811	-	L1PA3	30532563	30538601	6039	-	Id_2432	no	0	3	0	2	0	0	2	1	0	0	0	no_gene	*	+/-	TRUE	FALSE	FALSE
chr15	30639208	30639725	+	chr15	30639208	30639558	+	chr15	30639515	30639725	-	L1PA3	30633399	30639560	6162	-	Id_2433	no	0	1	1	1	1	1	0	1	0	0	0	no_gene	*	+/-	TRUE	FALSE	FALSE
chr15	31146660	31147107	+	chr15	31146660	31146937	+	chr15	31146934	31147107	-	L1PA4	31140824	31146956	6133	-	Id_2434	no	0	2	0	1	0	2	0	0	0	1	0	no_gene	*	+/-	TRUE	FALSE	FALSE
chr15	31890251	31890705	-	chr15	31890410	31890705	-	chr15	31890251	31890411	+	L1PA7	31890410	31896818	6409	+	Id_2435	no	0	0	0	0	0	0	0	0	1	3	2	OTUD7A	-	-/+	TRUE	FALSE	FALSE
chr15	32475465	32475880	-	chr15	32475639	32475880	-	chr15	32475465	32475657	+	L1PA3	32475630	32481775	6146	+	Id_2436	no	0	2	0	2	0	1	1	0	0	0	0	no_gene	*	-/+	TRUE	FALSE	FALSE
chr15	32584203	32584781	-	chr15	32584473	32584781	-	chr15	32584203	32584514	+	L1PA3	32584470	32590511	6042	+	Id_2437	no	1	5	0	1	1	0	2	0	0	0	0	no_gene	*	-/+	TRUE	FALSE	FALSE
chr15	34050002	34050171	-	chr15	34050070	34050171	-	chr15	34050002	34050103	+	L1PA7	34050052	34055811	5760	+	Id_2438	no	0	1	0	0	0	0	0	0	0	0	0	RYR3	+	-/+	TRUE	FALSE	FALSE
chr15	38411326	38411735	-	chr15	38411634	38411735	-	chr15	38411326	38411427	+	L1PA7	38411621	38417691	6071	+	Id_2441	no	0	0	0	0	0	0	0	0	0	0	1	no_gene	*	-/+	TRUE	FALSE	FALSE
chr15	38866099	38866701	+	chr15	38866099	38866229	+	chr15	38866179	38866701	-	L1PA7	38859827	38866233	6407	-	ID_2442_2443	no	0	0	4	0	0	0	1	0	0	0	0	no_gene	*	+/-	TRUE	FALSE	FALSE
chr15	39071807	39072262	+	chr15	39071807	39071909	+	chr15	39071922	39072262	-	L1PA6	39065820	39071913	6094	-	ID_2444_2445	no	0	0	2	0	0	0	0	0	0	0	0	no_gene	*	+/-	TRUE	FALSE	FALSE
chr15	39712684	39713070	-	chr15	39712816	39713070	-	chr15	39712684	39712790	+	L1PA2	39712771	39718789	6019	+	Id_2446	no	1	0	0	1	0	0	0	0	0	0	0	no_gene	*	-/+	TRUE	FALSE	FALSE
chr15	43056126	43056454	-	chr15	43056341	43056454	-	chr15	43056126	43056254	+	L1PA6	43056330	43062445	6116	+	Id_2447	no	0	0	1	0	0	0	1	0	0	0	1	TTBK2	-	-/+	TRUE	FALSE	FALSE
chr15	43467707	43468225	-	chr15	43467898	43468225	-	chr15	43467707	43467908	+	L1P1	43467898	43469402	1505	+	Id_2448	no	2	1	1	0	0	0	0	1	0	2	1	TMEM62	+	-/+	TRUE	FALSE	FALSE
chr15	43941891	43942516	-	chr15	43942178	43942516	-	chr15	43941891	43942158	+	L1PA3	43942173	43948200	6028	+	Id_2449	no	0	2	0	0	1	0	1	1	1	0	1	no_gene	*	-/+	TRUE	FALSE	FALSE
chr15	44974806	44975112	-	chr15	44975011	44975112	-	chr15	44974806	44974907	+	L1PA7	44974988	44977525	2538	+	Id_2452	no	0	0	0	0	0	0	0	1	0	0	0	no_gene	*	-/+	TRUE	FALSE	FALSE
chr15	47457609	47457964	-	chr15	47457737	47457964	-	chr15	47457609	47457738	+	L1PA2	47457729	47463757	6029	+	Id_2456	no	0	1	0	0	0	0	0	1	0	0	0	no_gene	*	-/+	TRUE	FALSE	FALSE
chr15	49360628	49360867	-	chr15	49360766	49360867	-	chr15	49360628	49360729	+	L1PA7	49360753	49365884	5132	+	Id_2457	no	0	0	1	0	0	0	0	0	0	0	0	no_gene	*	-/+	TRUE	FALSE	FALSE
chr15	49557600	49558079	+	chr15	49557600	49557918	+	chr15	49557925	49558079	-	L1PA3	49551775	49557921	6147	-	Id_2459	no	3	2	0	2	1	1	1	0	0	1	1	GALK2	+	+/-	TRUE	FALSE	FALSE
chr15	49646396	49646685	-	chr15	49646584	49646685	-	chr15	49646396	49646497	+	L1PA2	49646430	49652449	6020	+	Id_2460	no	0	0	0	0	0	0	2	0	0	0	0	FAM227B	-	-/+	TRUE	FALSE	FALSE
chr15	50257845	50258201	-	chr15	50258048	50258201	-	chr15	50257845	50258026	+	L1PA7	50258023	50264480	6458	+	Id_2461	no	0	1	0	0	0	0	0	0	0	1	1	ATP8B4	-	-/+	TRUE	FALSE	FALSE
chr15	51248113	51248654	+	chr15	51248113	51248371	+	chr15	51248345	51248654	-	L1PA5	51247772	51248374	603	-	Id_2462	no	2	1	0	2	1	2	3	2	2	2	1	AP4E1	+	+/-	TRUE	FALSE	FALSE
chr15	51860626	51861347	-	chr15	51861011	51861347	-	chr15	51860626	51861071	+	L1PA7	51861011	51865274	4264	+	ID_2464_2465	no	3	5	6	10	2	5	10	5	5	2	1	DMXL2	-	-/+	TRUE	FALSE	FALSE
chr15	51882820	51883477	-	chr15	51883148	51883477	-	chr15	51882820	51883213	+	L1PA4	51883143	51889281	6139	+	Id_2466	no	2	1	0	0	1	0	2	0	1	1	0	DMXL2	-	-/+	TRUE	FALSE	FALSE
chr15	55282618	55282827	-	chr15	55282726	55282827	-	chr15	55282618	55282719	+	L1PA8	55282724	55285257	2534	+	Id_2468	no	0	1	0	0	0	0	0	0	0	0	0	no_gene	*	-/+	TRUE	FALSE	FALSE
chr15	56441325	56441932	-	chr15	56441626	56441932	-	chr15	56441325	56441686	+	L1PA7	56441622	56447971	6350	+	Id_2472	no	0	1	2	3	0	0	0	1	1	1	0	RFX7	-	-/+	TRUE	FALSE	FALSE
chr15	56619488	56619925	-	chr15	56619637	56619925	-	chr15	56619488	56619666	+	L1PA2	56619624	56624828	5205	+	Id_2474	no	0	1	2	1	0	1	0	0	0	0	0	no_gene	*	-/+	TRUE	FALSE	FALSE
chr15	56690912	56691320	-	chr15	56691202	56691320	-	chr15	56690912	56691085	+	L1PA6	56691187	56697340	6154	+	Id_2475	no	0	0	0	1	0	0	0	0	1	0	0	TEX9	+	-/+	TRUE	FALSE	FALSE
chr15	58654677	58654956	-	chr15	58654855	58654956	-	chr15	58654677	58654778	+	L1PA7	58654804	58661262	6459	+	Id_2478	no	1	0	0	0	0	0	0	0	0	0	0	no_gene	*	-/+	TRUE	FALSE	FALSE
chr15	71282841	71283459	+	chr15	71282841	71283100	+	chr15	71283067	71283459	-	L1PA3	71276985	71283120	6136	-	Id_2481	no	1	1	1	3	0	1	1	0	0	0	1	LRRC49	+	+/-	TRUE	FALSE	FALSE
chr15	71285550	71285967	+	chr15	71285550	71285851	+	chr15	71285857	71285967	-	L1P1	71284403	71285856	1454	-	Id_2482	no	0	0	0	0	0	1	0	1	0	1	0	LRRC49	+	+/-	TRUE	FALSE	FALSE
chr15	82090214	82090412	-	chr15	82090311	82090412	-	chr15	82090214	82090315	+	L1PA2	82090271	82096304	6034	+	Id_2489	no	0	0	0	0	0	0	1	0	0	0	0	no_gene	*	-/+	TRUE	FALSE	FALSE
chr15	84125309	84125847	+	chr15	84125309	84125583	+	chr15	84125532	84125847	-	L1HS	84119556	84125586	6031	-	Id_2490	no	0	1	0	0	0	0	0	0	3	13	2	SH3GL3	+	+/-	TRUE	TRUE	FALSE
chr15	90177191	90177653	-	chr15	90177552	90177653	-	chr15	90177191	90177292	+	L1PA3	90177549	90183532	5984	+	Id_2492	no	0	0	0	0	1	0	0	0	0	0	0	KIF7	-	-/+	TRUE	FALSE	FALSE
chr15	93939112	93939463	+	chr15	93939112	93939329	+	chr15	93939275	93939463	-	L1PA5	93933206	93939322	6117	-	Id_2494	no	2	0	1	2	0	0	0	2	0	0	1	no_gene	*	+/-	TRUE	FALSE	FALSE
chr15	94335315	94335553	-	chr15	94335452	94335553	-	chr15	94335315	94335416	+	L1PA4	94335448	94341611	6164	+	Id_2495	no	0	1	0	0	0	0	0	0	0	0	0	no_gene	*	-/+	TRUE	FALSE	FALSE
chr15	100607813	100608291	-	chr15	100607979	100608291	-	chr15	100607813	100608039	+	L1PA4	100607976	100614127	6152	+	Id_2497	no	0	2	0	0	1	0	1	0	1	2	0	ADAMTS17	-	-/+	TRUE	FALSE	FALSE
chr15	100623677	100624381	-	chr15	100624114	100624381	-	chr15	100623677	100624072	+	L1PA4	100624068	100630203	6136	+	ID_2498_2499	no	0	1	0	0	0	0	1	0	3	1	0	ADAMTS17	-	-/+	TRUE	FALSE	FALSE
chr16	9684243	9684495	+	chr16	9684243	9684344	+	chr16	9684394	9684495	-	L1HS	9678347	9684379	6033	-	Id_2503	no	0	0	0	0	0	0	0	0	1	0	0	no_gene	*	+/-	TRUE	FALSE	FALSE
chr16	13186499	13187195	+	chr16	13186499	13186809	+	chr16	13186798	13187195	-	L1PA6	13180707	13186812	6106	-	Id_2504	no	4	1	0	1	0	0	1	3	2	1	0	SHISA9	+	+/-	TRUE	FALSE	FALSE
chr16	31295872	31296300	+	chr16	31295872	31296160	+	chr16	31296174	31296300	-	L1PA5	31290058	31296174	6117	-	Id_2505	no	0	0	2	1	1	0	0	1	0	0	0	ITGAM	+	+/-	TRUE	FALSE	FALSE
chr16	34702950	34703366	-	chr16	34703078	34703366	-	chr16	34702950	34703074	+	L1PA3	34703067	34709064	5998	+	Id_2506	no	0	4	0	0	0	0	0	0	0	0	0	no_gene	*	-/+	TRUE	FALSE	FALSE
chr16	47216461	47216857	-	chr16	47216670	47216857	-	chr16	47216461	47216691	+	L1PA3	47216668	47222694	6027	+	Id_2507	no	1	0	0	0	0	0	0	1	1	0	1	ITFG1	-	-/+	TRUE	FALSE	FALSE
chr16	47471480	47471944	-	chr16	47471626	47471944	-	chr16	47471480	47471663	+	L1PA4	47471621	47477818	6198	+	Id_2508	no	3	2	2	1	2	0	1	1	1	3	0	ITFG1	-	-/+	TRUE	FALSE	FALSE
chr16	47580966	47581377	+	chr16	47580966	47581124	+	chr16	47581237	47581377	-	L1PA6	47574918	47581154	6237	-	Id_2509	no	0	0	0	0	0	0	0	0	0	2	0	PHKB	+	+/-	TRUE	FALSE	FALSE
chr16	47717514	47717995	+	chr16	47717514	47717819	+	chr16	47717753	47717995	-	L1PA4	47711681	47717823	6143	-	Id_2510	no	0	1	0	0	0	1	0	1	1	4	1	PHKB	+	+/-	TRUE	FALSE	FALSE
chr16	50376781	50377506	-	chr16	50377251	50377506	-	chr16	50376781	50377141	+	L1PA5	50377250	50383321	6072	+	Id_2511	no	0	0	1	0	0	0	1	0	0	1	1	BRD7	-	-/+	TRUE	FALSE	FALSE
chr16	51288557	51289390	+	chr16	51288557	51288959	+	chr16	51288910	51289390	-	L1PA4	51282816	51288962	6147	-	Id_2512	no	6	0	3	7	3	1	3	0	0	8	1	no_gene	*	+/-	TRUE	FALSE	FALSE
chr16	51363656	51363873	-	chr16	51363772	51363873	-	chr16	51363656	51363757	+	L1PA5	51363720	51369865	6146	+	Id_2513	no	0	0	0	0	0	0	1	0	0	0	0	no_gene	*	-/+	TRUE	FALSE	FALSE
chr16	53384110	53384517	+	chr16	53384110	53384211	+	chr16	53384416	53384517	-	L1PA5	53378343	53384429	6087	-	Id_2514	no	0	0	0	0	1	0	0	0	0	0	0	no_gene	*	+/-	TRUE	FALSE	FALSE
chr16	56424776	56425486	-	chr16	56425144	56425486	-	chr16	56424776	56425163	+	L1PA5	56425147	56428373	3227	+	Id_2515	no	3	5	4	2	5	2	2	5	5	4	1	AMFR	-	-/+	TRUE	FALSE	FALSE
chr16	58954716	58955268	+	chr16	58954716	58954899	+	chr16	58955102	58955268	-	L1PA7	58952548	58955008	2461	-	Id_2516	no	0	0	2	0	0	0	0	0	0	0	0	no_gene	*	+/-	TRUE	FALSE	FALSE
chr16	61815933	61816322	-	chr16	61816221	61816322	-	chr16	61815933	61816034	+	L1PA2	61815982	61822005	6024	+	Id_2517	no	0	0	0	0	0	0	0	0	0	1	0	CDH8	-	-/+	TRUE	FALSE	FALSE
chr16	61835165	61835743	-	chr16	61835369	61835743	-	chr16	61835165	61835424	+	L1PA2	61835359	61841393	6035	+	Id_2518	no	0	0	0	0	0	1	0	0	2	0	2	CDH8	-	-/+	TRUE	FALSE	FALSE
chr16	61935197	61952434	-	chr16	61952209	61952434	-	chr16	61935197	61935310	+	L1HS	61952207	61953694	1488	+	Id_2519	no	0	0	0	0	0	0	0	0	2	0	0	CDH8	-	-/+	TRUE	FALSE	TRUE
chr16	66529685	66530005	-	chr16	66529889	66530005	-	chr16	66529685	66529789	+	L1PA4	66529885	66536030	6146	+	Id_2525	no	1	0	1	0	0	0	1	0	0	0	0	no_gene	*	-/+	TRUE	FALSE	FALSE
chr16	68623040	68623615	+	chr16	68623040	68623376	+	chr16	68623345	68623615	-	L1HS	68617379	68623408	6030	-	Id_2526	no	0	0	0	0	1	0	1	0	4	0	0	no_gene	*	+/-	TRUE	FALSE	FALSE
chr16	72576962	72577237	-	chr16	72577136	72577237	-	chr16	72576962	72577063	+	L1PA7	72577103	72583588	6486	+	Id_2527	no	0	1	0	0	0	0	0	0	0	0	0	no_gene	*	-/+	TRUE	FALSE	FALSE
chr16	72661096	72661418	-	chr16	72661176	72661418	-	chr16	72661096	72661227	+	L1PA2	72661173	72667197	6025	+	Id_2528	no	0	2	0	0	1	0	1	0	0	0	0	no_gene	*	-/+	TRUE	FALSE	TRUE
chr16	72730119	72730758	+	chr16	72730119	72730421	+	chr16	72730457	72730758	-	L1PA4	72729245	72730423	1179	-	Id_2529	no	0	1	0	1	1	0	1	0	0	0	0	no_gene	*	+/-	TRUE	FALSE	FALSE
chr16	80253429	80253726	-	chr16	80253625	80253726	-	chr16	80253429	80253530	+	L1PA4	80253603	80259740	6138	+	Id_2533	no	1	0	0	0	0	0	0	0	0	0	0	LOC102724084	-	-/+	TRUE	FALSE	FALSE
chr16	82172642	82173149	-	chr16	82172863	82173149	-	chr16	82172642	82172857	+	L1PA2	82172856	82178863	6008	+	Id_2534	no	1	0	0	0	1	0	1	0	4	0	0	no_gene	*	-/+	TRUE	FALSE	TRUE
chr17	13758675	13759168	-	chr17	13758813	13759168	-	chr17	13758675	13758878	+	L1PA5	13758812	13764916	6105	+	Id_2535	no	1	1	1	2	1	1	2	2	1	0	0	no_gene	*	-/+	TRUE	FALSE	FALSE
chr17	28739707	28740406	+	chr17	28739707	28740035	+	chr17	28740025	28740406	-	L1PA6	28733832	28740041	6210	-	Id_2537	no	2	2	3	3	4	1	4	0	1	4	2	CPD	+	+/-	TRUE	FALSE	FALSE
chr17	32203864	32204276	-	chr17	32204155	32204276	-	chr17	32203864	32204093	+	L1PA4	32204154	32210268	6115	+	Id_2539	no	0	0	0	0	0	0	0	0	4	0	0	ASIC2	-	-/+	TRUE	FALSE	FALSE
chr17	32357109	32357618	-	chr17	32357406	32357618	-	chr17	32357109	32357425	+	L1PA4	32357389	32363554	6166	+	Id_2540	no	0	0	0	2	0	0	0	0	2	0	0	ASIC2	-	-/+	TRUE	FALSE	FALSE
chr17	53185827	53186425	+	chr17	53185827	53186228	+	chr17	53186206	53186425	-	L1PA7	53183138	53186232	3095	-	Id_2547	no	2	3	1	2	0	1	2	1	0	1	0	STXBP4	+	+/-	TRUE	FALSE	FALSE
chr17	58964458	58988014	+	chr17	58964458	58964559	+	chr17	58987913	58988014	-	L1PA2	58958801	58964835	6035	-	Id_2548	no	0	0	0	0	1	0	0	0	0	0	0	BCAS3	+	+/-	TRUE	FALSE	TRUE
chr17	59750222	59750542	-	chr17	59750441	59750542	-	chr17	59750222	59750323	+	L1PA6	59750418	59754066	3649	+	Id_2549	no	0	0	0	0	0	1	0	0	0	0	0	no_gene	*	-/+	TRUE	FALSE	FALSE
chr17	61382567	61383406	+	chr17	61382567	61382885	+	chr17	61382827	61383406	-	L1PA8	61380422	61382889	2468	-	ID_2552_2553	no	0	1	0	2	2	2	1	1	0	0	0	TANC2	+	+/-	TRUE	FALSE	FALSE
chr17	64598436	64598850	+	chr17	64598436	64598709	+	chr17	64598662	64598850	-	L1HS	64592697	64598713	6017	-	Id_2555	no	1	3	3	2	0	1	1	0	2	0	0	PRKCA	+	+/-	TRUE	TRUE	FALSE
chr18	980426	980781	+	chr18	980426	980544	+	chr18	980595	980781	-	L1PA8	978274	980558	2285	-	Id_2558	no	0	0	0	0	0	0	0	1	1	0	0	no_gene	*	+/-	TRUE	FALSE	FALSE
chr18	4892685	4892924	-	chr18	4892823	4892924	-	chr18	4892685	4892786	+	L1PA5	4892794	4898716	5923	+	Id_2559	no	0	0	0	0	0	0	1	0	0	0	0	no_gene	*	-/+	TRUE	FALSE	FALSE
chr18	8063179	8063688	+	chr18	8063179	8063439	+	chr18	8063416	8063688	-	L1PA2	8057450	8063461	6012	-	Id_2562	no	0	1	0	0	0	2	1	1	0	0	0	PTPRM	+	+/-	TRUE	FALSE	FALSE
chr18	9983140	9983370	+	chr18	9983140	9983241	+	chr18	9983269	9983370	-	L1PA6	9982519	9983272	754	-	Id_2563	no	0	0	0	0	0	0	1	0	0	0	0	no_gene	*	+/-	TRUE	FALSE	FALSE
chr18	12208047	12208515	+	chr18	12208047	12208148	+	chr18	12208414	12208515	-	L1PA2	12202443	12208457	6015	-	Id_2564	no	0	0	0	0	0	0	0	0	1	0	0	C18orf61	+	+/-	TRUE	FALSE	TRUE
chr18	14064731	14065177	-	chr18	14064991	14065177	-	chr18	14064731	14065054	+	L1PA5	14064985	14071099	6115	+	Id_2565	no	0	2	0	2	2	2	1	1	2	0	0	no_gene	*	-/+	TRUE	FALSE	FALSE
chr18	20109486	20109715	-	chr18	20109614	20109715	-	chr18	20109486	20109587	+	L1PA2	20109599	20115627	6029	+	Id_2567	no	0	1	0	0	0	0	0	0	0	0	0	no_gene	*	-/+	TRUE	FALSE	FALSE
chr18	20465276	20465459	-	chr18	20465358	20465459	-	chr18	20465276	20465377	+	L1PA5	20465358	20471483	6126	+	Id_2568	no	0	1	0	0	0	0	0	0	0	0	0	no_gene	*	-/+	TRUE	FALSE	FALSE
chr18	22204804	22205151	+	chr18	22204804	22204905	+	chr18	22205050	22205151	-	L1PA2	22199006	22205036	6031	-	Id_2570	no	1	0	0	0	0	0	0	0	0	0	0	no_gene	*	+/-	TRUE	FALSE	FALSE
chr18	22846263	22846593	-	chr18	22846442	22846593	-	chr18	22846263	22846379	+	L1PA7	22846416	22852886	6471	+	Id_2571	no	1	0	1	0	0	0	0	0	0	0	0	ZNF521	-	-/+	TRUE	FALSE	FALSE
chr18	24743805	24744083	+	chr18	24743805	24743922	+	chr18	24743923	24744083	-	L1PA4	24742627	24743924	1298	-	Id_2572	no	0	0	0	0	0	0	0	1	0	0	1	CHST9	-	+/-	TRUE	FALSE	FALSE
chr18	24859484	24859616	-	chr18	24859515	24859616	-	chr18	24859484	24859585	+	L1PA3	24859515	24865542	6028	+	Id_2573	no	0	1	0	0	0	0	0	0	0	0	0	no_gene	*	-/+	TRUE	FALSE	FALSE
chr18	32251221	32251771	+	chr18	32251221	32251491	+	chr18	32251482	32251771	-	L1PA4	32245393	32251491	6099	-	Id_2581	no	4	2	4	3	1	3	1	1	1	1	1	DTNA	+	+/-	TRUE	FALSE	FALSE
chr18	32270343	32270735	+	chr18	32270343	32270547	+	chr18	32270492	32270735	-	L1PA7	32264113	32270555	6443	-	Id_2582	no	1	4	5	3	4	1	0	0	0	1	2	DTNA	+	+/-	TRUE	FALSE	FALSE
chr18	32474603	32474889	-	chr18	32474740	32474889	-	chr18	32474603	32474712	+	L1PA3	32474738	32480892	6155	+	Id_2583	no	0	0	0	0	0	0	0	0	0	1	1	no_gene	*	-/+	TRUE	FALSE	FALSE
chr18	32732427	32732712	+	chr18	32732427	32732578	+	chr18	32732561	32732712	-	L1PA8	32726994	32732593	5600	-	Id_2584	no	2	0	0	0	0	1	0	1	0	0	0	no_gene	*	+/-	TRUE	FALSE	FALSE
chr18	33477198	33477594	-	chr18	33477455	33477594	-	chr18	33477198	33477429	+	L1PA4	33477443	33483600	6158	+	Id_2585	no	0	0	1	3	0	0	0	0	0	0	0	no_gene	*	-/+	TRUE	FALSE	FALSE
chr18	35412763	35413057	+	chr18	35412763	35412864	+	chr18	35412956	35413057	-	L1PA4	35408252	35412895	4644	-	Id_2586	no	0	0	0	0	0	0	0	0	1	0	0	no_gene	*	+/-	TRUE	FALSE	FALSE
chr18	37145402	37145687	-	chr18	37145563	37145687	-	chr18	37145402	37145582	+	L1PA2	37145556	37151598	6043	+	Id_2588	no	0	0	0	0	0	2	0	0	0	0	0	LINC00669	-	-/+	TRUE	FALSE	FALSE
chr18	46741887	46742451	-	chr18	46742165	46742451	-	chr18	46741887	46742076	+	L1PA3	46742138	46748286	6149	+	Id_2594	no	0	0	0	0	0	0	0	0	0	3	0	DYM	-	-/+	TRUE	FALSE	FALSE
chr18	50787462	50787963	+	chr18	50787462	50787710	+	chr18	50787669	50787963	-	L1PA4	50781584	50787721	6138	-	Id_2597	no	0	2	0	0	3	0	0	0	1	0	0	DCC	+	+/-	TRUE	FALSE	FALSE
chr18	65393497	65393911	+	chr18	65393497	65393724	+	chr18	65393724	65393911	-	L1PA7	65392707	65393727	1021	-	Id_2601	no	0	1	3	0	0	0	0	0	0	1	0	LOC643542	+	+/-	TRUE	FALSE	FALSE
chr18	66457896	66458190	+	chr18	66457896	66458045	+	chr18	66458034	66458190	-	L1PA2	66452071	66458090	6020	-	Id_2603	no	0	1	1	0	0	0	1	0	0	0	0	CCDC102B	+	+/-	TRUE	FALSE	FALSE
chr18	68016046	68016673	+	chr18	68016046	68016314	+	chr18	68016265	68016673	-	L1PA5	68010177	68016317	6141	-	Id_2606	no	2	0	0	0	1	1	2	1	1	0	0	no_gene	*	+/-	TRUE	FALSE	TRUE
chr18	68419528	68420045	+	chr18	68419528	68419808	+	chr18	68419755	68420045	-	L1HS	68413785	68419817	6033	-	Id_2608	no	0	1	2	1	2	2	1	1	0	0	0	no_gene	*	+/-	TRUE	FALSE	FALSE
chr18	68584167	68584597	+	chr18	68584167	68584422	+	chr18	68584436	68584597	-	L1PA7	68580645	68584425	3781	-	Id_2609	no	0	2	0	0	1	0	2	0	0	0	0	no_gene	*	+/-	TRUE	FALSE	FALSE
chr18	71720034	71720319	-	chr18	71720218	71720319	-	chr18	71720034	71720135	+	L1PA4	71720193	71726614	6422	+	Id_2610	no	0	0	0	0	0	0	0	0	0	1	0	no_gene	*	-/+	TRUE	FALSE	FALSE
chr18	75133614	75134240	+	chr18	75133614	75133955	+	chr18	75133906	75134240	-	L1PA3	75127932	75133958	6027	-	Id_2612	no	12	0	3	34	3	6	1	2	0	0	1	no_gene	*	+/-	TRUE	FALSE	FALSE
chr18	75249892	75250713	+	chr18	75249892	75250252	+	chr18	75250195	75250713	-	L1PA5	75244097	75250256	6160	-	Id_2613	no	18	0	1	25	0	3	0	3	0	0	0	no_gene	*	+/-	TRUE	FALSE	FALSE
chr18	77050447	77051084	+	chr18	77050447	77050759	+	chr18	77050772	77051084	-	L1PA3	77044621	77050766	6146	-	Id_2614	no	0	2	1	1	1	3	0	0	1	1	0	ATP9B	+	+/-	TRUE	FALSE	FALSE
chr19	146399	146791	-	chr19	146509	146791	-	chr19	146399	146514	+	L1PA7	146476	152899	6424	+	Id_2615	no	1	0	0	0	0	0	0	0	1	0	0	no_gene	*	-/+	TRUE	FALSE	FALSE
chr19	17071752	17072004	-	chr19	17071903	17072004	-	chr19	17071752	17071853	+	L1PA6	17071851	17075788	3938	+	Id_2617	no	0	0	0	0	0	0	0	0	0	0	1	CPAMD8	-	-/+	TRUE	FALSE	FALSE
chr19	21738588	21739120	+	chr19	21738588	21738879	+	chr19	21738878	21739120	-	L1PA8	21737463	21738890	1428	-	Id_2619	no	0	0	1	2	0	1	1	0	0	0	0	no_gene	*	+/-	TRUE	FALSE	FALSE
chr19	22854399	22854669	-	chr19	22854557	22854669	-	chr19	22854399	22854500	+	L1PA5	22854505	22856270	1766	+	Id_2621	no	0	1	0	1	0	0	0	0	0	0	0	no_gene	*	-/+	TRUE	FALSE	FALSE
chr19	24300421	24300748	+	chr19	24300421	24300627	+	chr19	24300645	24300748	-	L1P1	24298499	24300645	2147	-	Id_2626	no	0	0	3	1	0	1	0	1	0	0	0	ZNF254	+	+/-	TRUE	FALSE	FALSE
chr19	33084232	33084833	+	chr19	33084232	33084501	+	chr19	33084442	33084833	-	L1PA3	33078418	33084501	6084	-	Id_2629	no	3	0	0	1	0	1	2	0	0	1	0	no_gene	*	+/-	TRUE	FALSE	FALSE
chr19	37545180	37545552	+	chr19	37545180	37545281	+	chr19	37545395	37545552	-	L1PA4	37539623	37545405	5783	-	Id_2630	no	0	0	0	0	0	0	0	0	2	0	0	no_gene	*	+/-	TRUE	FALSE	FALSE
chr19	44730854	44731270	+	chr19	44730854	44731078	+	chr19	44731046	44731270	-	L1P1	44725366	44731078	5713	-	Id_2633	no	2	0	0	1	1	0	0	0	0	0	0	ZNF227	+	+/-	TRUE	FALSE	FALSE
chr19	53713745	53714431	+	chr19	53713745	53713999	+	chr19	53714101	53714431	-	L1PA7	53709189	53714016	4828	-	ID_2634_2635	no	0	0	0	0	1	1	1	0	0	0	0	no_gene	*	+/-	TRUE	FALSE	FALSE
chr19	55097181	55097489	+	chr19	55097181	55097345	+	chr19	55097352	55097489	-	L1HS	55091667	55097367	5701	-	Id_2636	no	0	1	0	0	0	0	0	0	0	1	0	LILRA2	+	+/-	TRUE	FALSE	FALSE
chr2	3372773	3373180	-	chr2	3373023	3373180	-	chr2	3372773	3372994	+	L1PA3	3373017	3379166	6150	+	Id_212	no	1	0	0	1	1	1	0	0	0	0	0	TSSC1	-	-/+	TRUE	FALSE	FALSE
chr2	10073137	10073848	+	chr2	10073137	10073418	+	chr2	10073422	10073848	-	L1PA6	10069586	10073421	3836	-	ID_214_215	no	1	0	0	1	3	1	0	1	1	0	0	TAF1B	+	+/-	TRUE	FALSE	FALSE
chr2	12279558	12279824	+	chr2	12279558	12279689	+	chr2	12279722	12279824	-	L1PA7	12274226	12279737	5512	-	Id_216	no	0	0	0	0	0	0	1	1	0	0	0	LOC100506457	+	+/-	TRUE	FALSE	FALSE
chr2	14221803	14222186	-	chr2	14222085	14222186	-	chr2	14221803	14221904	+	L1PA7	14221942	14225356	3415	+	Id_217	no	0	0	0	1	0	0	0	0	0	0	0	no_gene	*	-/+	TRUE	FALSE	FALSE
chr2	14239174	14239405	-	chr2	14239291	14239405	-	chr2	14239174	14239275	+	L1PA4	14239258	14245416	6159	+	Id_218	no	1	0	0	1	0	0	0	0	0	0	0	no_gene	*	-/+	TRUE	FALSE	FALSE
chr2	15456143	15456655	-	chr2	15456376	15456655	-	chr2	15456143	15456440	+	L1PA6	15456373	15462508	6136	+	Id_219	no	6	3	0	2	1	3	8	5	1	2	5	NBAS	-	-/+	TRUE	FALSE	FALSE
chr2	18326298	18326655	+	chr2	18326298	18326535	+	chr2	18326484	18326655	-	L1PA6	18320350	18326551	6202	-	Id_221	no	0	0	0	0	0	0	2	0	0	0	0	no_gene	*	+/-	TRUE	FALSE	FALSE
chr2	18645464	18645757	+	chr2	18645464	18645565	+	chr2	18645656	18645757	-	L1PA7	18639473	18645589	6117	-	Id_222	no	0	0	0	0	0	0	1	0	0	0	0	no_gene	*	+/-	TRUE	FALSE	FALSE
chr2	19202019	19202243	+	chr2	19202019	19202120	+	chr2	19202142	19202243	-	L1PA7	19199663	19202204	2542	-	Id_226	no	1	0	0	0	0	0	0	0	0	0	0	no_gene	*	+/-	TRUE	FALSE	FALSE
chr2	19220421	19220741	+	chr2	19220421	19220522	+	chr2	19220640	19220741	-	L1PA7	19218165	19220706	2542	-	Id_227	no	0	0	0	0	0	0	0	1	0	0	0	no_gene	*	+/-	TRUE	FALSE	FALSE
chr2	19505378	19505871	-	chr2	19505603	19505871	-	chr2	19505378	19505627	+	L1PA2	19505600	19511623	6024	+	Id_228	no	0	1	0	0	0	0	2	1	0	3	0	no_gene	*	-/+	TRUE	FALSE	TRUE
chr2	23958976	23959542	-	chr2	23959441	23959542	-	chr2	23958976	23959077	+	L1PA4	23959438	23965581	6144	+	Id_229	no	0	1	0	0	0	0	0	0	0	0	0	no_gene	*	-/+	TRUE	FALSE	FALSE
chr2	25029031	25029463	+	chr2	25029031	25029332	+	chr2	25029303	25029463	-	L1PA4	25023192	25029340	6149	-	Id_230	no	0	0	1	1	2	1	1	0	0	0	0	CENPO	+	+/-	TRUE	FALSE	FALSE
chr2	31126887	31127275	-	chr2	31127065	31127275	-	chr2	31126887	31127017	+	L1PA2	31127064	31133089	6026	+	Id_232	no	0	0	0	0	0	0	0	1	3	0	0	no_gene	*	-/+	TRUE	FALSE	FALSE
chr2	32331321	32331934	+	chr2	32331321	32331651	+	chr2	32331649	32331934	-	L1PA5	32325536	32331655	6120	-	Id_234	no	1	2	2	2	0	1	1	1	0	3	0	SPAST	+	+/-	TRUE	FALSE	FALSE
chr2	38190050	38190452	+	chr2	38190050	38190302	+	chr2	38190322	38190452	-	L1PA7	38183799	38190308	6510	-	Id_236	no	0	1	1	0	0	0	0	0	1	0	0	RMDN2	+	+/-	TRUE	FALSE	FALSE
chr2	38237680	38238206	+	chr2	38237680	38238000	+	chr2	38237966	38238206	-	L1PA4	38231838	38238001	6164	-	Id_237	no	1	2	1	0	0	2	1	1	0	0	0	RMDN2	+	+/-	TRUE	FALSE	FALSE
chr2	38365575	38365872	+	chr2	38365575	38365676	+	chr2	38365771	38365872	-	L1PA4	38359549	38365734	6186	-	Id_238	no	1	0	0	0	0	0	0	0	0	0	0	CYP1B1-AS1	+	+/-	TRUE	FALSE	FALSE
chr2	39808145	39808466	+	chr2	39808145	39808278	+	chr2	39808329	39808466	-	L1PA5	39802132	39808292	6161	-	Id_241	no	0	0	0	0	1	0	0	1	0	0	0	LOC728730	+	+/-	TRUE	FALSE	FALSE
chr2	43216573	43216733	-	chr2	43216632	43216733	-	chr2	43216573	43216674	+	L1PA3	43216615	43222642	6028	+	Id_245	no	0	0	0	0	0	0	0	0	1	0	0	no_gene	*	-/+	TRUE	FALSE	FALSE
chr2	45652431	45652849	-	chr2	45652664	45652849	-	chr2	45652431	45652565	+	L1PA7	45652654	45654421	1768	+	Id_246	no	0	0	0	0	0	1	1	1	0	0	0	SRBD1	-	-/+	TRUE	FALSE	FALSE
chr2	48934987	48935564	+	chr2	48934987	48935295	+	chr2	48935285	48935564	-	L1PA6	48929403	48935299	5897	-	Id_248	no	0	0	0	1	0	0	2	0	0	0	0	LHCGR	-	+/-	TRUE	FALSE	FALSE
chr2	48995040	48995416	+	chr2	48995040	48995141	+	chr2	48995315	48995416	-	L1PA7	48993319	48995165	1847	-	Id_249	no	0	0	0	0	0	0	1	0	0	0	0	STON1-GTF2A1L	+	+/-	TRUE	FALSE	FALSE
chr2	50584700	50585329	-	chr2	50584924	50585329	-	chr2	50584700	50584976	+	L1PA7	50584922	50591386	6465	+	Id_250	no	2	3	0	0	6	0	11	0	4	1	1	NRXN1	-	-/+	TRUE	FALSE	FALSE
chr2	51545731	51546133	+	chr2	51545731	51545919	+	chr2	51545996	51546133	-	L1PA4	51539859	51545983	6125	-	Id_251	no	2	0	0	0	1	1	0	0	0	0	0	no_gene	*	+/-	TRUE	FALSE	FALSE
chr2	51728407	51728667	+	chr2	51728407	51728508	+	chr2	51728566	51728667	-	L1PA5	51726248	51728577	2330	-	Id_252	no	0	0	0	0	0	0	1	0	0	0	0	no_gene	*	+/-	TRUE	FALSE	FALSE
chr2	52272554	52272866	+	chr2	52272554	52272655	+	chr2	52272765	52272866	-	L1PA3	52266543	52272690	6148	-	Id_256	no	0	0	0	0	0	0	1	0	0	0	0	no_gene	*	+/-	TRUE	FALSE	FALSE
chr2	56041033	56041281	-	chr2	56041178	56041281	-	chr2	56041033	56041231	+	L1PA4	56041167	56047290	6124	+	Id_258	no	0	0	2	0	0	0	0	0	0	0	0	no_gene	*	-/+	TRUE	FALSE	FALSE
chr2	57645651	57645984	-	chr2	57645875	57645984	-	chr2	57645651	57645754	+	L1PA2	57645845	57651854	6010	+	Id_259	no	0	1	0	0	0	0	0	0	0	1	0	no_gene	*	-/+	TRUE	FALSE	FALSE
chr2	57835855	57836250	-	chr2	57836149	57836250	-	chr2	57835855	57835956	+	L1PA3	57835982	57841983	6002	+	Id_260	no	0	0	0	0	0	0	0	0	0	1	0	no_gene	*	-/+	TRUE	FALSE	FALSE
chr2	60261837	60262295	-	chr2	60262194	60262295	-	chr2	60261837	60261938	+	L1PA4	60262008	60267888	5881	+	Id_262	no	0	0	0	0	0	0	1	0	0	0	0	no_gene	*	-/+	TRUE	FALSE	FALSE
chr2	62813828	62814303	+	chr2	62813828	62814027	+	chr2	62814117	62814303	-	L1PA4	62808020	62814121	6102	-	Id_263	no	0	0	0	0	0	0	0	0	0	2	0	no_gene	*	+/-	TRUE	FALSE	FALSE
chr2	63437146	63437862	-	chr2	63437612	63437862	-	chr2	63437146	63437546	+	L1PA5	63437611	63443856	6246	+	Id_265	no	1	0	0	1	0	0	0	0	0	0	2	WDPCP	-	-/+	TRUE	FALSE	FALSE
chr2	64153463	64153997	-	chr2	64153650	64153997	-	chr2	64153463	64153662	+	L1PA7	64153650	64159799	6150	+	Id_270	no	6	3	8	5	1	0	3	2	0	2	0	VPS54	-	-/+	TRUE	FALSE	FALSE
chr2	66196138	66196544	+	chr2	66196138	66196330	+	chr2	66196329	66196544	-	L1PA4	66190195	66196348	6154	-	Id_271	no	0	0	0	0	2	0	0	1	0	0	0	no_gene	*	+/-	TRUE	TRUE	FALSE
chr2	66371869	66372330	+	chr2	66371869	66372016	+	chr2	66372079	66372330	-	L1PA3	66366081	66372071	5991	-	Id_272	no	0	0	0	1	0	0	1	0	0	0	0	no_gene	*	+/-	TRUE	FALSE	FALSE
chr2	66842608	66843010	+	chr2	66842608	66842709	+	chr2	66842909	66843010	-	L1PA6	66836777	66842896	6120	-	Id_273	no	1	0	0	0	0	0	0	0	0	0	0	LOC100507073	+	+/-	TRUE	FALSE	FALSE
chr2	66875719	66875972	+	chr2	66875719	66875820	+	chr2	66875871	66875972	-	L1PA4	66869780	66875875	6096	-	Id_274	no	0	0	0	0	0	0	0	1	0	0	0	LOC100507073	+	+/-	TRUE	FALSE	FALSE
chr2	67422986	67423262	+	chr2	67422986	67423087	+	chr2	67423161	67423262	-	L1PA4	67416943	67423099	6157	-	Id_276	no	0	0	0	0	1	0	0	0	0	0	0	LOC102800447	+	+/-	TRUE	FALSE	FALSE
chr2	67881054	67881397	-	chr2	67881296	67881397	-	chr2	67881054	67881155	+	L1P1	67881196	67883638	2443	+	Id_277	no	0	0	0	0	0	0	1	0	0	0	0	no_gene	*	-/+	TRUE	FALSE	FALSE
chr2	71644229	71650165	+	chr2	71644229	71644631	+	chr2	71644570	71650165	-	L1HS	71638604	71644631	6028	-	ID_281_282	no	5	8	14	7	8	8	15	5	1	15	3	ZNF638	+	+/-	TRUE	TRUE	TRUE
chr2	73875156	73875720	+	chr2	73875156	73875427	+	chr2	73875457	73875720	-	L1P1	73872462	73875468	3007	-	Id_285	no	0	1	2	0	1	0	2	0	1	0	0	ALMS1P	+	+/-	TRUE	FALSE	FALSE
chr2	73897550	73898052	+	chr2	73897550	73897756	+	chr2	73897734	73898052	-	L1PA5	73891627	73897757	6131	-	Id_286	no	1	0	0	0	0	0	1	0	1	0	0	ALMS1P	+	+/-	TRUE	FALSE	FALSE
chr2	73948389	73948772	-	chr2	73948526	73948772	-	chr2	73948389	73948504	+	L1PA3	73948522	73954676	6155	+	Id_287	no	0	0	1	0	0	0	1	0	0	0	0	no_gene	*	-/+	TRUE	FALSE	FALSE
chr2	76578243	76578598	+	chr2	76578243	76578449	+	chr2	76578454	76578598	-	L1PA3	76572278	76578454	6177	-	Id_289	no	0	1	0	0	0	0	0	0	1	0	0	no_gene	*	+/-	TRUE	FALSE	FALSE
chr2	77388901	77389405	-	chr2	77389041	77389405	-	chr2	77388901	77389050	+	L1PA5	77389033	77395089	6057	+	Id_292	no	0	4	2	0	0	0	3	0	6	0	0	LRRTM4	-	-/+	TRUE	FALSE	FALSE
chr2	77819622	77820236	-	chr2	77820135	77820236	-	chr2	77819622	77819723	+	L1PA3	77819957	77825971	6015	+	Id_294	no	0	0	0	0	0	0	0	0	0	1	0	no_gene	*	-/+	TRUE	FALSE	TRUE
chr2	77980545	77981065	-	chr2	77980898	77981065	-	chr2	77980545	77980898	+	L1PA2	77980898	77986904	6007	+	ID_295_296	no	0	0	0	0	0	0	0	0	0	1	1	LOC101927967	-	-/+	TRUE	FALSE	FALSE
chr2	79515203	79515434	+	chr2	79515203	79515304	+	chr2	79515333	79515434	-	L1PA3	79509382	79515397	6016	-	Id_298	no	0	0	0	0	0	0	0	0	1	0	0	no_gene	*	+/-	TRUE	FALSE	FALSE
chr2	80325922	80326483	+	chr2	80325922	80326276	+	chr2	80326264	80326483	-	L1PA4	80320127	80326280	6154	-	Id_300	no	2	1	0	2	1	0	3	0	2	0	1	CTNNA2	+	+/-	TRUE	FALSE	FALSE
chr2	80443287	80443590	+	chr2	80443287	80443489	+	chr2	80443435	80443590	-	L1PA5	80437338	80443503	6166	-	Id_301	no	0	1	0	0	0	0	1	0	0	0	0	CTNNA2	+	+/-	TRUE	FALSE	FALSE
chr2	95758149	95758840	-	chr2	95758488	95758840	-	chr2	95758149	95758553	+	L1PA6	95758488	95764597	6110	+	Id_304	no	0	3	7	2	3	6	3	5	1	6	3	MRPS5	-	-/+	TRUE	FALSE	FALSE
chr2	96534942	96535604	-	chr2	96535277	96535604	-	chr2	96534942	96535277	+	L1PA3	96535277	96541438	6162	+	Id_306	no	5	1	3	4	1	0	1	4	1	4	1	no_gene	*	-/+	TRUE	FALSE	FALSE
chr2	96711744	96711961	+	chr2	96711744	96711845	+	chr2	96711860	96711961	-	L1PA6	96705709	96711852	6144	-	Id_307	no	0	0	0	0	0	0	1	0	0	0	0	no_gene	*	+/-	TRUE	FALSE	FALSE
chr2	97897203	97897862	+	chr2	97897203	97897516	+	chr2	97897446	97897862	-	L1PA3	97891364	97897516	6153	-	Id_308	no	7	2	6	8	6	2	4	5	7	12	2	ANKRD36	+	+/-	TRUE	FALSE	FALSE
chr2	98141717	98142208	-	chr2	98141883	98142208	-	chr2	98141717	98141948	+	L1PA3	98141883	98148029	6147	+	Id_311	no	0	0	1	3	0	0	4	1	0	0	4	ANKRD36B	-	-/+	TRUE	FALSE	FALSE
chr2	103496472	103496741	+	chr2	103496472	103496573	+	chr2	103496640	103496741	-	L1PA3	103490479	103496633	6155	-	Id_314	no	0	0	0	1	0	0	0	0	0	0	0	no_gene	*	+/-	TRUE	FALSE	FALSE
chr2	106746130	106747722	-	chr2	106747353	106747722	-	chr2	106746130	106747304	+	L1PA2	106747348	106753381	6034	+	ID_317_318	no	0	1	0	1	0	1	1	0	0	0	0	UXS1	-	-/+	TRUE	FALSE	FALSE
chr2	114234802	114235297	+	chr2	114234802	114235121	+	chr2	114235054	114235297	-	L1PA3	114229058	114235122	6065	-	Id_320	no	1	3	6	2	0	0	3	2	3	4	0	CBWD2	+	+/-	TRUE	FALSE	FALSE
chr2	114776596	114776856	+	chr2	114776596	114776697	+	chr2	114776755	114776856	-	L1PA3	114770528	114776703	6176	-	Id_321	no	0	1	0	0	0	0	0	0	0	0	0	no_gene	*	+/-	TRUE	FALSE	FALSE
chr2	115171477	115171874	+	chr2	115171477	115171686	+	chr2	115171761	115171874	-	L1PA6	115166436	115171713	5278	-	Id_322	no	2	0	0	0	0	0	0	0	0	0	0	no_gene	*	+/-	TRUE	FALSE	FALSE
chr2	116139905	116140494	+	chr2	116139905	116140140	+	chr2	116140150	116140494	-	L1PA3	116134126	116140149	6024	-	Id_323	no	0	0	0	0	2	0	1	0	1	1	3	DPP10	+	+/-	TRUE	FALSE	FALSE
chr2	118380650	118380948	-	chr2	118380830	118380948	-	chr2	118380650	118380858	+	L1PA3	118380829	118386852	6024	+	Id_324	no	0	1	0	0	2	0	0	0	0	0	0	no_gene	*	-/+	TRUE	FALSE	FALSE
chr2	119215165	119215430	+	chr2	119215165	119215308	+	chr2	119215326	119215430	-	L1PA7	119208902	119215314	6413	-	Id_326	no	1	0	1	0	0	0	0	0	0	0	0	no_gene	*	+/-	TRUE	FALSE	FALSE
chr2	122776099	122776510	+	chr2	122776099	122776280	+	chr2	122776281	122776510	-	L1PA2	122770249	122776284	6036	-	Id_330	no	0	0	0	0	0	0	2	0	0	0	0	no_gene	*	+/-	TRUE	FALSE	FALSE
chr2	134304297	134304682	-	chr2	134304471	134304682	-	chr2	134304297	134304491	+	L1PA2	134304436	134310329	5894	+	Id_335	no	1	2	1	0	0	0	0	0	0	1	0	NCKAP5	-	-/+	TRUE	FALSE	FALSE
chr2	135582872	135583195	-	chr2	135583030	135583195	-	chr2	135582872	135583020	+	L1PA2	135583021	135589028	6008	+	Id_336	no	0	0	1	1	0	1	0	0	0	0	0	no_gene	*	-/+	TRUE	FALSE	FALSE
chr2	136160433	136160766	-	chr2	136160665	136160766	-	chr2	136160433	136160534	+	L1PA4	136160545	136162429	1885	+	Id_337	no	0	1	0	0	0	0	0	0	0	0	0	ZRANB3	-	-/+	TRUE	FALSE	FALSE
chr2	137704507	137704851	+	chr2	137704507	137704608	+	chr2	137704751	137704851	-	L1PA6	137698434	137704691	6258	-	Id_338	no	0	0	1	0	0	0	0	0	0	0	0	no_gene	*	+/-	TRUE	FALSE	FALSE
chr2	137834075	137834426	+	chr2	137834075	137834176	+	chr2	137834325	137834426	-	L1PA4	137828134	137834307	6174	-	Id_340	no	1	0	0	0	0	0	0	0	0	0	0	THSD7B	+	+/-	TRUE	FALSE	FALSE
chr2	144418998	144419350	-	chr2	144419133	144419350	-	chr2	144418998	144419147	+	L1PA2	144419131	144425156	6026	+	Id_346	no	0	0	1	0	0	1	0	0	1	0	0	ARHGAP15	+	-/+	TRUE	FALSE	FALSE
chr2	144618474	144618701	-	chr2	144618600	144618701	-	chr2	144618474	144618575	+	L1HS	144618525	144624556	6032	+	Id_347	no	0	0	0	1	0	0	0	0	0	0	0	no_gene	*	-/+	TRUE	FALSE	FALSE
chr2	145396598	145396757	+	chr2	145396598	145396699	+	chr2	145396656	145396757	-	L1PA7	145392119	145396709	4591	-	Id_348	no	0	1	0	0	0	0	0	0	0	0	0	no_gene	*	+/-	TRUE	FALSE	FALSE
chr2	145971712	145971973	+	chr2	145971712	145971813	+	chr2	145971872	145971973	-	L1PA7	145969409	145971845	2437	-	Id_349	no	0	0	0	0	0	0	0	0	1	0	0	no_gene	*	+/-	TRUE	FALSE	FALSE
chr2	149086022	149086595	+	chr2	149086022	149086306	+	chr2	149086414	149086595	-	L1PA3	149080413	149086423	6011	-	Id_350	no	0	0	0	0	0	0	0	1	0	1	0	MBD5	+	+/-	TRUE	FALSE	FALSE
chr2	150357051	150357400	+	chr2	150357051	150357180	+	chr2	150357181	150357400	-	L1PA8	150350772	150357184	6413	-	Id_352	no	1	1	0	0	0	0	0	0	0	0	0	no_gene	*	+/-	TRUE	FALSE	FALSE
chr2	150653040	150653396	+	chr2	150653040	150653141	+	chr2	150653295	150653396	-	L1PA5	150647144	150653267	6124	-	Id_355	no	1	0	0	0	0	0	0	0	0	0	0	LOC101929231	+	+/-	TRUE	FALSE	FALSE
chr2	155010277	155010849	+	chr2	155010277	155010594	+	chr2	155010528	155010849	-	L1PA3	155004432	155010594	6163	-	Id_356	no	0	7	3	0	0	0	5	0	1	4	0	GALNT13	+	+/-	TRUE	FALSE	FALSE
chr2	157232684	157233038	+	chr2	157232684	157232785	+	chr2	157232937	157233038	-	L1PA5	157226774	157232901	6128	-	Id_357	no	0	0	0	0	0	0	0	1	0	0	0	no_gene	*	+/-	TRUE	FALSE	FALSE
chr2	157824867	157825055	+	chr2	157824867	157824968	+	chr2	157824954	157825055	-	L1PA3	157818839	157824995	6157	-	Id_358	no	0	0	0	0	0	0	0	0	1	0	0	no_gene	*	+/-	TRUE	FALSE	FALSE
chr2	158422597	158422982	-	chr2	158422881	158422982	-	chr2	158422597	158422698	+	L1HS	158422865	158428889	6025	+	Id_359	no	0	0	0	0	0	0	0	0	0	1	0	ACVR1C	-	-/+	TRUE	FALSE	TRUE
chr2	159207573	159207882	-	chr2	159207753	159207882	-	chr2	159207573	159207766	+	L1PA2	159207743	159213754	6012	+	Id_361	no	1	0	0	0	1	0	1	0	0	0	0	CCDC148	-	-/+	TRUE	FALSE	FALSE
chr2	159215755	159216015	-	chr2	159215898	159216015	-	chr2	159215755	159215905	+	L1PA7	159215897	159222325	6429	+	Id_362	no	0	1	0	0	0	0	0	0	0	0	1	CCDC148	-	-/+	TRUE	FALSE	FALSE
chr2	159898114	159898827	+	chr2	159898114	159898431	+	chr2	159898369	159898827	-	L1PA6	159896739	159898432	1694	-	Id_363	no	5	4	7	2	2	7	7	6	2	5	0	TANC1	+	+/-	TRUE	FALSE	FALSE
chr2	160211751	160212504	-	chr2	160212213	160212504	-	chr2	160211751	160212197	+	L1PA7	160212205	160218630	6426	+	Id_364	no	1	0	0	1	0	1	1	2	1	0	0	BAZ2B	-	-/+	TRUE	FALSE	FALSE
chr2	161619469	161619814	+	chr2	161619469	161619570	+	chr2	161619713	161619814	-	L1PA3	161613429	161619601	6173	-	Id_365	no	0	0	0	0	0	0	1	0	0	0	0	no_gene	*	+/-	TRUE	FALSE	FALSE
chr2	168666644	168667198	+	chr2	168666644	168666930	+	chr2	168666925	168667198	-	L1PA4	168660836	168666936	6101	-	Id_372	no	4	1	0	4	0	0	0	1	1	0	0	no_gene	*	+/-	TRUE	FALSE	FALSE
chr2	168691455	168691688	-	chr2	168691587	168691688	-	chr2	168691455	168691556	+	L1PA3	168691552	168697699	6148	+	Id_373	no	0	0	0	1	0	0	0	0	0	0	0	B3GALT1	+	-/+	TRUE	FALSE	FALSE
chr2	171486349	171486701	-	chr2	171486600	171486701	-	chr2	171486349	171486450	+	L1PA5	171486443	171488267	1825	+	Id_378	no	0	0	0	0	0	0	1	0	0	0	0	MYO3B	+	-/+	TRUE	FALSE	FALSE
chr2	172618217	172618767	+	chr2	172618217	172618501	+	chr2	172618456	172618767	-	L1PA7	172615976	172618503	2528	-	Id_379	no	6	3	4	2	2	0	7	3	1	3	1	no_gene	*	+/-	TRUE	FALSE	FALSE
chr2	175274756	175287757	+	chr2	175274756	175275209	+	chr2	175275156	175287757	-	L1PA2	175269186	175275210	6025	-	ID_380_381	no	1	1	2	0	2	0	2	0	1	0	0	SCRN3	+	+/-	TRUE	FALSE	TRUE
chr2	176532512	176532850	-	chr2	176532749	176532850	-	chr2	176532512	176532613	+	L1PA7	176532749	176535894	3146	+	Id_383	no	0	1	0	0	0	0	0	0	0	0	0	no_gene	*	-/+	TRUE	FALSE	FALSE
chr2	177176330	177177084	+	chr2	177176330	177176760	+	chr2	177176705	177177084	-	L1PA6	177170651	177176760	6110	-	Id_384	no	3	3	1	10	1	4	2	1	5	7	3	MTX2	+	+/-	TRUE	FALSE	FALSE
chr2	180494147	180494406	-	chr2	180494282	180494406	-	chr2	180494147	180494253	+	L1PA6	180494280	180498526	4247	+	Id_387	no	0	0	0	1	0	0	0	0	1	0	0	ZNF385B	-	-/+	TRUE	FALSE	FALSE
chr2	181397337	181397555	+	chr2	181397337	181397453	+	chr2	181397419	181397555	-	L1PA5	181391450	181397455	6006	-	Id_389	no	0	0	0	1	0	0	0	0	1	0	0	no_gene	*	+/-	TRUE	FALSE	FALSE
chr2	182895833	182896168	+	chr2	182895833	182895934	+	chr2	182896067	182896168	-	L1PA2	182889934	182895966	6033	-	Id_391	no	0	0	0	0	0	0	0	0	0	0	1	PPP1R1C	+	+/-	TRUE	FALSE	TRUE
chr2	183551140	183551555	-	chr2	183551454	183551555	-	chr2	183551140	183551241	+	L1PA5	183551281	183557399	6119	+	Id_394	no	1	0	0	0	0	0	0	0	0	0	0	no_gene	*	-/+	TRUE	FALSE	FALSE
chr2	183639471	183640076	+	chr2	183639471	183639717	+	chr2	183639698	183640076	-	L1PA6	183637400	183639721	2322	-	Id_395	no	0	3	3	2	1	3	0	2	1	1	1	DNAJC10	+	+/-	TRUE	FALSE	FALSE
chr2	183970918	183971408	+	chr2	183970918	183971019	+	chr2	183971307	183971408	-	L1PA8	183969879	183971260	1382	-	Id_396	no	0	0	0	0	0	0	0	1	0	0	0	no_gene	*	+/-	TRUE	FALSE	FALSE
chr2	184044363	184044920	+	chr2	184044363	184044706	+	chr2	184044689	184044920	-	L1PA8	184042416	184044710	2295	-	Id_398	no	0	3	2	2	2	0	4	0	1	1	0	no_gene	*	+/-	TRUE	FALSE	FALSE
chr2	184486864	184487237	+	chr2	184486864	184486965	+	chr2	184487136	184487237	-	L1PA7	184480746	184487137	6392	-	Id_400	no	1	0	0	0	0	0	0	0	0	0	0	no_gene	*	+/-	TRUE	FALSE	FALSE
chr2	186729156	186729505	-	chr2	186729352	186729505	-	chr2	186729156	186729332	+	L1PA2	186729324	186735343	6020	+	Id_1135_1136	no	3	0	0	0	0	0	0	0	0	2	0	no_gene	*	-/+	TRUE	FALSE	FALSE
chr2	190294810	190295466	-	chr2	190295112	190295466	-	chr2	190294810	190295123	+	L1PA5	190295105	190300891	5787	+	Id_411	no	1	1	1	1	1	0	1	4	1	3	2	no_gene	*	-/+	TRUE	FALSE	FALSE
chr2	191335658	191336162	-	chr2	191335833	191336162	-	chr2	191335658	191335878	+	L1PA4	191335830	191341935	6106	+	Id_415	no	3	2	1	5	1	1	2	5	0	0	0	MFSD6	+	-/+	TRUE	FALSE	FALSE
chr2	191418463	191418819	-	chr2	191418718	191418819	-	chr2	191418463	191418565	+	L1PA7	191418592	191420544	1953	+	Id_416	no	0	1	0	0	0	0	0	0	0	0	0	no_gene	*	-/+	TRUE	FALSE	FALSE
chr2	191957227	191957416	-	chr2	191957315	191957416	-	chr2	191957227	191957328	+	L1PA6	191957302	191963495	6194	+	Id_417	no	0	0	0	0	0	0	1	0	0	0	0	STAT4	-	-/+	TRUE	FALSE	FALSE
chr2	196608502	196608721	-	chr2	196608620	196608721	-	chr2	196608502	196608629	+	L1PA3	196608607	196614716	6110	+	Id_418	no	0	0	1	0	0	0	1	0	0	0	0	DNAH7	-	-/+	TRUE	FALSE	FALSE
chr2	197575255	197575404	+	chr2	197575255	197575358	+	chr2	197575294	197575404	-	L1PA6	197569279	197575363	6085	-	Id_421	no	0	0	0	1	1	0	0	0	0	0	0	LOC100130452	-	+/-	TRUE	FALSE	FALSE
chr2	197767348	197770776	-	chr2	197770316	197770776	-	chr2	197767348	197770355	+	L1HS	197770311	197776343	6033	+	ID_422_423	no	2	0	1	2	1	2	3	1	0	1	1	PGAP1	-	-/+	TRUE	FALSE	FALSE
chr2	197926826	197927503	-	chr2	197927222	197927503	-	chr2	197926826	197927210	+	L1HS	197927210	197933098	5889	+	Id_424	no	1	1	2	1	1	1	0	0	0	6	3	ANKRD44	-	-/+	TRUE	FALSE	FALSE
chr2	199060864	199061163	-	chr2	199061062	199061163	-	chr2	199060864	199060965	+	L1PA5	199060984	199067139	6156	+	Id_427	no	1	0	0	0	0	0	0	0	0	0	0	no_gene	*	-/+	TRUE	FALSE	FALSE
chr2	202155127	202155430	-	chr2	202155274	202155430	-	chr2	202155127	202155248	+	L1PA4	202155267	202161393	6127	+	Id_429	no	0	0	1	1	0	0	0	1	0	0	0	ALS2CR12	-	-/+	TRUE	FALSE	FALSE
chr2	202535209	202535587	-	chr2	202535486	202535587	-	chr2	202535209	202535310	+	L1PA7	202535481	202536097	617	+	Id_433	no	0	0	0	1	0	0	0	0	0	0	0	MPP4	-	-/+	TRUE	FALSE	FALSE
chr2	203713292	203713807	-	chr2	203713569	203713807	-	chr2	203713292	203713529	+	L1PA8	203713564	203715733	2170	+	Id_435	no	1	0	1	3	1	1	0	1	1	0	1	ICA1L	-	-/+	TRUE	FALSE	FALSE
chr2	205861466	205861889	+	chr2	205861466	205861798	+	chr2	205861765	205861889	-	L1PA2	205855795	205861829	6035	-	Id_436	no	1	0	0	2	1	0	0	1	0	0	0	PARD3B	+	+/-	TRUE	FALSE	FALSE
chr2	208208793	208208997	-	chr2	208208896	208208997	-	chr2	208208793	208208894	+	L1PA7	208208890	208215300	6411	+	Id_441	no	0	0	0	0	0	0	1	0	0	0	0	no_gene	*	-/+	TRUE	FALSE	FALSE
chr2	209551132	209551405	+	chr2	209551132	209551233	+	chr2	209551304	209551405	-	L1PA5	209545076	209551236	6161	-	Id_442	no	0	0	0	1	0	0	0	0	0	0	0	no_gene	*	+/-	TRUE	FALSE	FALSE
chr2	211045616	211046078	-	chr2	211045825	211046078	-	chr2	211045616	211045811	+	L1PA7	211045807	211049713	3907	+	Id_445	no	1	0	0	0	0	2	0	0	0	0	0	no_gene	*	-/+	TRUE	FALSE	FALSE
chr2	212753012	212753579	-	chr2	212753273	212753579	-	chr2	212753012	212753330	+	L1PA2	212753261	212759296	6036	+	Id_447	no	1	2	0	1	0	0	0	0	3	6	3	ERBB4	-	-/+	TRUE	TRUE	FALSE
chr2	212919287	212919726	-	chr2	212919588	212919726	-	chr2	212919287	212919389	+	L1PA5	212919549	212925684	6136	+	Id_448	no	0	0	0	0	0	0	0	0	1	1	0	ERBB4	-	-/+	TRUE	FALSE	FALSE
chr2	213740323	213740596	-	chr2	213740446	213740596	-	chr2	213740323	213740446	+	L1PA5	213740445	213746612	6168	+	Id_449	no	1	0	2	1	1	1	0	0	0	0	0	no_gene	*	-/+	TRUE	FALSE	FALSE
chr2	214224480	214224732	+	chr2	214224480	214224581	+	chr2	214224631	214224732	-	L1PA6	214218623	214224628	6006	-	Id_451	no	0	0	0	1	0	0	0	0	0	0	0	SPAG16	+	+/-	TRUE	FALSE	FALSE
chr2	215143027	215143343	+	chr2	215143027	215143147	+	chr2	215143209	215143343	-	L1PA6	215137023	215143175	6153	-	Id_454	no	0	1	0	1	0	0	0	1	0	0	0	SPAG16	+	+/-	TRUE	FALSE	FALSE
chr2	216683653	216683892	-	chr2	216683791	216683892	-	chr2	216683653	216683754	+	L1PA7	216683744	216690200	6457	+	Id_457	no	0	0	0	1	0	0	0	0	0	0	0	LINC00607	-	-/+	TRUE	FALSE	FALSE
chr2	216852674	216853268	-	chr2	216852825	216853268	-	chr2	216852674	216852835	+	L1PA7	216852825	216859291	6467	+	Id_458	no	6	5	1	7	0	1	4	3	0	2	0	MREG	-	-/+	TRUE	FALSE	FALSE
chr2	222849089	222849601	-	chr2	222849290	222849601	-	chr2	222849089	222849292	+	L1PA2	222849281	222855305	6025	+	Id_461	no	0	1	0	0	0	0	2	0	0	0	0	no_gene	*	-/+	TRUE	FALSE	FALSE
chr2	223448916	223449503	-	chr2	223449098	223449503	-	chr2	223448916	223449157	+	L1PA5	223449096	223455245	6150	+	Id_462	no	4	1	3	2	1	0	2	3	3	2	1	FARSB	-	-/+	TRUE	FALSE	FALSE
chr2	228410951	228411865	+	chr2	228410951	228411334	+	chr2	228411276	228411865	-	L1PA5	228409134	228411335	2202	-	Id_466	no	21	19	24	21	13	14	21	8	8	15	5	AGFG1	+	+/-	TRUE	FALSE	FALSE
chr2	232902386	232903013	+	chr2	232902386	232902699	+	chr2	232902675	232903013	-	L1PA7	232896211	232902701	6491	-	Id_468	no	1	1	4	5	1	8	3	1	2	3	0	DIS3L2	+	+/-	TRUE	FALSE	FALSE
chr2	233019620	233020117	+	chr2	233019620	233019934	+	chr2	233019899	233020117	-	L1HS	233013906	233019939	6034	-	Id_469	no	0	1	0	0	0	0	0	0	0	1	1	DIS3L2	+	+/-	TRUE	FALSE	FALSE
chr2	238758102	238758426	+	chr2	238758102	238758203	+	chr2	238758325	238758426	-	L1PA5	238752114	238758208	6095	-	Id_471	no	0	0	0	0	1	0	0	0	0	0	0	no_gene	*	+/-	TRUE	FALSE	FALSE
chr20	1671047	1671520	-	chr20	1671298	1671520	-	chr20	1671047	1671166	+	L1PA7	1671280	1672233	954	+	Id_2639	no	1	0	0	0	0	0	0	0	1	0	0	no_gene	*	-/+	TRUE	FALSE	FALSE
chr20	2481250	2481742	-	chr20	2481474	2481742	-	chr20	2481250	2481486	+	L1PA4	2481471	2487604	6134	+	Id_2640	no	1	0	0	1	0	1	0	0	2	0	0	ZNF343	-	-/+	TRUE	FALSE	FALSE
chr20	5222564	5223040	+	chr20	5222564	5222823	+	chr20	5222876	5223040	-	L1PA7	5216419	5222825	6407	-	Id_2641	no	1	0	0	1	0	0	1	0	1	1	0	no_gene	*	+/-	TRUE	FALSE	FALSE
chr20	8581412	8581918	+	chr20	8581412	8581770	+	chr20	8581711	8581918	-	L1PA2	8575748	8581774	6027	-	Id_2642	no	2	4	0	1	0	0	0	2	2	0	0	PLCB1	+	+/-	TRUE	FALSE	TRUE
chr20	12110127	12110618	+	chr20	12110127	12110347	+	chr20	12110296	12110618	-	L1PA3	12104359	12110348	5990	-	Id_2643	no	0	1	0	4	0	1	1	0	0	1	0	no_gene	*	+/-	TRUE	FALSE	FALSE
chr20	12472125	12472374	-	chr20	12472273	12472374	-	chr20	12472125	12472226	+	L1PA5	12472272	12478390	6119	+	Id_2644	no	0	0	0	0	1	0	0	0	0	0	0	no_gene	*	-/+	TRUE	FALSE	FALSE
chr20	12787588	12788030	+	chr20	12787588	12787689	+	chr20	12787929	12788030	-	L1HS	12781665	12787692	6028	-	Id_2645	no	0	0	0	1	0	0	0	0	0	0	0	no_gene	*	+/-	TRUE	FALSE	FALSE
chr20	16500074	16500496	-	chr20	16500376	16500496	-	chr20	16500074	16500193	+	L1PA7	16500359	16503548	3190	+	Id_2647	no	0	0	1	0	0	0	1	0	0	0	0	KIF16B	-	-/+	TRUE	FALSE	FALSE
chr20	18741687	18742280	+	chr20	18741687	18741788	+	chr20	18742135	18742280	-	L1PA4	18735914	18742014	6101	-	Id_1210_1211	no	0	0	0	1	0	0	0	1	0	0	0	DTD1	+	+/-	TRUE	FALSE	FALSE
chr20	24881150	24881470	-	chr20	24881369	24881470	-	chr20	24881150	24881251	+	L1PA2	24881241	24887254	6014	+	Id_2651	no	0	0	0	0	1	0	0	0	0	0	0	no_gene	*	-/+	TRUE	FALSE	FALSE
chr20	25310322	25310946	-	chr20	25310587	25310946	-	chr20	25310322	25310649	+	L1PA3	25310585	25316606	6022	+	Id_2652	no	3	3	2	3	0	3	4	1	2	7	0	ABHD12	-	-/+	TRUE	FALSE	FALSE
chr20	40834840	40835229	-	chr20	40835052	40835229	-	chr20	40834840	40834973	+	L1PA2	40834909	40840957	6049	+	Id_2655	no	0	0	0	0	0	0	1	0	1	0	0	PTPRT	-	-/+	TRUE	FALSE	FALSE
chr20	47599535	47599878	+	chr20	47599535	47599666	+	chr20	47599745	47599878	-	L1PA6	47593514	47599670	6157	-	Id_2656	no	2	0	1	0	0	0	0	0	1	2	1	ARFGEF2	+	+/-	TRUE	FALSE	FALSE
chr20	52077851	52078232	+	chr20	52077851	52077952	+	chr20	52078131	52078232	-	L1PA3	52072101	52078105	6005	-	Id_2657	no	0	1	0	0	0	0	0	0	0	0	0	TSHZ2	+	+/-	TRUE	FALSE	FALSE
chr21	10027785	10028328	+	chr21	10027785	10027886	+	chr21	10028227	10028328	-	L1PA4	10021921	10028052	6132	-	Id_2660	no	0	0	0	1	0	0	0	0	0	0	0	no_gene	*	+/-	TRUE	FALSE	FALSE
chr21	15993371	15993618	-	chr21	15993517	15993618	-	chr21	15993371	15993475	+	L1PA5	15993495	15999607	6113	+	Id_1223_1224	no	0	0	0	2	0	0	0	0	0	0	0	LOC388813	-	-/+	TRUE	FALSE	FALSE
chr21	16299159	16299648	-	chr21	16299407	16299648	-	chr21	16299159	16299405	+	L1PA2	16299403	16305434	6032	+	Id_2665	no	0	0	1	1	0	0	0	0	1	1	0	no_gene	*	-/+	TRUE	FALSE	FALSE
chr21	17505708	17506354	+	chr21	17505708	17505962	+	chr21	17505910	17506354	-	L1PA7	17500001	17505966	5966	-	Id_2666	no	3	5	5	1	1	6	5	0	1	0	0	LINC00478	+	+/-	TRUE	FALSE	FALSE
chr21	18406377	18406585	-	chr21	18406484	18406585	-	chr21	18406377	18406478	+	L1PA6	18406470	18412573	6104	+	Id_2667	no	0	1	0	0	0	0	0	0	0	0	0	no_gene	*	-/+	TRUE	FALSE	FALSE
chr21	18462720	18463037	-	chr21	18462936	18463037	-	chr21	18462720	18462821	+	L1PA3	18462831	18468848	6018	+	Id_2668	no	0	0	0	0	0	0	0	0	1	0	0	no_gene	*	-/+	TRUE	FALSE	FALSE
chr21	35303689	35304120	+	chr21	35303689	35303908	+	chr21	35303855	35304120	-	L1PA2	35297926	35303910	5985	-	Id_2675	no	1	0	0	1	0	0	1	0	0	0	1	LINC00649	+	+/-	TRUE	FALSE	TRUE
chr21	41400471	41400950	+	chr21	41400471	41400753	+	chr21	41400769	41400950	-	L1PA2	41394801	41400769	5969	-	Id_2677	no	0	2	0	0	1	0	0	0	1	0	0	DSCAM	-	+/-	TRUE	FALSE	FALSE
chr22	25740828	25741138	+	chr22	25740828	25740929	+	chr22	25741037	25741138	-	L1PA4	25736069	25740956	4888	-	Id_2680	no	0	0	0	0	0	2	0	0	0	0	0	no_gene	*	+/-	TRUE	FALSE	FALSE
chr22	28479264	28479733	-	chr22	28479517	28479733	-	chr22	28479264	28479574	+	L1PA3	28479519	28485665	6147	+	Id_2681	no	1	0	1	0	1	0	1	1	0	1	0	TTC28	-	-/+	TRUE	FALSE	FALSE
chr22	28586912	28587629	-	chr22	28587311	28587629	-	chr22	28586912	28587328	+	L1PA4	28587311	28593427	6117	+	Id_2682	no	3	1	4	4	1	2	3	4	0	0	0	TTC28	-	-/+	TRUE	FALSE	FALSE
chr22	28604833	28605478	-	chr22	28605177	28605478	-	chr22	28604833	28605158	+	L1PA5	28605174	28611279	6106	+	Id_2683	no	5	6	2	5	3	3	7	4	0	3	2	TTC28	-	-/+	TRUE	FALSE	FALSE
chr22	28924698	28925402	-	chr22	28924936	28925402	-	chr22	28924698	28924989	+	L1PA5	28924935	28931063	6129	+	Id_2684	no	3	10	3	8	4	4	6	4	2	2	1	TTC28	-	-/+	TRUE	FALSE	FALSE
chr22	34036283	34036769	-	chr22	34036506	34036769	-	chr22	34036283	34036506	+	L1PA8	34036490	34042595	6106	+	Id_2685	no	1	0	0	0	0	0	0	0	2	1	0	LARGE	-	-/+	TRUE	FALSE	FALSE
chr22	51195436	51237221	+	chr22	51195436	51195749	+	chr22	51219430	51237221	-	L1PA4	51193897	51195751	1855	-	ID_2686_2687_2688	no	0	1	1	1	0	0	0	3	0	1	0	RPL23AP82	+	+/-	TRUE	FALSE	TRUE
chr3	415403	416023	+	chr3	415403	415734	+	chr3	415672	416023	-	L1PA6	409344	415736	6393	-	Id_473	no	4	1	13	0	6	1	2	3	3	1	0	CHL1-AS1	-	+/-	TRUE	FALSE	TRUE
chr3	1077028	1077428	+	chr3	1077028	1077253	+	chr3	1077283	1077428	-	L1PA8	1074875	1077271	2397	-	Id_475	no	1	0	0	2	1	0	0	0	0	1	0	no_gene	*	+/-	TRUE	FALSE	FALSE
chr3	2714256	2714869	+	chr3	2714256	2714357	+	chr3	2714768	2714869	-	L1PA5	2708278	2714419	6142	-	Id_476	no	0	0	0	0	1	0	0	0	0	0	0	CNTN4	+	+/-	TRUE	FALSE	FALSE
chr3	3760759	3761295	-	chr3	3761072	3761295	-	chr3	3760759	3761134	+	L1PA2	3761070	3767066	5997	+	Id_477	no	2	0	1	0	0	0	1	1	0	1	2	no_gene	*	-/+	TRUE	FALSE	FALSE
chr3	3933434	3934043	+	chr3	3933434	3933754	+	chr3	3933685	3934043	-	L1PA7	3927289	3933754	6466	-	Id_478	no	3	6	4	2	5	0	11	1	3	3	0	no_gene	*	+/-	TRUE	FALSE	FALSE
chr3	3983578	3983772	+	chr3	3983578	3983686	+	chr3	3983648	3983772	-	L1PA6	3979046	3983697	4652	-	Id_479	no	0	0	1	1	0	0	0	0	0	0	0	no_gene	*	+/-	TRUE	FALSE	FALSE
chr3	4294783	4295308	-	chr3	4294962	4295308	-	chr3	4294783	4294974	+	L1PA2	4294932	4300972	6041	+	Id_480	no	0	0	1	1	1	0	0	0	1	2	0	no_gene	*	-/+	TRUE	FALSE	FALSE
chr3	8413224	8413868	-	chr3	8413522	8413868	-	chr3	8413224	8413513	+	L1PA7	8413520	8419732	6213	+	Id_484	no	0	7	0	0	1	2	3	1	2	2	0	LMCD1-AS1	-	-/+	TRUE	FALSE	FALSE
chr3	8653125	8653486	-	chr3	8653297	8653486	-	chr3	8653125	8653269	+	L1PA3	8653210	8659221	6012	+	Id_485	no	0	1	0	0	0	0	0	0	1	0	0	no_gene	*	-/+	TRUE	FALSE	TRUE
chr3	9301222	9301655	-	chr3	9301554	9301655	-	chr3	9301222	9301323	+	L1PA7	9301539	9308068	6530	+	Id_486	no	0	0	0	0	1	0	0	0	0	0	0	no_gene	*	-/+	TRUE	FALSE	FALSE
chr3	10699073	10699438	-	chr3	10699241	10699438	-	chr3	10699073	10699186	+	L1PA5	10699194	10704915	5722	+	Id_487	no	0	0	0	0	0	0	0	0	2	1	0	no_gene	*	-/+	TRUE	FALSE	FALSE
chr3	19417724	19418556	+	chr3	19417724	19418113	+	chr3	19418050	19418556	-	L1PA2	19412102	19418117	6016	-	Id_491	no	3	3	0	0	1	1	2	0	3	12	2	KCNH8	+	+/-	TRUE	FALSE	FALSE
chr3	21406205	21406480	-	chr3	21406379	21406480	-	chr3	21406205	21406306	+	L1PA4	21406345	21408787	2443	+	Id_496	no	0	1	0	0	0	0	0	0	0	0	0	no_gene	*	-/+	TRUE	FALSE	FALSE
chr3	24244880	24245167	-	chr3	24245046	24245167	-	chr3	24244880	24245028	+	L1PA5	24245012	24251321	6310	+	Id_500	no	0	0	0	0	1	1	0	0	0	0	0	THRB	-	-/+	TRUE	FALSE	FALSE
chr3	25023136	25023595	+	chr3	25023136	25023386	+	chr3	25023448	25023595	-	L1PA6	25017260	25023410	6151	-	Id_501	no	0	5	0	0	0	0	0	0	0	0	0	no_gene	*	+/-	TRUE	FALSE	FALSE
chr3	25404211	25404754	+	chr3	25404211	25404413	+	chr3	25404401	25404754	-	L1PA7	25398005	25404419	6415	-	Id_502	no	0	1	0	0	0	0	2	0	1	0	0	RARB	+	+/-	TRUE	FALSE	FALSE
chr3	30027090	30027486	+	chr3	30027090	30027269	+	chr3	30027282	30027486	-	L1PA7	30020951	30027293	6343	-	Id_510	no	0	0	1	1	2	0	0	0	1	0	1	RBMS3	+	+/-	TRUE	FALSE	FALSE
chr3	33328412	33328905	+	chr3	33328412	33328587	+	chr3	33328632	33328905	-	L1PA5	33322547	33328645	6099	-	Id_512	no	0	0	0	1	0	1	0	0	0	1	0	FBXL2	+	+/-	TRUE	FALSE	FALSE
chr3	34012052	34012437	+	chr3	34012052	34012153	+	chr3	34012336	34012437	-	L1PA5	34006181	34012266	6086	-	Id_513	no	0	0	0	0	0	0	0	0	1	0	0	no_gene	*	+/-	TRUE	FALSE	FALSE
chr3	36456978	36457372	+	chr3	36456978	36457245	+	chr3	36457202	36457372	-	L1P1	36454410	36457254	2845	-	Id_514	no	2	0	6	1	0	0	1	0	0	0	0	STAC	+	+/-	TRUE	FALSE	FALSE
chr3	37660480	37660800	+	chr3	37660480	37660581	+	chr3	37660699	37660800	-	L1PA4	37654453	37660593	6141	-	Id_515	no	0	0	0	0	1	0	0	0	0	0	0	ITGA9	+	+/-	TRUE	FALSE	FALSE
chr3	38973623	38973887	-	chr3	38973736	38973887	-	chr3	38973623	38973742	+	L1PA3	38973727	38979884	6158	+	Id_516	no	0	0	1	0	0	0	0	0	0	2	0	SCN11A	-	-/+	TRUE	FALSE	FALSE
chr3	39884276	39884566	+	chr3	39884276	39884411	+	chr3	39884375	39884566	-	L1PA7	39881048	39884414	3367	-	Id_519	no	0	0	0	0	0	0	0	0	1	1	1	MYRIP	+	+/-	TRUE	FALSE	FALSE
chr3	39919853	39920184	+	chr3	39919853	39919971	+	chr3	39920056	39920184	-	L1PA3	39913832	39919982	6151	-	Id_520	no	0	0	1	0	1	0	0	0	0	0	0	MYRIP	+	+/-	TRUE	FALSE	FALSE
chr3	40175300	40175522	-	chr3	40175418	40175522	-	chr3	40175300	40175403	+	L1P1	40175386	40179183	3798	+	Id_522	no	0	1	0	1	0	0	0	0	0	0	0	MYRIP	+	-/+	TRUE	FALSE	FALSE
chr3	40202226	40202759	+	chr3	40202226	40202486	+	chr3	40202510	40202759	-	L1PA3	40196481	40202520	6040	-	Id_523	no	0	1	0	0	0	0	1	0	2	0	0	MYRIP	+	+/-	TRUE	FALSE	FALSE
chr3	40312728	40313231	-	chr3	40312893	40313231	-	chr3	40312728	40312926	+	L1PA5	40312881	40318997	6117	+	Id_525	no	0	1	0	1	0	1	1	3	0	3	5	EIF1B-AS1	-	-/+	TRUE	FALSE	FALSE
chr3	41411656	41412085	-	chr3	41411854	41412085	-	chr3	41411656	41411866	+	L1PA7	41411847	41417904	6058	+	Id_526	no	0	3	1	0	0	0	1	2	0	0	1	ULK4	-	-/+	TRUE	FALSE	FALSE
chr3	41657629	41658008	-	chr3	41657907	41658008	-	chr3	41657629	41657730	+	L1PA8	41657842	41664266	6425	+	Id_528	no	0	0	0	1	0	0	0	0	0	0	0	ULK4	-	-/+	TRUE	FALSE	FALSE
chr3	41966253	41966853	-	chr3	41966606	41966853	-	chr3	41966253	41966654	+	L1PA7	41966597	41972980	6384	+	Id_529	no	2	0	2	1	0	1	1	1	1	0	0	ULK4	-	-/+	TRUE	TRUE	FALSE
chr3	43607194	43607577	-	chr3	43607476	43607577	-	chr3	43607194	43607295	+	L1PA2	43607314	43613339	6026	+	Id_530	no	0	0	0	1	0	0	0	0	0	0	0	ANO10	-	-/+	TRUE	FALSE	FALSE
chr3	43633004	43633356	-	chr3	43633129	43633356	-	chr3	43633004	43633112	+	L1PA5	43633112	43639266	6155	+	Id_531	no	0	0	0	0	1	1	0	0	0	0	0	ANO10	-	-/+	TRUE	FALSE	FALSE
chr3	43700478	43700778	-	chr3	43700583	43700778	-	chr3	43700478	43700579	+	L1PA7	43700577	43702164	1588	+	Id_532	no	0	0	3	0	1	0	0	0	0	0	0	no_gene	*	-/+	TRUE	FALSE	FALSE
chr3	50959888	50960215	+	chr3	50959888	50959989	+	chr3	50960114	50960215	-	L1PA5	50958633	50960101	1469	-	Id_534	no	0	0	0	0	0	0	1	0	0	0	0	DOCK3	+	+/-	TRUE	FALSE	FALSE
chr3	51158664	51159145	+	chr3	51158664	51158879	+	chr3	51158849	51159145	-	L1PA7	51153903	51158879	4977	-	Id_535	no	1	3	0	0	0	0	1	0	3	2	3	DOCK3	+	+/-	TRUE	FALSE	FALSE
chr3	51190752	51191309	+	chr3	51190752	51191066	+	chr3	51191077	51191309	-	L1PA6	51188952	51191074	2123	-	Id_536	no	2	2	0	0	1	0	1	0	1	8	1	DOCK3	+	+/-	TRUE	FALSE	FALSE
chr3	53480819	53481042	+	chr3	53480819	53480920	+	chr3	53480941	53481042	-	L1PA5	53474785	53480929	6145	-	Id_538	no	0	0	0	0	0	0	0	0	0	0	1	no_gene	*	+/-	TRUE	FALSE	FALSE
chr3	56616269	56616869	+	chr3	56616269	56616555	+	chr3	56616526	56616869	-	L1PA5	56610434	56616556	6123	-	Id_539	no	1	3	3	1	0	1	1	0	0	1	0	CCDC66	+	+/-	TRUE	FALSE	FALSE
chr3	57462574	57462899	-	chr3	57462798	57462899	-	chr3	57462574	57462675	+	L1PA4	57462665	57468811	6147	+	Id_540	no	0	0	0	0	0	1	0	0	0	0	0	DNAH12	-	-/+	TRUE	FALSE	FALSE
chr3	59212294	59212590	+	chr3	59212294	59212395	+	chr3	59212489	59212590	-	L1PA6	59206569	59212504	5936	-	Id_541	no	1	0	0	0	0	0	0	0	0	0	0	no_gene	*	+/-	TRUE	FALSE	FALSE
chr3	60909128	60909476	-	chr3	60909333	60909476	-	chr3	60909128	60909263	+	L1PA4	60909245	60912630	3386	+	Id_543	no	0	0	1	1	0	0	0	0	0	0	0	FHIT	-	-/+	TRUE	FALSE	FALSE
chr3	61028570	61028887	-	chr3	61028680	61028887	-	chr3	61028570	61028675	+	L1PA5	61028660	61034802	6143	+	Id_544	no	0	1	0	0	0	0	0	0	1	0	0	FHIT	-	-/+	TRUE	FALSE	FALSE
chr3	61249690	61250169	+	chr3	61249690	61249938	+	chr3	61249943	61250169	-	L1PA7	61244952	61249948	4997	-	Id_545	no	0	0	0	0	1	0	1	0	0	1	2	no_gene	*	+/-	TRUE	FALSE	FALSE
chr3	65494762	65495272	-	chr3	65494977	65495272	-	chr3	65494762	65494939	+	L1HS	65494967	65500000	5034	+	Id_547	no	0	0	1	0	0	0	3	0	0	0	0	MAGI1	-	-/+	TRUE	FALSE	FALSE
chr3	67197971	67198177	-	chr3	67198076	67198177	-	chr3	67197971	67198072	+	L1PA3	67198067	67204221	6155	+	Id_549	no	0	0	0	0	1	0	0	0	0	0	0	no_gene	*	-/+	TRUE	FALSE	FALSE
chr3	67832210	67832609	+	chr3	67832210	67832311	+	chr3	67832508	67832609	-	L1PA7	67826048	67832494	6447	-	Id_552	no	0	1	0	0	0	0	0	0	0	0	0	SUCLG2-AS1	+	+/-	TRUE	FALSE	FALSE
chr3	68131270	68131988	+	chr3	68131270	68131475	+	chr3	68131473	68131988	-	L1PA2	68125466	68131489	6024	-	ID_554_555	no	2	0	0	0	0	0	0	0	2	0	0	FAM19A1	+	+/-	TRUE	FALSE	FALSE
chr3	68735924	68736144	+	chr3	68735924	68736025	+	chr3	68736043	68736144	-	L1PA7	68733556	68736062	2507	-	Id_556	no	0	0	0	1	0	0	0	0	0	0	0	no_gene	*	+/-	TRUE	FALSE	FALSE
chr3	69393548	69394281	-	chr3	69394004	69394281	-	chr3	69393548	69394053	+	L1PA5	69394011	69400144	6134	+	Id_557	no	1	1	3	2	0	0	0	3	1	12	10	FRMD4B	-	-/+	TRUE	FALSE	FALSE
chr3	75538529	75538874	+	chr3	75538529	75538695	+	chr3	75538747	75538874	-	L1PA5	75532609	75538763	6155	-	Id_560	no	0	1	0	0	0	1	0	1	0	0	0	no_gene	*	+/-	TRUE	FALSE	FALSE
chr3	77265617	77266137	+	chr3	77265617	77265867	+	chr3	77265857	77266137	-	L1PA4	77259744	77265874	6131	-	Id_561	no	2	1	4	0	0	2	1	2	2	0	0	ROBO2	+	+/-	TRUE	FALSE	FALSE
chr3	78724099	78724624	-	chr3	78724354	78724624	-	chr3	78724099	78724403	+	L1PA3	78724334	78730496	6163	+	Id_562	no	0	1	0	0	0	3	0	2	0	1	0	ROBO1	-	-/+	TRUE	FALSE	FALSE
chr3	78993581	78993786	-	chr3	78993684	78993786	-	chr3	78993581	78993696	+	L1PA4	78993676	78999822	6147	+	Id_1338_1339	no	0	0	0	0	0	2	1	0	0	0	0	ROBO1	-	-/+	TRUE	FALSE	FALSE
chr3	80758113	80758399	-	chr3	80758298	80758399	-	chr3	80758113	80758327	+	L1PA7	80758288	80762831	4544	+	Id_565	no	0	0	0	0	0	0	0	2	0	0	0	no_gene	*	-/+	TRUE	FALSE	FALSE
chr3	80946707	80946921	+	chr3	80946707	80946808	+	chr3	80946820	80946921	-	L1PA2	80940797	80946816	6020	-	Id_566	no	0	0	0	0	0	0	0	0	1	0	0	no_gene	*	+/-	TRUE	FALSE	FALSE
chr3	85278401	85279238	+	chr3	85278401	85278717	+	chr3	85278987	85279238	-	L1PA7	85277577	85278736	1160	-	Id_568	no	0	1	0	0	1	0	1	0	0	0	0	CADM2	+	+/-	TRUE	FALSE	FALSE
chr3	89515796	89516112	+	chr3	89515796	89516002	+	chr3	89515949	89516112	-	L1HS	89509975	89516006	6032	-	Id_572	no	1	1	1	0	0	0	0	2	1	0	0	EPHA3	+	+/-	TRUE	FALSE	FALSE
chr3	93668460	93668742	-	chr3	93668562	93668742	-	chr3	93668460	93668609	+	L1PA5	93668561	93674582	6022	+	Id_573	no	1	0	0	1	0	0	0	1	0	0	0	PROS1	-	-/+	TRUE	FALSE	FALSE
chr3	93799867	93800383	+	chr3	93799867	93800193	+	chr3	93800248	93800383	-	L1PA7	93796087	93800207	4121	-	Id_574	no	1	0	1	2	0	1	0	1	0	1	0	NSUN3	+	+/-	TRUE	FALSE	FALSE
chr3	96661311	96661802	+	chr3	96661311	96661412	+	chr3	96661701	96661802	-	L1PA4	96655455	96661602	6148	-	Id_576	no	0	0	0	0	0	0	0	0	1	0	0	EPHA6	+	+/-	TRUE	FALSE	FALSE
chr3	97629324	97629912	+	chr3	97629324	97629614	+	chr3	97629552	97629912	-	L1PA3	97623581	97629617	6037	-	Id_580	no	1	0	0	0	0	1	0	1	0	5	1	CRYBG3	+	+/-	TRUE	FALSE	FALSE
chr3	99095004	99095209	-	chr3	99095108	99095209	-	chr3	99095004	99095105	+	L1PA7	99095094	99097490	2397	+	Id_581	no	0	1	0	0	0	0	0	0	0	0	0	no_gene	*	-/+	TRUE	FALSE	FALSE
chr3	99307753	99308073	-	chr3	99307906	99308073	-	chr3	99307753	99307897	+	L1PA6	99307880	99313833	5954	+	Id_582	no	0	0	4	0	0	0	0	0	0	0	0	MIR548G	-	-/+	TRUE	FALSE	FALSE
chr3	100955133	100955350	-	chr3	100955249	100955350	-	chr3	100955133	100955234	+	L1PA7	100955243	100957882	2640	+	Id_583	no	0	1	0	0	0	0	0	0	0	0	0	IMPG2	-	-/+	TRUE	FALSE	FALSE
chr3	106252599	106252957	-	chr3	106252856	106252957	-	chr3	106252599	106252700	+	L1PA8	106252713	106258348	5636	+	Id_587	no	0	0	0	1	0	0	0	0	0	0	0	no_gene	*	-/+	TRUE	FALSE	FALSE
chr3	106862664	106863255	-	chr3	106862981	106863255	-	chr3	106862664	106863007	+	L1PA4	106862939	106869093	6155	+	ID_588_589	no	0	0	0	0	0	0	1	0	1	1	0	LINC00882	-	-/+	TRUE	FALSE	FALSE
chr3	106874355	106874830	-	chr3	106874729	106874830	-	chr3	106874355	106874456	+	L1PA8	106874582	106876685	2104	+	Id_590	no	0	0	0	0	0	0	0	0	0	1	0	LINC00882	-	-/+	TRUE	FALSE	FALSE
chr3	107052391	107052801	-	chr3	107052621	107052801	-	chr3	107052391	107052512	+	L1PA3	107052591	107058713	6123	+	Id_591	no	0	0	0	0	0	0	0	0	0	3	0	no_gene	*	-/+	TRUE	FALSE	FALSE
chr3	107416845	107417250	+	chr3	107416845	107417066	+	chr3	107416999	107417250	-	L1PA3	107411051	107417068	6018	-	Id_592	no	0	0	0	0	0	1	0	0	0	2	1	BBX	+	+/-	TRUE	FALSE	FALSE
chr3	109721214	109721456	+	chr3	109721214	109721315	+	chr3	109721355	109721456	-	L1PA6	109715311	109721347	6037	-	Id_594	no	0	0	0	0	0	0	0	0	1	0	0	no_gene	*	+/-	TRUE	FALSE	FALSE
chr3	110607429	110607979	-	chr3	110607662	110607979	-	chr3	110607429	110607644	+	L1HS	110607661	110609395	1735	+	Id_596	no	0	0	0	0	0	2	0	1	2	1	0	no_gene	*	-/+	TRUE	FALSE	FALSE
chr3	110717034	110717322	-	chr3	110717164	110717322	-	chr3	110717034	110717189	+	L1PA7	110717152	110723595	6444	+	Id_598	no	0	0	1	0	0	0	0	0	0	1	0	no_gene	*	-/+	TRUE	FALSE	FALSE
chr3	110775037	110775352	-	chr3	110775251	110775352	-	chr3	110775037	110775138	+	L1PA7	110775210	110781684	6475	+	Id_599	no	0	0	0	0	0	0	1	0	0	0	0	PVRL3-AS1	-	-/+	TRUE	FALSE	FALSE
chr3	111477246	111477710	+	chr3	111477246	111477347	+	chr3	111477609	111477710	-	L1PA3	111471476	111477596	6121	-	Id_601	no	0	0	0	0	0	0	1	0	0	0	0	PLCXD2	+	+/-	TRUE	FALSE	FALSE
chr3	111884932	111885344	+	chr3	111884932	111885033	+	chr3	111885243	111885344	-	L1PA3	111879116	111885232	6117	-	Id_603	no	0	1	0	0	0	0	0	0	0	0	0	SLC9C1	-	+/-	TRUE	FALSE	FALSE
chr3	111929966	111930176	-	chr3	111930075	111930176	-	chr3	111929966	111930067	+	L1PA5	111930068	111936206	6139	+	Id_605	no	0	0	0	0	0	0	0	0	1	0	0	SLC9C1	-	-/+	TRUE	FALSE	FALSE
chr3	113085194	113085599	-	chr3	113085498	113085599	-	chr3	113085194	113085295	+	L1PA6	113085438	113091587	6150	+	Id_606	no	0	1	0	0	0	0	0	0	0	0	0	WDR52	-	-/+	TRUE	FALSE	FALSE
chr3	114250123	114250935	-	chr3	114250536	114250935	-	chr3	114250123	114250596	+	L1PA7	114250536	114256992	6457	+	Id_609	no	4	1	4	6	2	2	3	9	0	4	3	ZBTB20	-	-/+	TRUE	FALSE	FALSE
chr3	115927942	115928494	+	chr3	115927942	115928043	+	chr3	115928393	115928494	-	L1PA2	115922232	115928273	6042	-	Id_612	no	0	0	0	1	0	0	0	0	0	0	0	LSAMP	-	+/-	TRUE	FALSE	FALSE
chr3	116173930	116174180	-	chr3	116174045	116174180	-	chr3	116173930	116174112	+	L1PA4	116174043	116180142	6100	+	Id_613	no	0	2	0	0	1	0	0	0	1	0	0	no_gene	*	-/+	TRUE	FALSE	FALSE
chr3	117496735	117497318	-	chr3	117496836	117497318	-	chr3	117496735	117496877	+	L1P1	117496827	117500000	3174	+	Id_616	no	0	1	0	1	0	0	1	0	1	1	1	no_gene	*	-/+	TRUE	FALSE	FALSE
chr3	118632638	118633301	-	chr3	118633123	118633301	-	chr3	118632638	118632740	+	L1PA2	118633090	118639118	6029	+	Id_618	no	1	0	0	0	0	1	0	0	0	0	0	IGSF11	-	-/+	TRUE	FALSE	TRUE
chr3	119722330	119722806	-	chr3	119722624	119722806	-	chr3	119722330	119722626	+	L1PA7	119722623	119728700	6078	+	Id_1391_1392	no	1	2	2	0	2	1	0	1	0	2	0	GSK3B	-	-/+	TRUE	FALSE	FALSE
chr3	120686072	120686404	+	chr3	120686072	120686233	+	chr3	120686271	120686404	-	L1PA6	120680121	120686275	6155	-	Id_623	no	0	0	0	0	0	1	0	0	1	0	0	STXBP5L	+	+/-	TRUE	FALSE	FALSE
chr3	121075467	121075866	+	chr3	121075467	121075671	+	chr3	121075680	121075866	-	L1PA6	121070329	121075672	5344	-	Id_626	no	0	0	0	0	0	1	0	0	2	0	0	STXBP5L	+	+/-	TRUE	FALSE	FALSE
chr3	121111040	121111555	+	chr3	121111040	121111319	+	chr3	121111432	121111555	-	L1PA6	121105250	121111385	6136	-	Id_628	no	0	0	0	2	0	0	0	0	1	0	0	STXBP5L	+	+/-	TRUE	FALSE	FALSE
chr3	121529503	121530140	-	chr3	121529840	121530140	-	chr3	121529503	121529814	+	L1PA8	121529838	121536285	6448	+	Id_629	no	0	0	1	1	1	1	1	3	0	3	0	IQCB1	-	-/+	TRUE	FALSE	FALSE
chr3	121582484	121582815	+	chr3	121582484	121582585	+	chr3	121582714	121582815	-	L1PA5	121576519	121582675	6157	-	Id_630	no	0	0	0	0	0	1	0	0	0	0	0	EAF2	+	+/-	TRUE	FALSE	FALSE
chr3	121627061	121627533	+	chr3	121627061	121627347	+	chr3	121627390	121627533	-	L1PA6	121621207	121627361	6155	-	Id_631	no	2	0	2	1	0	0	1	0	1	0	0	SLC15A2	+	+/-	TRUE	FALSE	FALSE
chr3	121657411	121657808	+	chr3	121657411	121657559	+	chr3	121657641	121657808	-	L1PA3	121651607	121657633	6027	-	Id_632	no	1	0	0	0	0	0	1	0	0	0	1	SLC15A2	+	+/-	TRUE	FALSE	FALSE
chr3	122161359	122162019	-	chr3	122161678	122162019	-	chr3	122161359	122161693	+	L1PA6	122161676	122162382	707	+	Id_633	no	3	6	8	4	2	6	5	2	1	4	0	KPNA1	-	-/+	TRUE	FALSE	FALSE
chr3	122451613	122451841	-	chr3	122451740	122451841	-	chr3	122451613	122451714	+	L1PA4	122451718	122457897	6180	+	Id_634	no	1	0	0	0	0	0	0	0	0	0	0	no_gene	*	-/+	TRUE	FALSE	FALSE
chr3	125568521	125568856	-	chr3	125568668	125568856	-	chr3	125568521	125568708	+	L1PA4	125568653	125574805	6153	+	Id_635	no	0	0	0	1	1	1	1	0	0	0	0	no_gene	*	-/+	TRUE	FALSE	FALSE
chr3	125655382	125655610	-	chr3	125655509	125655610	-	chr3	125655382	125655483	+	L1PA2	125655481	125661512	6032	+	Id_636	no	0	0	0	1	0	0	0	0	0	0	0	ALG1L	-	-/+	TRUE	FALSE	TRUE
chr3	126050105	126050674	-	chr3	126050462	126050674	-	chr3	126050105	126050435	+	L1PA2	126050447	126056429	5983	+	Id_637	no	2	0	0	0	1	0	0	0	0	1	0	no_gene	*	-/+	TRUE	FALSE	FALSE
chr3	129885249	129885527	+	chr3	129885249	129885357	+	chr3	129885390	129885527	-	L1PA4	129879284	129885403	6120	-	Id_638	no	0	0	0	0	0	0	0	0	0	1	1	no_gene	*	+/-	TRUE	FALSE	FALSE
chr3	130840617	130841210	+	chr3	130840617	130840956	+	chr3	130840991	130841210	-	L1PA5	130834833	130840957	6125	-	Id_639	no	0	1	3	3	1	0	0	0	0	0	1	NEK11	+	+/-	TRUE	FALSE	FALSE
chr3	131050148	131050638	-	chr3	131050321	131050638	-	chr3	131050148	131050375	+	L1PA3	131050314	131056469	6156	+	Id_640	no	0	1	2	0	0	0	2	0	0	0	2	NEK11	+	-/+	TRUE	FALSE	FALSE
chr3	131681648	131682141	-	chr3	131681800	131682141	-	chr3	131681648	131681862	+	L1PA8	131681799	131688221	6423	+	Id_641	no	1	0	0	6	0	0	0	3	1	0	0	CPNE4	-	-/+	TRUE	FALSE	FALSE
chr3	132918708	132919555	+	chr3	132918708	132918809	+	chr3	132919179	132919555	-	L1P1	132917594	132919180	1587	-	Id_1414_1415	no	1	6	0	0	0	1	2	1	1	0	1	TMEM108	+	+/-	TRUE	FALSE	FALSE
chr3	132925983	132926582	+	chr3	132925983	132926279	+	chr3	132926222	132926582	-	L1PA7	132920155	132926279	6125	-	Id_644	no	3	2	2	2	0	2	1	1	0	2	0	TMEM108	+	+/-	TRUE	FALSE	FALSE
chr3	133270048	133270336	-	chr3	133270181	133270336	-	chr3	133270048	133270187	+	L1PA3	133270181	133276330	6150	+	Id_647	no	0	0	1	0	1	1	2	0	0	0	0	no_gene	*	-/+	TRUE	FALSE	FALSE
chr3	134976959	134977386	+	chr3	134976959	134977071	+	chr3	134977070	134977386	-	L1PA2	134971056	134977072	6017	-	ID_649_650	no	1	1	0	1	0	0	0	0	0	0	0	EPHB1	+	+/-	TRUE	FALSE	FALSE
chr3	135158532	135158818	+	chr3	135158532	135158633	+	chr3	135158717	135158818	-	L1P1	135157990	135158702	713	-	Id_652	no	0	0	0	1	0	0	0	0	0	0	0	no_gene	*	+/-	TRUE	FALSE	FALSE
chr3	139290208	139290518	+	chr3	139290208	139290319	+	chr3	139290308	139290518	-	L1PA4	139284206	139290327	6122	-	Id_658	no	0	0	0	2	0	0	0	1	0	0	0	LOC100507291	+	+/-	TRUE	FALSE	FALSE
chr3	139309705	139310047	-	chr3	139309825	139310047	-	chr3	139309705	139309838	+	L1HS	139309798	139314877	5080	+	Id_659	no	0	0	1	0	1	0	0	0	0	0	0	NMNAT3	-	-/+	TRUE	FALSE	FALSE
chr3	140860062	140860465	+	chr3	140860062	140860318	+	chr3	140860290	140860465	-	L1PA4	140854205	140860321	6117	-	Id_662	no	4	0	2	4	2	1	3	4	0	0	0	SPSB4	+	+/-	TRUE	FALSE	FALSE
chr3	141020194	141020584	+	chr3	141020194	141020420	+	chr3	141020474	141020584	-	L1PA5	141014382	141020432	6051	-	Id_663	no	1	0	1	1	0	0	0	0	0	0	0	no_gene	*	+/-	TRUE	FALSE	FALSE
chr3	141481777	141482279	+	chr3	141481777	141481987	+	chr3	141481934	141482279	-	L1PA2	141475990	141481995	6006	-	ID_664_665	no	2	0	1	1	0	0	1	0	0	0	0	no_gene	*	+/-	TRUE	FALSE	FALSE
chr3	143108902	143109463	-	chr3	143109362	143109463	-	chr3	143108902	143109003	+	L1PA4	143109316	143115445	6130	+	Id_667	no	0	0	0	0	0	0	1	0	0	0	0	SLC9A9	-	-/+	TRUE	FALSE	FALSE
chr3	143339171	143339770	-	chr3	143339477	143339770	-	chr3	143339171	143339475	+	L1PA4	143339472	143345622	6151	+	Id_668	no	0	1	0	1	0	0	1	1	0	4	0	SLC9A9	-	-/+	TRUE	FALSE	FALSE
chr3	143380890	143381412	-	chr3	143381176	143381412	-	chr3	143380890	143381240	+	L1PA5	143381175	143387330	6156	+	Id_669	no	3	1	4	0	3	0	0	2	0	3	0	SLC9A9	-	-/+	TRUE	FALSE	FALSE
chr3	144526181	144526566	+	chr3	144526181	144526282	+	chr3	144526465	144526566	-	L1PA8	144523508	144526282	2775	-	Id_671	no	0	0	0	0	0	0	0	0	0	1	0	no_gene	*	+/-	TRUE	FALSE	FALSE
chr3	147431289	147431576	+	chr3	147431289	147431390	+	chr3	147431475	147431576	-	L1PA7	147425581	147431395	5815	-	Id_675	no	0	0	0	0	0	0	0	1	0	0	0	no_gene	*	+/-	TRUE	FALSE	FALSE
chr3	151246017	151246448	-	chr3	151246199	151246448	-	chr3	151246017	151246118	+	L1PA7	151246194	151252584	6391	+	Id_676	no	0	0	0	0	0	0	0	0	0	0	2	no_gene	*	-/+	TRUE	FALSE	FALSE
chr3	152091298	152091717	+	chr3	152091298	152091559	+	chr3	152091498	152091717	-	L1PA7	152089400	152091562	2163	-	Id_677	no	5	4	8	5	1	2	2	2	2	1	2	MBNL1	+	+/-	TRUE	FALSE	FALSE
chr3	153301662	153301889	-	chr3	153301788	153301889	-	chr3	153301662	153301763	+	L1PA4	153301783	153305501	3719	+	Id_680	no	1	0	0	0	0	0	0	0	0	0	0	no_gene	*	-/+	TRUE	FALSE	FALSE
chr3	153541038	153541260	-	chr3	153541159	153541260	-	chr3	153541038	153541139	+	L1P1	153541132	153543335	2204	+	Id_681	no	1	0	0	0	0	0	0	0	0	0	0	no_gene	*	-/+	TRUE	FALSE	FALSE
chr3	153980266	153980532	-	chr3	153980394	153980532	-	chr3	153980266	153980367	+	L1PA5	153980394	153986513	6120	+	Id_683	no	1	0	0	0	0	0	1	0	0	0	0	no_gene	*	-/+	TRUE	FALSE	FALSE
chr3	156683414	156684040	-	chr3	156683939	156684040	-	chr3	156683414	156683515	+	L1PA4	156683931	156690295	6365	+	Id_686	no	0	0	0	0	0	0	1	0	0	0	0	LEKR1	+	-/+	TRUE	FALSE	FALSE
chr3	158709675	158709983	+	chr3	158709675	158709776	+	chr3	158709882	158709983	-	L1PA7	158703396	158709814	6419	-	Id_689	no	0	0	0	0	0	1	0	0	0	0	0	no_gene	*	+/-	TRUE	FALSE	FALSE
chr3	158819079	158819379	+	chr3	158819079	158819180	+	chr3	158819278	158819379	-	L1HS	158813138	158819183	6046	-	Id_690	no	0	0	0	0	0	0	0	0	1	0	0	IQCJ	+	+/-	TRUE	FALSE	FALSE
chr3	159115758	159116243	+	chr3	159115758	159116100	+	chr3	159116123	159116243	-	L1PA3	159110099	159116141	6043	-	Id_691	no	0	1	0	3	0	0	0	0	6	0	0	SCHIP1	+	+/-	TRUE	FALSE	FALSE
chr3	160913826	160914187	+	chr3	160913826	160914057	+	chr3	160914050	160914187	-	L1PA5	160908103	160914064	5962	-	Id_692	no	4	2	1	1	0	0	1	0	1	0	1	no_gene	*	+/-	TRUE	FALSE	FALSE
chr3	162129578	162129867	+	chr3	162129578	162129679	+	chr3	162129766	162129867	-	L1PA2	162123654	162129681	6028	-	Id_693	no	0	1	0	0	0	0	0	0	0	0	0	no_gene	*	+/-	TRUE	FALSE	FALSE
chr3	167728400	167729138	-	chr3	167728820	167729138	-	chr3	167728400	167728886	+	L1PA2	167728820	167734843	6024	+	Id_699	no	4	2	4	5	4	3	7	1	0	1	0	GOLIM4	-	-/+	TRUE	TRUE	FALSE
chr3	169285498	169285941	-	chr3	169285739	169285941	-	chr3	169285498	169285718	+	L1PA7	169285713	169286520	808	+	Id_702	no	0	1	2	4	0	0	0	0	0	0	0	MECOM	-	-/+	TRUE	FALSE	FALSE
chr3	170339482	170339868	+	chr3	170339482	170339695	+	chr3	170339637	170339868	-	L1PA7	170334611	170339696	5086	-	Id_703	no	1	1	0	1	0	0	2	0	0	5	0	no_gene	*	+/-	TRUE	FALSE	FALSE
chr3	170386039	170386740	+	chr3	170386039	170386302	+	chr3	170386253	170386740	-	L1PA4	170380176	170386315	6140	-	ID_704_705	no	0	0	0	0	0	0	0	0	0	4	0	no_gene	*	+/-	TRUE	FALSE	FALSE
chr3	173099552	173099886	-	chr3	173099785	173099886	-	chr3	173099552	173099653	+	L1PA7	173099639	173106071	6433	+	Id_706	no	0	1	0	0	0	0	0	0	0	0	0	no_gene	*	-/+	TRUE	FALSE	FALSE
chr3	173983105	173983552	+	chr3	173983105	173983215	+	chr3	173983438	173983552	-	L1PA2	173977475	173983484	6010	-	Id_708	no	0	0	0	0	0	0	2	0	0	0	0	NLGN1	+	+/-	TRUE	FALSE	FALSE
chr3	176423233	176423510	-	chr3	176423409	176423510	-	chr3	176423233	176423334	+	L1PA4	176423319	176429498	6180	+	Id_711	no	0	1	0	0	0	0	0	0	0	0	0	no_gene	*	-/+	TRUE	FALSE	FALSE
chr3	176578996	176579269	-	chr3	176579168	176579269	-	chr3	176578996	176579097	+	L1PA5	176579102	176585211	6110	+	Id_712	no	0	0	0	0	0	0	1	0	0	0	0	no_gene	*	-/+	TRUE	FALSE	FALSE
chr3	178078486	178078720	-	chr3	178078619	178078720	-	chr3	178078486	178078587	+	L1PA7	178078604	178085077	6474	+	Id_714	no	2	0	0	0	0	0	0	0	0	0	0	no_gene	*	-/+	TRUE	FALSE	FALSE
chr3	178293626	178293973	-	chr3	178293841	178293973	-	chr3	178293626	178293775	+	L1PA7	178293832	178300311	6480	+	Id_715	no	0	1	0	0	0	0	1	0	0	0	0	KCNMB2	+	-/+	TRUE	FALSE	FALSE
chr3	178577511	178578009	-	chr3	178577737	178578009	-	chr3	178577511	178577793	+	L1PA2	178577736	178583767	6032	+	Id_718	no	0	0	0	4	0	3	0	1	0	0	0	no_gene	*	-/+	TRUE	TRUE	TRUE
chr3	180166194	180166369	-	chr3	180166262	180166369	-	chr3	180166194	180166313	+	L1PA3	180166259	180170693	4435	+	Id_719	no	0	1	0	0	0	0	0	0	0	1	0	no_gene	*	-/+	TRUE	FALSE	FALSE
chr3	181042873	181043382	+	chr3	181042873	181043220	+	chr3	181043176	181043382	-	L1PA7	181037044	181043220	6177	-	Id_721	no	1	9	5	0	4	2	0	0	0	0	0	SOX2-OT	+	+/-	TRUE	FALSE	FALSE
chr3	182143645	182144122	-	chr3	182144021	182144122	-	chr3	182143645	182143746	+	L1PA2	182143880	182149898	6019	+	Id_723	no	0	0	0	0	0	0	0	0	1	0	0	no_gene	*	-/+	TRUE	FALSE	FALSE
chr3	186775937	186776450	+	chr3	186775937	186776209	+	chr3	186776171	186776450	-	L1PA6	186770087	186776211	6125	-	Id_725	no	1	0	1	2	0	1	0	1	1	4	0	ST6GAL1	+	+/-	TRUE	FALSE	FALSE
chr3	188096316	188097044	+	chr3	188096316	188096645	+	chr3	188096598	188097044	-	L1PA4	188090497	188096649	6153	-	ID_727_728	no	2	1	3	1	2	1	2	2	1	2	1	LPP	+	+/-	TRUE	FALSE	FALSE
chr3	188145807	188146316	+	chr3	188145807	188146151	+	chr3	188146111	188146316	-	L1PA7	188145373	188146155	783	-	Id_729	no	4	2	4	0	4	2	5	6	1	0	1	LPP	+	+/-	TRUE	FALSE	FALSE
chr3	188353626	188354056	-	chr3	188353955	188354056	-	chr3	188353626	188353727	+	L1PA3	188353832	188354721	890	+	Id_730	no	0	1	0	0	0	0	0	0	0	0	0	LPP	+	-/+	TRUE	FALSE	FALSE
chr3	188743063	188743617	+	chr3	188743063	188743322	+	chr3	188743272	188743617	-	L1PA3	188735018	188743326	8309	-	Id_731	no	0	2	8	4	2	2	3	3	0	0	0	no_gene	*	+/-	TRUE	FALSE	FALSE
chr3	191872989	191873222	+	chr3	191872989	191873090	+	chr3	191873121	191873222	-	L1PA2	191867104	191873117	6014	-	Id_732	overlap sens opposé	0	0	1	0	0	0	0	0	0	0	0	FGF12	-	+/-	TRUE	FALSE	FALSE
chr3	193328774	193329163	+	chr3	193328774	193328954	+	chr3	193328983	193329163	-	L1PA5	193325875	193328971	3097	-	Id_735	no	0	1	1	0	0	1	0	0	0	0	0	OPA1	+	+/-	TRUE	FALSE	FALSE
chr3	194808282	194808674	-	chr3	194808402	194808674	-	chr3	194808282	194808466	+	L1PA2	194808401	194814446	6046	+	Id_736	no	1	1	0	0	0	1	2	0	0	0	0	XXYLT1	-	-/+	TRUE	FALSE	TRUE
chr4	165460	165955	+	chr4	165460	165778	+	chr4	165720	165955	-	L1PA4	159638	165778	6141	-	Id_737	no	2	7	4	2	5	2	4	4	2	1	1	ZNF718	+	+/-	TRUE	FALSE	FALSE
chr4	2924928	2925646	+	chr4	2924928	2925328	+	chr4	2925280	2925646	-	L1PA7	2923154	2925328	2175	-	Id_738	no	3	5	4	4	1	4	2	4	3	2	2	ADD1	+	+/-	TRUE	FALSE	FALSE
chr4	5300858	5301081	+	chr4	5300858	5300965	+	chr4	5300966	5301081	-	L1PA8	5294498	5300982	6485	-	Id_739	no	0	0	0	1	0	0	0	0	0	1	0	STK32B	+	+/-	TRUE	FALSE	FALSE
chr4	5446058	5446441	+	chr4	5446058	5446323	+	chr4	5446311	5446441	-	L1PA2	5440328	5446355	6028	-	Id_740	no	1	0	1	0	1	1	2	1	0	0	0	STK32B	+	+/-	TRUE	FALSE	FALSE
chr4	5488173	5488542	+	chr4	5488173	5488366	+	chr4	5488438	5488542	-	L1PA4	5482313	5488431	6119	-	Id_741	no	0	0	0	0	2	0	0	1	0	0	0	STK32B	+	+/-	TRUE	FALSE	FALSE
chr4	5498167	5498658	+	chr4	5498167	5498355	+	chr4	5498553	5498658	-	L1PA3	5492304	5498425	6122	-	Id_742	no	0	1	0	0	0	1	0	1	0	0	0	STK32B	+	+/-	TRUE	FALSE	FALSE
chr4	5595184	5595455	-	chr4	5595309	5595455	-	chr4	5595184	5595369	+	L1PA3	5595306	5601460	6155	+	Id_743	no	1	0	0	1	0	1	0	0	0	0	0	EVC2	-	-/+	TRUE	TRUE	FALSE
chr4	5769428	5769807	+	chr4	5769428	5769651	+	chr4	5769630	5769807	-	L1PA3	5763641	5769655	6015	-	Id_744	no	1	0	0	1	0	5	0	1	0	0	0	EVC	+	+/-	TRUE	FALSE	FALSE
chr4	9082128	9082470	-	chr4	9082356	9082470	-	chr4	9082128	9082248	+	L1PA4	9082304	9088405	6102	+	Id_745	no	1	0	0	0	0	0	0	0	0	1	0	no_gene	*	-/+	TRUE	FALSE	FALSE
chr4	12904671	12905282	-	chr4	12905064	12905282	-	chr4	12904671	12905064	+	L1PA3	12905055	12911080	6026	+	ID_748_749	no	0	1	0	1	1	0	0	0	0	0	0	no_gene	*	-/+	TRUE	FALSE	FALSE
chr4	14428176	14428398	+	chr4	14428176	14428277	+	chr4	14428297	14428398	-	L1PA4	14422176	14428284	6109	-	Id_751	no	0	0	0	0	0	0	0	0	1	0	0	no_gene	*	+/-	TRUE	FALSE	FALSE
chr4	14667753	14668052	+	chr4	14667753	14667854	+	chr4	14667951	14668052	-	L1PA2	14661920	14667950	6031	-	Id_753	no	0	0	0	0	0	0	1	0	0	0	0	no_gene	*	+/-	TRUE	FALSE	FALSE
chr4	14756583	14756872	-	chr4	14756740	14756872	-	chr4	14756583	14756746	+	L1HS	14756738	14762768	6031	+	Id_754	no	1	1	0	0	0	0	0	0	0	0	0	no_gene	*	-/+	TRUE	FALSE	FALSE
chr4	16409977	16410350	+	chr4	16409977	16410158	+	chr4	16410226	16410350	-	L1PA4	16404002	16410163	6162	-	Id_755	no	0	1	0	0	0	0	1	0	0	0	0	no_gene	*	+/-	TRUE	FALSE	FALSE
chr4	16629918	16630611	-	chr4	16630259	16630611	-	chr4	16629918	16630305	+	L1PA7	16630258	16634388	4131	+	Id_757	no	2	0	0	4	0	0	0	0	11	1	0	LDB2	-	-/+	TRUE	FALSE	FALSE
chr4	17849880	17850327	-	chr4	17850170	17850327	-	chr4	17849880	17850048	+	L1P1	17850168	17851301	1134	+	Id_758	no	1	0	0	1	0	0	1	0	0	0	1	LCORL	-	-/+	TRUE	FALSE	FALSE
chr4	20740093	20740396	-	chr4	20740295	20740396	-	chr4	20740093	20740194	+	L1PA5	20740248	20746401	6154	+	Id_759	no	0	0	0	0	0	0	0	0	1	0	0	KCNIP4	-	-/+	TRUE	FALSE	FALSE
chr4	21353506	21354122	-	chr4	21353776	21354122	-	chr4	21353506	21353794	+	L1PA6	21353775	21359954	6180	+	Id_760	no	7	5	6	13	15	1	22	2	21	0	1	KCNIP4	-	-/+	TRUE	FALSE	FALSE
chr4	26657384	26657906	+	chr4	26657384	26657634	+	chr4	26657632	26657906	-	L1PA4	26654162	26657642	3481	-	Id_762	no	0	1	0	1	1	0	1	2	1	1	0	TBC1D19	+	+/-	TRUE	FALSE	FALSE
chr4	26977740	26978192	+	chr4	26977740	26977990	+	chr4	26978013	26978192	-	L1PA6	26971876	26978001	6126	-	Id_763	no	2	2	0	0	1	0	0	0	0	1	1	STIM2	+	+/-	TRUE	FALSE	FALSE
chr4	37946329	37946771	+	chr4	37946329	37946569	+	chr4	37946579	37946771	-	L1PA5	37944459	37946597	2139	-	Id_766	no	0	0	2	0	0	0	1	0	0	1	1	TBC1D1	+	+/-	TRUE	FALSE	FALSE
chr4	38478021	38478359	-	chr4	38478258	38478359	-	chr4	38478021	38478122	+	L1PA5	38478114	38484163	6050	+	Id_767	no	0	0	0	0	0	1	0	0	0	0	0	LINC01258	-	-/+	TRUE	FALSE	FALSE
chr4	44266268	44266747	-	chr4	44266478	44266747	-	chr4	44266268	44266516	+	L1PA3	44266477	44272571	6095	+	Id_771	no	1	1	3	0	0	0	1	0	2	10	1	KCTD8	-	-/+	TRUE	FALSE	FALSE
chr4	44751855	44752445	+	chr4	44751855	44752152	+	chr4	44752147	44752445	-	L1PA5	44746006	44752149	6144	-	Id_773	no	1	2	1	0	0	0	0	1	0	0	0	no_gene	*	+/-	TRUE	FALSE	FALSE
chr4	47924970	47925358	+	chr4	47924970	47925071	+	chr4	47925257	47925358	-	L1PA6	47919064	47925128	6065	-	Id_777	no	0	0	1	0	0	0	0	0	0	0	0	no_gene	*	+/-	TRUE	FALSE	FALSE
chr4	48712715	48713213	-	chr4	48713112	48713213	-	chr4	48712715	48712816	+	L1PA3	48713091	48719301	6211	+	Id_779	no	0	0	0	0	0	0	0	0	0	1	0	FRYL	-	-/+	TRUE	FALSE	FALSE
chr4	48872631	48872845	+	chr4	48872631	48872732	+	chr4	48872744	48872845	-	L1PA4	48866597	48872749	6153	-	Id_780	no	1	0	0	0	0	0	0	0	0	0	0	no_gene	*	+/-	TRUE	FALSE	FALSE
chr4	52807140	52807517	+	chr4	52807140	52807241	+	chr4	52807416	52807517	-	L1PA3	52801240	52807255	6016	-	Id_781	no	0	0	0	0	0	0	1	0	0	0	0	no_gene	*	+/-	TRUE	FALSE	FALSE
chr4	53312414	53312638	-	chr4	53312537	53312638	-	chr4	53312414	53312515	+	L1PA3	53312514	53318648	6135	+	Id_782	no	0	1	0	0	0	0	0	0	0	0	0	no_gene	*	-/+	TRUE	FALSE	FALSE
chr4	53325056	53325430	-	chr4	53325329	53325430	-	chr4	53325056	53325157	+	L1P1	53325142	53330264	5123	+	Id_783	no	0	0	0	0	0	0	1	0	0	0	0	no_gene	*	-/+	TRUE	FALSE	FALSE
chr4	53682371	53682820	-	chr4	53682651	53682820	-	chr4	53682371	53682558	+	L1HS	53682623	53688653	6031	+	Id_784	no	0	0	0	0	0	0	2	0	0	0	0	no_gene	*	-/+	TRUE	FALSE	FALSE
chr4	53835941	53836463	-	chr4	53836201	53836463	-	chr4	53835941	53836208	+	L1PA4	53836198	53842349	6152	+	Id_785	no	0	4	2	3	1	2	5	2	0	1	0	SCFD2	-	-/+	TRUE	FALSE	FALSE
chr4	53970840	53971351	-	chr4	53971054	53971351	-	chr4	53970840	53971098	+	L1PA7	53971053	53976208	5156	+	Id_786	no	9	6	6	3	2	1	28	6	0	1	5	SCFD2	-	-/+	TRUE	FALSE	FALSE
chr4	54043558	54043835	-	chr4	54043734	54043835	-	chr4	54043558	54043663	+	L1PA4	54043693	54049829	6137	+	Id_787	no	0	0	0	0	0	0	1	0	0	0	0	SCFD2	-	-/+	TRUE	FALSE	FALSE
chr4	55673087	55673344	-	chr4	55673243	55673344	-	chr4	55673087	55673188	+	L1PA6	55673240	55679383	6144	+	Id_788	no	0	0	0	0	0	0	0	0	0	1	0	no_gene	*	-/+	TRUE	FALSE	FALSE
chr4	57203294	57203775	+	chr4	57203294	57203552	+	chr4	57203504	57203775	-	L1PA3	57197420	57203548	6129	-	Id_789	no	1	3	1	4	0	0	7	1	0	0	0	no_gene	*	+/-	TRUE	FALSE	FALSE
chr4	57228722	57229188	-	chr4	57228966	57229188	-	chr4	57228722	57228911	+	L1PA4	57228916	57235045	6130	+	Id_790	no	1	1	0	1	1	0	0	0	0	0	0	AASDH	-	-/+	TRUE	FALSE	FALSE
chr4	58169571	58169997	+	chr4	58169571	58169672	+	chr4	58169896	58169997	-	L1PA5	58167506	58169706	2201	-	Id_791	no	1	0	0	0	0	0	0	0	0	0	0	no_gene	*	+/-	TRUE	FALSE	FALSE
chr4	58249800	58250099	-	chr4	58249998	58250099	-	chr4	58249800	58249901	+	L1PA4	58249997	58256136	6140	+	Id_792	no	0	0	1	0	0	0	0	0	0	0	0	no_gene	*	-/+	TRUE	FALSE	FALSE
chr4	58339226	58339617	+	chr4	58339226	58339327	+	chr4	58339516	58339617	-	L1PA7	58337795	58339516	1722	-	Id_793	no	0	0	1	0	0	0	0	0	0	0	0	no_gene	*	+/-	TRUE	FALSE	FALSE
chr4	58404018	58404353	+	chr4	58404018	58404119	+	chr4	58404252	58404353	-	L1PA4	58398019	58404151	6133	-	Id_794	no	1	0	0	0	0	0	0	0	0	0	0	no_gene	*	+/-	TRUE	FALSE	FALSE
chr4	60757562	60757851	-	chr4	60757750	60757851	-	chr4	60757562	60757663	+	L1PA5	60757701	60763830	6130	+	Id_795	no	0	0	0	0	0	0	0	0	1	0	0	no_gene	*	-/+	TRUE	FALSE	FALSE
chr4	62238549	62239517	+	chr4	62238549	62238965	+	chr4	62238915	62239517	-	L1PA3	62232957	62238966	6010	-	Id_796	no	2	2	4	2	1	6	4	1	0	2	0	no_gene	*	+/-	TRUE	FALSE	FALSE
chr4	62512848	62513390	+	chr4	62512848	62513018	+	chr4	62512973	62513390	-	L1PA3	62506997	62513021	6025	-	Id_798	no	1	4	0	1	3	0	1	0	0	0	0	LPHN3	+	+/-	TRUE	FALSE	FALSE
chr4	62960387	62960678	+	chr4	62960387	62960509	+	chr4	62960485	62960678	-	L1PA7	62954056	62960520	6465	-	Id_799	no	0	0	1	1	0	0	0	0	0	0	0	LPHN3-AS1	-	+/-	TRUE	FALSE	FALSE
chr4	66864660	66865146	+	chr4	66864660	66864761	+	chr4	66865045	66865146	-	L1PA2	66859017	66865020	6004	-	Id_800	no	0	0	0	1	0	0	0	0	0	0	0	no_gene	*	+/-	TRUE	FALSE	FALSE
chr4	72040881	72041028	-	chr4	72040927	72041028	-	chr4	72040881	72040982	+	L1PA4	72040923	72047088	6166	+	Id_801	no	0	0	0	0	1	0	0	0	0	0	0	no_gene	*	-/+	TRUE	FALSE	FALSE
chr4	75081083	75081523	+	chr4	75081083	75081372	+	chr4	75081364	75081523	-	L1PA7	75074929	75081376	6448	-	Id_803	no	3	2	3	1	1	3	1	0	0	3	0	MTHFD2L	+	+/-	TRUE	FALSE	FALSE
chr4	78385590	78386068	+	chr4	78385590	78385691	+	chr4	78385967	78386068	-	L1PA6	78383584	78385892	2309	-	Id_805	no	0	0	0	0	0	0	1	0	0	0	0	no_gene	*	+/-	TRUE	FALSE	FALSE
chr4	79047428	79047943	+	chr4	79047428	79047686	+	chr4	79047689	79047943	-	L1PA7	79046721	79047689	969	-	Id_806	no	0	0	0	0	2	0	0	0	2	0	0	FRAS1	+	+/-	TRUE	FALSE	FALSE
chr4	79198476	79198777	+	chr4	79198476	79198602	+	chr4	79198633	79198777	-	L1PA5	79192472	79198617	6146	-	Id_807	no	0	0	0	1	0	0	0	0	2	0	0	FRAS1	+	+/-	TRUE	FALSE	FALSE
chr4	79228716	79236990	+	chr4	79228716	79229021	+	chr4	79229017	79236990	-	L1PA3	79223007	79229036	6030	-	ID_808_809	no	1	0	0	2	1	0	0	0	1	0	0	FRAS1	+	+/-	TRUE	FALSE	FALSE
chr4	79427867	79428157	+	chr4	79427867	79428011	+	chr4	79428042	79428157	-	L1PA6	79422875	79428041	5167	-	Id_810	no	1	0	0	0	0	0	0	0	1	0	0	FRAS1	+	+/-	TRUE	FALSE	FALSE
chr4	80858649	80859175	-	chr4	80858877	80859175	-	chr4	80858649	80858835	+	L1HS	80858869	80864900	6032	+	Id_812	no	0	0	2	0	1	0	0	0	0	1	0	ANTXR2	-	-/+	TRUE	FALSE	FALSE
chr4	80887958	80888404	-	chr4	80888130	80888404	-	chr4	80887958	80888085	+	L1HS	80888061	80894087	6027	+	Id_813	no	0	0	0	0	1	0	2	0	0	0	0	ANTXR2	-	-/+	TRUE	FALSE	FALSE
chr4	82940350	82940988	-	chr4	82940782	82940988	-	chr4	82940350	82940693	+	L1PA3	82940714	82943530	2817	+	ID_815_816	no	1	1	0	0	0	0	0	0	0	0	0	no_gene	*	-/+	TRUE	FALSE	FALSE
chr4	83096471	83096781	-	chr4	83096590	83096781	-	chr4	83096471	83096573	+	L1PA4	83096563	83102691	6129	+	Id_817	no	0	0	0	1	1	0	0	0	0	0	0	no_gene	*	-/+	TRUE	FALSE	FALSE
chr4	86087900	86088275	+	chr4	86087900	86088104	+	chr4	86088094	86088275	-	L1PA7	86081809	86088116	6308	-	Id_818	no	0	1	0	0	0	0	0	0	1	2	0	no_gene	*	+/-	TRUE	FALSE	FALSE
chr4	86427669	86428330	+	chr4	86427669	86428032	+	chr4	86428013	86428330	-	L1PA6	86421870	86428032	6163	-	Id_820	no	2	1	8	1	0	0	1	1	0	5	1	ARHGAP24	+	+/-	TRUE	FALSE	FALSE
chr4	86588483	86588990	+	chr4	86588483	86588772	+	chr4	86588830	86588990	-	L1PA3	86582671	86588796	6126	-	Id_821	no	0	1	3	0	0	1	0	1	0	0	0	ARHGAP24	+	+/-	TRUE	FALSE	FALSE
chr4	87055566	87056126	-	chr4	87055826	87056126	-	chr4	87055566	87055882	+	L1PA3	87055824	87061849	6026	+	Id_823	no	2	1	0	1	1	0	4	1	2	0	0	LOC101929064	+	-/+	TRUE	FALSE	FALSE
chr4	87115151	87115449	+	chr4	87115151	87115252	+	chr4	87115348	87115449	-	L1PA7	87108935	87115354	6420	-	Id_824	no	0	0	1	0	0	0	0	0	0	0	0	LOC101929064	+	+/-	TRUE	FALSE	FALSE
chr4	87651773	87652429	+	chr4	87651773	87652087	+	chr4	87652060	87652429	-	L1PA6	87645970	87652087	6118	-	Id_828	no	0	2	2	8	5	2	6	3	2	6	2	PTPN13	+	+/-	TRUE	FALSE	FALSE
chr4	88410464	88411031	+	chr4	88410464	88410695	+	chr4	88410681	88411031	-	L1PA7	88404240	88410700	6461	-	ID_829_830	no	1	1	1	0	0	0	0	0	0	0	0	SPARCL1	-	+/-	TRUE	FALSE	FALSE
chr4	88556715	88557266	-	chr4	88557160	88557266	-	chr4	88556715	88556850	+	L1PA8	88557152	88559183	2032	+	Id_831	no	0	0	2	0	0	0	0	0	0	0	0	no_gene	*	-/+	TRUE	FALSE	FALSE
chr4	89042909	89043368	-	chr4	89043177	89043368	-	chr4	89042909	89043217	+	L1PA7	89043177	89046162	2986	+	Id_832	no	0	1	0	0	1	0	0	1	0	0	0	ABCG2	-	-/+	TRUE	FALSE	FALSE
chr4	89791061	89791575	-	chr4	89791317	89791575	-	chr4	89791061	89791304	+	L1PA6	89791317	89797455	6139	+	Id_834	no	1	3	0	0	0	0	1	0	0	0	0	FAM13A	-	-/+	TRUE	FALSE	FALSE
chr4	89840571	89840817	-	chr4	89840716	89840817	-	chr4	89840571	89840724	+	L1PA3	89840710	89846854	6145	+	Id_1598_1599	no	1	0	1	0	0	0	0	0	0	0	0	FAM13A	-	-/+	TRUE	FALSE	FALSE
chr4	91129896	91130251	+	chr4	91129896	91130086	+	chr4	91130141	91130251	-	L1PA7	91128389	91130118	1730	-	Id_838	no	0	0	0	0	0	0	0	0	3	0	0	CCSER1	+	+/-	TRUE	FALSE	FALSE
chr4	92075536	92075926	+	chr4	92075536	92075814	+	chr4	92075801	92075926	-	L1PA5	92069621	92075815	6195	-	Id_842	no	0	0	0	0	0	0	0	0	6	0	0	CCSER1	+	+/-	TRUE	FALSE	FALSE
chr4	92087046	92087377	+	chr4	92087046	92087216	+	chr4	92087195	92087377	-	L1PA6	92081916	92087219	5304	-	Id_843	no	0	0	0	1	0	0	0	0	3	0	0	CCSER1	+	+/-	TRUE	FALSE	FALSE
chr4	93843339	93843798	+	chr4	93843339	93843636	+	chr4	93843596	93843798	-	L1PA4	93837516	93843642	6127	-	Id_845	no	3	4	0	0	0	0	0	0	1	2	0	GRID2	+	+/-	TRUE	FALSE	FALSE
chr4	93865467	93866116	+	chr4	93865467	93865568	+	chr4	93865852	93866116	-	L1PA4	93864483	93865845	1363	-	Id_1608_1609	no	3	1	0	0	2	0	0	0	0	0	2	GRID2	+	+/-	TRUE	FALSE	FALSE
chr4	94516088	94516414	+	chr4	94516088	94516227	+	chr4	94516241	94516414	-	L1PA3	94510204	94516231	6028	-	Id_849	no	0	3	1	0	1	0	0	0	0	0	0	GRID2	+	+/-	TRUE	FALSE	FALSE
chr4	94535256	94535680	+	chr4	94535256	94535414	+	chr4	94535521	94535680	-	L1HS	94529437	94535489	6053	-	Id_850	no	0	1	0	0	1	0	0	0	0	0	0	GRID2	+	+/-	TRUE	FALSE	FALSE
chr4	94565354	94565698	+	chr4	94565354	94565486	+	chr4	94565467	94565698	-	L1HS	94559458	94565488	6031	-	Id_851	no	0	4	0	0	2	0	0	0	0	0	0	GRID2	+	+/-	TRUE	FALSE	FALSE
chr4	95762789	95763187	+	chr4	95762789	95762890	+	chr4	95763086	95763187	-	L1PA3	95756909	95762936	6028	-	Id_852	no	0	0	0	0	0	0	1	0	0	0	0	BMPR1B	+	+/-	TRUE	FALSE	FALSE
chr4	96060902	96061583	+	chr4	96060902	96061188	+	chr4	96061235	96061583	-	L1PA5	96055029	96061215	6187	-	ID_853_854	no	0	0	0	0	2	0	2	2	0	0	0	BMPR1B	+	+/-	TRUE	FALSE	FALSE
chr4	96098100	96098554	+	chr4	96098100	96098396	+	chr4	96098368	96098554	-	L1PA3	96092383	96098407	6025	-	Id_855	no	1	0	0	3	0	0	0	1	0	1	0	UNC5C	-	+/-	TRUE	FALSE	FALSE
chr4	98458090	98458397	-	chr4	98458296	98458397	-	chr4	98458090	98458191	+	L1PA5	98458219	98464280	6062	+	Id_856	no	0	0	0	0	0	0	0	1	0	0	0	no_gene	*	-/+	TRUE	FALSE	FALSE
chr4	98698908	98699230	-	chr4	98699102	98699230	-	chr4	98698908	98699047	+	L1PA5	98699078	98705231	6154	+	Id_858	no	0	0	0	0	0	0	0	0	0	0	2	STPG2	-	-/+	TRUE	FALSE	FALSE
chr4	98885889	98886138	-	chr4	98886037	98886138	-	chr4	98885889	98885990	+	L1PA6	98886021	98889895	3875	+	Id_859	no	0	0	0	0	0	0	0	0	0	1	0	STPG2	-	-/+	TRUE	FALSE	FALSE
chr4	100020920	100021341	+	chr4	100020920	100021148	+	chr4	100021090	100021341	-	L1PA5	100015101	100021143	6043	-	Id_862	no	3	5	0	1	2	0	2	1	0	1	1	LOC100507053	+	+/-	TRUE	FALSE	FALSE
chr4	100185246	100185597	+	chr4	100185246	100185427	+	chr4	100185410	100185597	-	L1PA6	100182018	100185432	3415	-	Id_863	no	1	1	1	1	0	1	1	0	0	0	0	LOC100507053	+	+/-	TRUE	FALSE	FALSE
chr4	100927357	100927825	+	chr4	100927357	100927708	+	chr4	100927671	100927825	-	L1PA2	100921681	100927710	6030	-	Id_864	no	0	0	0	0	0	1	2	0	0	0	0	no_gene	*	+/-	TRUE	FALSE	FALSE
chr4	100970477	100970757	+	chr4	100970477	100970578	+	chr4	100970656	100970757	-	L1PA3	100964679	100970632	5954	-	Id_865	no	0	0	0	0	0	0	1	0	0	0	0	no_gene	*	+/-	TRUE	FALSE	FALSE
chr4	101189277	101189432	+	chr4	101189277	101189378	+	chr4	101189331	101189432	-	L1PA7	101187373	101189384	2012	-	Id_866	no	0	0	1	0	0	0	0	0	0	0	0	no_gene	*	+/-	TRUE	FALSE	FALSE
chr4	103193736	103193920	-	chr4	103193819	103193920	-	chr4	103193736	103193837	+	L1PA7	103193812	103200315	6504	+	Id_867	no	0	0	1	0	0	0	0	0	0	0	0	SLC39A8	-	-/+	TRUE	FALSE	FALSE
chr4	103398820	103399191	-	chr4	103399090	103399191	-	chr4	103398820	103398921	+	L1PA6	103399090	103404112	5023	+	Id_868	no	1	0	0	0	0	0	0	0	0	0	0	no_gene	*	-/+	TRUE	FALSE	FALSE
chr4	104628587	104628799	-	chr4	104628698	104628799	-	chr4	104628587	104628688	+	L1PA4	104628682	104634783	6102	+	Id_870	no	0	1	0	0	0	0	0	0	0	0	0	TACR3	-	-/+	TRUE	FALSE	FALSE
chr4	106329702	106330405	-	chr4	106330088	106330405	-	chr4	106329702	106330107	+	L1PA6	106330088	106334636	4549	+	Id_872	no	5	8	9	4	4	1	5	3	5	14	3	PPA2	-	-/+	TRUE	FALSE	FALSE
chr4	106656660	106657131	+	chr4	106656660	106656987	+	chr4	106656935	106657131	-	L1PA5	106650900	106656987	6088	-	Id_873	no	3	3	2	3	4	5	4	1	0	0	0	GSTCD	+	+/-	TRUE	FALSE	FALSE
chr4	106697643	106698247	+	chr4	106697643	106697951	+	chr4	106698002	106698247	-	L1PA7	106691529	106697954	6426	-	Id_874	no	1	1	5	1	1	1	2	4	0	3	1	GSTCD	+	+/-	TRUE	FALSE	FALSE
chr4	106779898	106780377	+	chr4	106779898	106780011	+	chr4	106780071	106780377	-	L1PA7	106777613	106780019	2407	-	Id_875	no	0	0	1	1	0	2	0	0	0	0	0	no_gene	*	+/-	TRUE	FALSE	FALSE
chr4	106781039	106781420	-	chr4	106781292	106781420	-	chr4	106781039	106781318	+	L1PA4	106781287	106787417	6131	+	Id_876	no	3	0	1	0	0	0	0	1	0	0	0	no_gene	*	-/+	TRUE	FALSE	FALSE
chr4	106800997	106801593	-	chr4	106801342	106801593	-	chr4	106800997	106801331	+	L1PA5	106801338	106807353	6016	+	Id_877	no	2	0	0	1	0	0	0	0	0	0	0	no_gene	*	-/+	TRUE	FALSE	FALSE
chr4	107134166	107134845	-	chr4	107134513	107134845	-	chr4	107134166	107134579	+	L1PA3	107134511	107140537	6027	+	Id_879	no	0	1	4	2	2	1	3	4	2	2	1	TBCK	-	-/+	TRUE	FALSE	TRUE
chr4	108593069	108593556	-	chr4	108593240	108593556	-	chr4	108593069	108593251	+	L1PA4	108593238	108599355	6118	+	Id_882	no	3	0	1	1	2	3	0	1	0	2	0	PAPSS1	-	-/+	TRUE	FALSE	FALSE
chr4	109423979	109424492	-	chr4	109424391	109424492	-	chr4	109423979	109424080	+	L1PA7	109424277	109430392	6116	+	Id_883	no	1	0	0	0	0	0	0	0	0	0	0	no_gene	*	-/+	TRUE	FALSE	FALSE
chr4	109915007	109915386	-	chr4	109915148	109915386	-	chr4	109915007	109915150	+	L1PA6	109915141	109921282	6142	+	Id_1644_1645	no	4	0	2	0	0	0	1	1	0	0	0	COL25A1	-	-/+	TRUE	FALSE	FALSE
chr4	110508505	110508967	+	chr4	110508505	110508745	+	chr4	110508758	110508967	-	L1PA6	110503729	110508753	5025	-	Id_886	no	1	0	1	2	0	0	1	1	0	0	0	CCDC109B	+	+/-	TRUE	TRUE	FALSE
chr4	110860618	110861011	+	chr4	110860618	110860823	+	chr4	110860812	110861011	-	L1PA6	110855500	110860830	5331	-	Id_887	no	1	0	0	1	1	0	0	0	0	0	0	EGF	+	+/-	TRUE	TRUE	FALSE
chr4	110997388	110997884	-	chr4	110997783	110997884	-	chr4	110997388	110997489	+	L1P1	110997756	111000000	2245	+	Id_888	no	0	0	0	1	0	0	0	0	0	0	0	ELOVL6	-	-/+	TRUE	FALSE	FALSE
chr4	111684686	111685090	+	chr4	111684686	111684787	+	chr4	111684989	111685090	-	L1PA3	111678638	111684790	6153	-	Id_889	no	0	0	0	0	1	0	0	0	0	0	0	no_gene	*	+/-	TRUE	FALSE	FALSE
chr4	113496329	113496558	-	chr4	113496457	113496558	-	chr4	113496329	113496430	+	L1P1	113496446	113500000	3555	+	Id_890	no	0	1	0	0	0	0	0	0	0	0	0	ZGRF1	-	-/+	TRUE	FALSE	FALSE
chr4	114190659	114191289	+	chr4	114190659	114190879	+	chr4	114190921	114191289	-	L1PA7	114190245	114190894	650	-	Id_891	no	0	0	2	1	0	0	0	1	5	4	1	ANK2	+	+/-	TRUE	FALSE	FALSE
chr4	115537581	115538099	+	chr4	115537581	115537893	+	chr4	115537862	115538099	-	L1P1	115537018	115537898	881	-	Id_893	no	1	0	0	0	1	0	1	0	0	9	3	UGT8	+	+/-	TRUE	FALSE	FALSE
chr4	118606229	118606598	+	chr4	118606229	118606330	+	chr4	118606497	118606598	-	L1PA5	118601312	118606429	5118	-	Id_898	no	0	0	0	0	0	0	0	0	1	0	0	no_gene	*	+/-	TRUE	FALSE	FALSE
chr4	120118710	120119111	-	chr4	120119010	120119111	-	chr4	120118710	120118811	+	L1PA6	120118841	120124309	5469	+	Id_901	no	1	0	0	0	0	0	0	0	0	0	0	no_gene	*	-/+	TRUE	FALSE	FALSE
chr4	120176803	120177295	+	chr4	120176803	120177035	+	chr4	120177023	120177295	-	L1PA7	120172841	120177037	4197	-	Id_902	no	1	3	4	0	0	0	1	0	0	1	2	USP53	+	+/-	TRUE	FALSE	FALSE
chr4	120201006	120201462	+	chr4	120201006	120201279	+	chr4	120201216	120201462	-	L1PA2	120195268	120201282	6015	-	Id_903	no	2	2	3	1	0	1	1	2	1	0	0	USP53	+	+/-	TRUE	TRUE	TRUE
chr4	121429855	121430366	-	chr4	121430265	121430366	-	chr4	121429855	121429956	+	L1PA7	121429968	121436405	6438	+	Id_904	no	0	0	1	0	0	0	0	0	0	0	0	no_gene	*	-/+	TRUE	FALSE	FALSE
chr4	121662266	121662941	-	chr4	121662572	121662941	-	chr4	121662266	121662539	+	L1PA3	121662568	121668599	6032	+	Id_905	no	2	0	1	0	2	0	0	2	0	0	0	PRDM5	-	-/+	TRUE	FALSE	FALSE
chr4	123866711	123867232	+	chr4	123866711	123866937	+	chr4	123866918	123867232	-	L1PA4	123860788	123866951	6164	-	Id_907	no	0	0	1	1	0	0	1	0	0	0	0	SPATA5	+	+/-	TRUE	FALSE	FALSE
chr4	125282300	125282518	-	chr4	125282417	125282518	-	chr4	125282300	125282401	+	L1PA6	125282402	125288548	6147	+	Id_909	no	0	0	0	0	0	0	1	0	0	0	0	no_gene	*	-/+	TRUE	FALSE	FALSE
chr4	127590640	127591206	-	chr4	127590900	127591206	-	chr4	127590640	127590866	+	L1PA6	127590900	127596879	5980	+	Id_910	no	1	1	2	0	0	0	0	1	0	0	0	no_gene	*	-/+	TRUE	FALSE	FALSE
chr4	127849361	127849682	-	chr4	127849446	127849682	-	chr4	127849361	127849462	+	L1PA2	127849410	127855439	6030	+	Id_912	no	0	0	0	0	1	0	0	1	0	0	0	no_gene	*	-/+	TRUE	FALSE	FALSE
chr4	128577073	128577560	+	chr4	128577073	128577174	+	chr4	128577345	128577560	-	L1PA2	128571375	128577400	6026	-	Id_1673_1674	no	1	0	0	0	0	1	0	0	0	0	0	INTU	+	+/-	TRUE	FALSE	FALSE
chr4	129816229	129816917	-	chr4	129816708	129816917	-	chr4	129816229	129816722	+	L1PA4	129816706	129822836	6131	+	Id_917	no	2	1	1	3	2	2	3	0	0	2	1	SCLT1	-	-/+	TRUE	FALSE	FALSE
chr4	130048004	130048305	+	chr4	130048004	130048116	+	chr4	130048153	130048305	-	L1PA8	130042326	130048131	5806	-	Id_920	no	1	1	0	0	0	0	0	0	0	0	0	no_gene	*	+/-	TRUE	FALSE	FALSE
chr4	130797890	130798174	+	chr4	130797890	130797991	+	chr4	130798073	130798174	-	L1PA4	130791893	130798037	6145	-	Id_921	no	0	0	0	0	0	0	0	0	1	0	0	no_gene	*	+/-	TRUE	FALSE	FALSE
chr4	134255640	134255879	+	chr4	134255640	134255741	+	chr4	134255778	134255879	-	L1PA7	134251514	134255760	4247	-	Id_923	no	1	0	0	0	0	0	0	0	0	0	0	no_gene	*	+/-	TRUE	FALSE	FALSE
chr4	137220472	137220782	+	chr4	137220472	137220573	+	chr4	137220681	137220782	-	L1HS	137214649	137220701	6053	-	Id_925	no	0	0	0	0	1	0	0	0	0	0	0	no_gene	*	+/-	TRUE	FALSE	FALSE
chr4	139275839	139276181	-	chr4	139276059	139276181	-	chr4	139275839	139275940	+	L1PA5	139275929	139282048	6120	+	Id_928	no	0	0	0	1	0	0	0	0	0	1	0	LINC00499	+	-/+	TRUE	FALSE	FALSE
chr4	139352151	139352523	-	chr4	139352338	139352523	-	chr4	139352151	139352295	+	L1PA8	139352291	139355872	3582	+	Id_929	no	0	0	1	1	0	0	0	0	0	0	0	no_gene	*	-/+	TRUE	FALSE	FALSE
chr4	141709876	141710111	+	chr4	141709876	141709977	+	chr4	141710010	141710111	-	L1PA5	141703831	141710001	6171	-	Id_933	no	0	0	1	0	0	0	0	0	0	0	0	no_gene	*	+/-	TRUE	FALSE	FALSE
chr4	141747539	141747833	+	chr4	141747539	141747640	+	chr4	141747732	141747833	-	L1PA5	141741524	141747648	6125	-	Id_934	no	0	0	0	1	0	0	0	0	0	0	0	no_gene	*	+/-	TRUE	FALSE	FALSE
chr4	142289761	142290212	+	chr4	142289761	142289970	+	chr4	142290049	142290212	-	L1PA5	142288166	142290012	1847	-	Id_935	no	0	0	0	0	1	0	0	0	1	0	0	no_gene	*	+/-	TRUE	FALSE	FALSE
chr4	142431080	142431325	+	chr4	142431080	142431181	+	chr4	142431224	142431325	-	L1PA4	142425799	142431213	5415	-	Id_936	no	0	0	0	0	0	0	0	1	0	0	0	no_gene	*	+/-	TRUE	FALSE	FALSE
chr4	143569084	143569613	-	chr4	143569359	143569613	-	chr4	143569084	143569376	+	L1PA6	143569352	143575536	6185	+	Id_938	no	2	3	1	4	0	1	0	1	1	3	1	INPP4B	-	-/+	TRUE	FALSE	FALSE
chr4	143788318	143788996	-	chr4	143788583	143788996	-	chr4	143788318	143788537	+	L1PA7	143788576	143791214	2639	+	Id_939	no	2	1	3	1	1	1	1	0	2	0	0	no_gene	*	-/+	TRUE	FALSE	FALSE
chr4	144021244	144021690	-	chr4	144021417	144021690	-	chr4	144021244	144021448	+	L1PA2	144021412	144027442	6031	+	Id_940	no	2	0	0	0	0	0	1	0	0	1	1	no_gene	*	-/+	TRUE	FALSE	FALSE
chr4	144061097	144061535	-	chr4	144061303	144061535	-	chr4	144061097	144061231	+	L1PA7	144061218	144067649	6432	+	Id_941	no	1	0	0	0	1	0	1	0	0	0	0	no_gene	*	-/+	TRUE	FALSE	FALSE
chr4	144087406	144087971	-	chr4	144087620	144087971	-	chr4	144087406	144087677	+	L1PA4	144087609	144093743	6135	+	Id_942	no	1	0	2	0	0	0	1	0	0	2	2	no_gene	*	-/+	TRUE	FALSE	FALSE
chr4	144515266	144515791	+	chr4	144515266	144515525	+	chr4	144515476	144515791	-	L1PA4	144509395	144515529	6135	-	Id_943	no	0	0	0	0	1	0	0	0	1	1	1	FREM3	-	+/-	TRUE	FALSE	FALSE
chr4	145075080	145075329	+	chr4	145075080	145075181	+	chr4	145075228	145075329	-	L1PA4	145069081	145075207	6127	-	Id_944	no	0	0	0	0	0	0	1	0	0	0	0	no_gene	*	+/-	TRUE	FALSE	FALSE
chr4	145757777	145758204	-	chr4	145757880	145758204	-	chr4	145757777	145757894	+	L1HS	145757878	145764140	6263	+	Id_945	no	1	1	1	1	1	0	1	1	1	0	0	no_gene	*	-/+	TRUE	FALSE	FALSE
chr4	147480048	147480386	+	chr4	147480048	147480209	+	chr4	147480230	147480386	-	L1PA3	147474081	147480232	6152	-	Id_946	no	0	1	1	0	0	0	1	0	0	0	0	no_gene	*	+/-	TRUE	FALSE	FALSE
chr4	148104642	148104999	-	chr4	148104898	148104999	-	chr4	148104642	148104743	+	L1PA7	148104769	148111182	6414	+	Id_947	no	0	0	1	0	0	0	0	0	0	0	0	no_gene	*	-/+	TRUE	FALSE	FALSE
chr4	148176109	148176373	-	chr4	148176272	148176373	-	chr4	148176109	148176210	+	L1PA5	148176196	148177902	1707	+	Id_948	no	0	0	0	0	0	0	1	0	0	0	0	no_gene	*	-/+	TRUE	FALSE	FALSE
chr4	149003206	149003576	-	chr4	149003419	149003576	-	chr4	149003206	149003378	+	L1PA7	149003414	149007604	4191	+	Id_951	no	2	0	1	0	0	0	0	0	0	0	0	NR3C2	-	-/+	TRUE	FALSE	FALSE
chr4	149443160	149443810	+	chr4	149443160	149443261	+	chr4	149443530	149443810	-	L1PA7	149437142	149443518	6377	-	Id_1712_1713	no	1	0	1	1	0	1	0	0	0	1	0	no_gene	*	+/-	TRUE	FALSE	FALSE
chr4	150096622	150096885	-	chr4	150096784	150096885	-	chr4	150096622	150096723	+	L1PA7	150096720	150103140	6421	+	Id_954	no	0	0	0	0	0	0	1	0	0	0	0	no_gene	*	-/+	TRUE	FALSE	FALSE
chr4	151191909	151192305	-	chr4	151192085	151192305	-	chr4	151191909	151192057	+	L1PA7	151192064	151198580	6517	+	Id_956	no	1	0	0	0	0	2	0	0	0	0	0	LRBA	-	-/+	TRUE	FALSE	FALSE
chr4	158101796	158102232	+	chr4	158101796	158101897	+	chr4	158102131	158102232	-	L1PA3	158096044	158102068	6025	-	Id_959	no	0	0	0	0	0	0	0	0	1	0	0	no_gene	*	+/-	TRUE	FALSE	FALSE
chr4	158412352	158412686	+	chr4	158412352	158412453	+	chr4	158412585	158412686	-	L1PA7	158408966	158412573	3608	-	Id_960	no	0	0	0	0	0	1	0	0	0	0	0	no_gene	*	+/-	TRUE	FALSE	FALSE
chr4	159471450	159471881	+	chr4	159471450	159471732	+	chr4	159471704	159471881	-	L1PA4	159465601	159471751	6151	-	Id_962	no	0	0	0	0	0	0	0	0	3	0	0	RXFP1	+	+/-	TRUE	FALSE	FALSE
chr4	159824264	159824909	+	chr4	159824264	159824569	+	chr4	159824569	159824909	-	L1PA7	159822438	159824585	2148	-	Id_963	no	3	0	0	2	5	3	3	4	1	0	1	C4orf45	-	+/-	TRUE	FALSE	FALSE
chr4	165021373	165022021	-	chr4	165021920	165022021	-	chr4	165021373	165021473	+	L1PA2	165021900	165027930	6031	+	Id_967	no	0	0	0	0	0	0	0	0	0	1	0	MARCH1	-	-/+	TRUE	FALSE	FALSE
chr4	165062671	165063267	-	chr4	165062974	165063267	-	chr4	165062671	165062974	+	L1PA3	165062959	165068984	6026	+	Id_968	no	0	1	1	0	1	1	1	0	0	0	1	MARCH1	-	-/+	TRUE	FALSE	FALSE
chr4	165162469	165163180	-	chr4	165162773	165163180	-	chr4	165162469	165162821	+	L1PA2	165162765	165168772	6008	+	Id_969	no	0	5	3	0	1	3	4	0	1	6	0	MARCH1	-	-/+	TRUE	FALSE	FALSE
chr4	165271737	165272360	-	chr4	165271903	165272360	-	chr4	165271737	165271957	+	L1PA2	165271901	165277928	6028	+	Id_970	no	0	9	0	0	1	0	5	0	1	8	2	MARCH1	-	-/+	TRUE	FALSE	TRUE
chr4	167664518	167664810	-	chr4	167664643	167664810	-	chr4	167664518	167664639	+	L1PA5	167664640	167670800	6161	+	Id_971	no	0	0	0	1	0	0	0	0	0	2	1	SPOCK3	-	-/+	TRUE	FALSE	FALSE
chr4	167771416	167772009	-	chr4	167771608	167772009	-	chr4	167771416	167771676	+	L1HS	167771606	167772785	1180	+	Id_972	no	0	0	0	0	0	0	1	0	1	10	5	SPOCK3	-	-/+	TRUE	FALSE	FALSE
chr4	167976318	167976695	-	chr4	167976594	167976695	-	chr4	167976318	167976419	+	L1PA3	167976462	167979245	2784	+	Id_973	no	0	0	0	0	0	0	0	0	0	1	0	SPOCK3	-	-/+	TRUE	FALSE	FALSE
chr4	169362958	169363472	-	chr4	169363155	169363472	-	chr4	169362958	169363175	+	L1PA2	169363140	169369189	6050	+	Id_976	no	0	0	0	0	0	0	0	2	0	0	1	DDX60L	-	-/+	TRUE	FALSE	FALSE
chr4	173833312	173833661	-	chr4	173833418	173833661	-	chr4	173833312	173833450	+	L1PA5	173833401	173839552	6152	+	Id_979	no	0	0	2	0	0	0	0	0	0	1	0	GALNTL6	+	-/+	TRUE	FALSE	FALSE
chr4	175940688	175941110	-	chr4	175941009	175941110	-	chr4	175940688	175940789	+	L1PA3	175940891	175946902	6012	+	Id_980	no	0	0	0	0	0	0	0	1	0	0	0	no_gene	*	-/+	TRUE	FALSE	FALSE
chr4	181782244	181782437	+	chr4	181782244	181782345	+	chr4	181782336	181782437	-	L1PA7	181780931	181782345	1415	-	Id_986	no	0	0	0	0	0	0	0	0	1	0	0	no_gene	*	+/-	TRUE	FALSE	FALSE
chr4	182847750	182847992	-	chr4	182847891	182847992	-	chr4	182847750	182847851	+	L1PA7	182847865	182854327	6463	+	Id_988	no	0	0	0	0	1	0	0	0	0	0	0	no_gene	*	-/+	TRUE	FALSE	FALSE
chr4	183283864	183284124	+	chr4	183283864	183284020	+	chr4	183283957	183284124	-	L1PA3	183277869	183284026	6158	-	Id_990	no	0	0	2	1	2	0	0	0	0	0	0	TENM3	+	+/-	TRUE	FALSE	FALSE
chr4	185129169	185129740	-	chr4	185129410	185129740	-	chr4	185129169	185129414	+	L1PA3	185129380	185135406	6027	+	Id_991	no	0	4	0	0	0	0	0	0	0	2	2	ENPP6	-	-/+	TRUE	FALSE	FALSE
chr4	187037349	187037725	+	chr4	187037349	187037566	+	chr4	187037506	187037725	-	L1PA2	187031547	187037574	6028	-	Id_992	no	0	0	1	0	1	0	0	1	1	2	3	no_gene	*	+/-	TRUE	FALSE	FALSE
chr4	189485276	189485660	+	chr4	189485276	189485377	+	chr4	189485559	189485660	-	L1PA2	189479423	189485441	6019	-	Id_994	no	0	0	0	0	0	0	1	0	0	0	0	LINC01060	+	+/-	TRUE	FALSE	FALSE
chr5	3670334	3670617	+	chr5	3670334	3670435	+	chr5	3670516	3670617	-	L1PA7	3667436	3670479	3044	-	Id_996	no	0	0	0	0	1	0	0	0	0	0	0	no_gene	*	+/-	TRUE	FALSE	FALSE
chr5	7193750	7194013	-	chr5	7193912	7194013	-	chr5	7193750	7193851	+	L1PA2	7193882	7199908	6027	+	Id_997	no	0	0	1	0	0	0	0	0	0	0	0	no_gene	*	-/+	TRUE	FALSE	FALSE
chr5	8159027	8159330	-	chr5	8159229	8159330	-	chr5	8159027	8159128	+	L1PA3	8159175	8164702	5528	+	Id_998	no	0	0	0	0	0	0	0	1	0	0	0	no_gene	*	-/+	TRUE	FALSE	FALSE
chr5	8730560	8731439	-	chr5	8730968	8731439	-	chr5	8730560	8731030	+	L1PA4	8730968	8737087	6120	+	Id_999	no	1	2	19	9	4	5	5	13	0	0	0	no_gene	*	-/+	TRUE	FALSE	FALSE
chr5	10177410	10177634	-	chr5	10177533	10177634	-	chr5	10177410	10177511	+	L1PA7	10177508	10183881	6374	+	Id_1003	no	1	0	0	0	0	0	0	0	0	0	0	no_gene	*	-/+	TRUE	FALSE	FALSE
chr5	15912304	15912992	+	chr5	15912304	15912652	+	chr5	15912608	15912992	-	L1HS	15906624	15912659	6036	-	Id_1004	no	2	1	2	0	3	2	2	1	0	2	0	FBXL7	+	+/-	TRUE	FALSE	FALSE
chr5	32899065	32899628	+	chr5	32899065	32899401	+	chr5	32899419	32899628	-	L1PA7	32892963	32899434	6472	-	Id_1011	no	0	1	0	0	0	2	1	0	0	0	0	no_gene	*	+/-	TRUE	FALSE	FALSE
chr5	36190184	36190745	+	chr5	36190184	36190464	+	chr5	36190492	36190745	-	L1PA5	36184365	36190468	6104	-	Id_1012	no	0	0	0	1	0	0	1	0	1	3	0	no_gene	*	+/-	TRUE	FALSE	FALSE
chr5	37657268	37657823	+	chr5	37657268	37657550	+	chr5	37657525	37657823	-	L1PA7	37651066	37657555	6490	-	Id_1014	no	1	2	1	3	0	3	3	3	1	0	0	WDR70	+	+/-	TRUE	FALSE	FALSE
chr5	38699562	38700005	-	chr5	38699904	38700005	-	chr5	38699562	38699663	+	L1PA7	38699930	38702582	2653	+	Id_1015	no	1	0	0	0	0	0	0	0	0	0	0	OSMR-AS1	-	-/+	TRUE	FALSE	FALSE
chr5	39033992	39034838	-	chr5	39034431	39034838	-	chr5	39033992	39034499	+	L1PA4	39034431	39040578	6148	+	Id_1017	no	1	15	3	1	1	2	5	9	0	7	4	RICTOR	-	-/+	TRUE	FALSE	FALSE
chr5	40634136	40634458	-	chr5	40634357	40634458	-	chr5	40634136	40634237	+	L1PA7	40634271	40640526	6256	+	Id_1018	no	0	0	2	0	0	0	0	0	0	0	0	no_gene	*	-/+	TRUE	FALSE	FALSE
chr5	42482906	42483216	+	chr5	42482906	42483007	+	chr5	42483115	42483216	-	L1PA4	42476986	42483132	6147	-	Id_1021	no	1	0	0	0	0	0	0	0	0	0	0	GHR	+	+/-	TRUE	FALSE	FALSE
chr5	43673301	43673854	+	chr5	43673301	43673515	+	chr5	43673480	43673854	-	L1PA5	43667377	43673524	6148	-	Id_1024	no	4	0	0	3	1	1	3	1	0	0	0	NNT	+	+/-	TRUE	FALSE	FALSE
chr5	44578924	44579407	-	chr5	44579240	44579407	-	chr5	44578924	44579064	+	L1PA3	44579046	44585057	6012	+	Id_1025	no	0	0	0	1	0	0	0	0	0	0	1	no_gene	*	-/+	TRUE	FALSE	FALSE
chr5	45346303	45346644	-	chr5	45346543	45346644	-	chr5	45346303	45346404	+	L1PA3	45346483	45352636	6154	+	Id_1026	no	0	0	0	0	0	0	0	0	1	0	0	HCN1	-	-/+	TRUE	FALSE	FALSE
chr5	52927695	52928229	+	chr5	52927695	52927980	+	chr5	52927988	52928229	-	L1PA7	52921719	52927994	6276	-	Id_1029	no	1	3	3	0	1	1	1	1	0	1	0	NDUFS4	+	+/-	TRUE	FALSE	FALSE
chr5	52961483	52962040	+	chr5	52961483	52961800	+	chr5	52961808	52962040	-	L1PA4	52955835	52961801	5967	-	Id_1030	no	1	0	1	1	1	1	1	0	0	0	1	NDUFS4	+	+/-	TRUE	TRUE	FALSE
chr5	55517056	55517427	-	chr5	55517326	55517427	-	chr5	55517056	55517157	+	L1PA5	55517193	55523327	6135	+	Id_1032	no	0	0	0	0	0	0	0	0	0	0	1	ANKRD55	-	-/+	TRUE	FALSE	FALSE
chr5	57995675	57996245	+	chr5	57995675	57995885	+	chr5	57995916	57996245	-	L1PA6	57989766	57995926	6161	-	ID_1034_1035	no	0	1	0	0	0	1	0	0	2	0	0	RAB3C	+	+/-	TRUE	FALSE	FALSE
chr5	58690226	58690844	-	chr5	58690547	58690844	-	chr5	58690226	58690533	+	L1PA3	58690546	58696570	6025	+	Id_1036	no	0	0	1	1	0	0	2	1	0	2	1	PDE4D	-	-/+	TRUE	FALSE	FALSE
chr5	58927121	58927648	-	chr5	58927282	58927648	-	chr5	58927121	58927336	+	L1PA7	58927281	58932270	4990	+	Id_1037	no	1	2	1	0	3	0	2	2	3	3	0	PDE4D	-	-/+	TRUE	FALSE	FALSE
chr5	59399598	59399801	-	chr5	59399700	59399801	-	chr5	59399598	59399699	+	L1PA3	59399697	59405851	6155	+	Id_1039	no	0	0	0	0	0	0	0	0	0	0	1	PDE4D	-	-/+	TRUE	FALSE	FALSE
chr5	59910882	59911213	-	chr5	59911011	59911213	-	chr5	59910882	59910996	+	L1PA4	59910986	59917120	6135	+	Id_1040	no	1	1	0	0	0	0	0	0	0	0	0	DEPDC1B	-	-/+	TRUE	FALSE	FALSE
chr5	61974553	61974927	+	chr5	61974553	61974763	+	chr5	61974757	61974927	-	L1PA4	61968626	61974777	6152	-	Id_1044	no	0	0	0	0	1	0	1	0	0	0	0	no_gene	*	+/-	TRUE	FALSE	FALSE
chr5	64206614	64207116	+	chr5	64206614	64206917	+	chr5	64206900	64207116	-	L1PA6	64201516	64206917	5402	-	Id_1046	no	1	1	1	1	1	3	2	1	0	3	1	CWC27	+	+/-	TRUE	FALSE	FALSE
chr5	64459725	64460077	-	chr5	64459976	64460077	-	chr5	64459725	64459826	+	L1PA2	64459844	64465875	6032	+	Id_1047	no	0	0	1	0	0	0	0	0	0	0	0	ADAMTS6	-	-/+	TRUE	FALSE	FALSE
chr5	65359112	65359840	+	chr5	65359112	65359513	+	chr5	65359493	65359840	-	L1PA4	65353381	65359514	6134	-	Id_1048	no	2	3	2	10	0	1	7	1	2	19	6	ERBB2IP	+	+/-	TRUE	FALSE	FALSE
chr5	65746029	65746382	+	chr5	65746029	65746130	+	chr5	65746281	65746382	-	L1PA4	65740106	65746198	6093	-	Id_1049	no	0	0	0	1	0	0	0	0	0	0	0	no_gene	*	+/-	TRUE	FALSE	FALSE
chr5	67987349	67987664	-	chr5	67987563	67987664	-	chr5	67987349	67987450	+	L1PA5	67987467	67993488	6022	+	Id_1050	no	0	0	0	1	0	0	0	0	0	0	0	no_gene	*	-/+	TRUE	FALSE	FALSE
chr5	70906101	70906532	+	chr5	70906101	70906420	+	chr5	70906354	70906532	-	L1PA2	70900407	70906420	6014	-	Id_1051	no	0	1	1	2	1	1	0	1	0	1	0	MCCC2	+	+/-	TRUE	FALSE	FALSE
chr5	72023366	72023798	-	chr5	72023697	72023798	-	chr5	72023366	72023467	+	L1PA5	72023465	72029561	6097	+	Id_1052	no	0	0	0	0	0	0	1	0	0	0	0	no_gene	*	-/+	TRUE	FALSE	FALSE
chr5	72502443	72502825	-	chr5	72502593	72502825	-	chr5	72502443	72502570	+	L1PA7	72502592	72509026	6435	+	Id_1053	no	1	0	0	0	0	0	2	1	0	0	0	no_gene	*	-/+	TRUE	FALSE	FALSE
chr5	74001997	74002411	-	chr5	74002195	74002411	-	chr5	74001997	74002140	+	L1PA3	74002130	74008268	6139	+	Id_1054	no	0	1	1	0	0	0	2	0	0	0	0	HEXB	+	-/+	TRUE	FALSE	FALSE
chr5	74862215	74862977	+	chr5	74862215	74862615	+	chr5	74862566	74862977	-	L1PA7	74859085	74862619	3535	-	Id_1056	no	4	2	7	7	2	4	1	5	2	3	3	POLK	+	+/-	TRUE	FALSE	FALSE
chr5	74991374	74991715	-	chr5	74991531	74991715	-	chr5	74991374	74991493	+	L1PA3	74991523	74997580	6058	+	Id_1057	no	1	0	0	0	0	0	0	0	0	1	0	POC5	-	-/+	TRUE	FALSE	TRUE
chr5	76770499	76770946	-	chr5	76770632	76770946	-	chr5	76770499	76770674	+	L1PA3	76770627	76776662	6036	+	Id_1059	no	1	1	3	0	0	0	3	0	0	1	0	WDR41	-	-/+	TRUE	TRUE	FALSE
chr5	77413740	77414236	-	chr5	77414110	77414236	-	chr5	77413740	77413868	+	L1PA4	77414039	77420179	6141	+	Id_1061	no	0	0	1	0	0	0	0	1	0	0	0	AP3B1	-	-/+	TRUE	FALSE	FALSE
chr5	77736837	77737391	+	chr5	77736837	77737163	+	chr5	77737132	77737391	-	L1PA6	77731057	77737163	6107	-	Id_1063	no	2	2	1	0	1	0	3	0	1	3	0	SCAMP1	+	+/-	TRUE	FALSE	FALSE
chr5	77977650	77977995	-	chr5	77977828	77977995	-	chr5	77977650	77977792	+	L1PA5	77977786	77983901	6116	+	Id_1064	no	0	0	0	0	0	0	0	0	0	2	0	no_gene	*	-/+	TRUE	FALSE	FALSE
chr5	78005258	78005697	-	chr5	78005591	78005697	-	chr5	78005258	78005589	+	L1PA4	78005581	78011716	6136	+	ID_1065_1066	no	0	0	1	0	0	0	1	0	0	1	0	no_gene	*	-/+	TRUE	FALSE	FALSE
chr5	78162517	78162932	-	chr5	78162745	78162932	-	chr5	78162517	78162694	+	L1PA2	78162628	78168651	6024	+	Id_1067	no	0	1	0	1	1	1	0	0	1	0	0	ARSB	-	-/+	TRUE	FALSE	FALSE
chr5	79066362	79066748	+	chr5	79066362	79066552	+	chr5	79066552	79066748	-	L1PA7	79062221	79066557	4337	-	Id_1068	no	0	1	0	4	0	0	2	1	0	1	0	CMYA5	+	+/-	TRUE	FALSE	FALSE
chr5	80668777	80669099	-	chr5	80668927	80669099	-	chr5	80668777	80668882	+	L1PA7	80668885	80675311	6427	+	Id_1069	no	1	0	0	2	0	0	0	0	0	0	0	ACOT12	-	-/+	TRUE	FALSE	FALSE
chr5	80911754	80912293	-	chr5	80911910	80912293	-	chr5	80911754	80911908	+	L1HS	80911909	80917937	6029	+	Id_1070	no	0	0	4	2	0	0	0	0	1	0	0	SSBP2	-	-/+	TRUE	FALSE	FALSE
chr5	81426418	81426794	+	chr5	81426418	81426617	+	chr5	81426614	81426794	-	L1PA7	81420120	81426627	6508	-	Id_1071	no	0	2	0	1	1	1	1	1	1	0	0	ATG10	+	+/-	TRUE	FALSE	FALSE
chr5	81434366	81434672	+	chr5	81434366	81434495	+	chr5	81434430	81434672	-	L1PA7	81428069	81434497	6429	-	Id_1072	no	0	1	1	0	0	1	0	0	0	0	0	ATG10	+	+/-	TRUE	FALSE	FALSE
chr5	81731136	81731504	+	chr5	81731136	81731237	+	chr5	81731267	81731504	-	L1PA2	81725219	81731242	6024	-	Id_1073	no	1	1	0	0	0	0	0	0	0	0	0	no_gene	*	+/-	TRUE	FALSE	FALSE
chr5	82143838	82144143	+	chr5	82143838	82143967	+	chr5	82144034	82144143	-	L1PA6	82139786	82143987	4202	-	Id_1074	no	1	0	0	0	0	0	1	0	0	0	0	no_gene	*	+/-	TRUE	FALSE	FALSE
chr5	82239755	82240055	-	chr5	82239902	82240055	-	chr5	82239755	82239864	+	L1PA5	82239890	82245239	5350	+	Id_1075	no	0	0	1	0	0	0	0	0	0	1	0	no_gene	*	-/+	TRUE	FALSE	FALSE
chr5	83346040	83346469	-	chr5	83346163	83346469	-	chr5	83346040	83346173	+	L1PA5	83346156	83352298	6143	+	Id_1076	no	0	3	0	0	0	0	0	0	1	27	9	EDIL3	-	-/+	TRUE	FALSE	FALSE
chr5	86379993	86380603	-	chr5	86380241	86380603	-	chr5	86379993	86380264	+	L1PA5	86380238	86386382	6145	+	Id_1078	no	5	0	4	5	0	9	0	1	0	2	0	no_gene	*	-/+	TRUE	TRUE	FALSE
chr5	87220813	87221044	+	chr5	87220813	87220914	+	chr5	87220943	87221044	-	L1PA6	87214808	87220929	6122	-	Id_1080	overlap sens opposé	0	0	0	0	0	0	1	0	0	0	0	no_gene	*	+/-	TRUE	FALSE	FALSE
chr5	87347963	87348553	-	chr5	87348150	87348553	-	chr5	87347963	87348162	+	L1PA2	87348147	87354162	6016	+	Id_1082	no	0	0	2	0	2	0	4	0	0	0	0	no_gene	*	-/+	TRUE	FALSE	FALSE
chr5	87609606	87610188	+	chr5	87609606	87609962	+	chr5	87609954	87610188	-	L1P1	87606246	87609964	3719	-	Id_1084	no	0	3	0	1	0	0	2	0	1	1	0	TMEM161B-AS1	+	+/-	TRUE	FALSE	FALSE
chr5	89964227	89964652	+	chr5	89964227	89964328	+	chr5	89964551	89964652	-	L1PA3	89958427	89964454	6028	-	Id_1085	no	0	0	0	0	1	0	0	0	0	0	0	GPR98	+	+/-	TRUE	FALSE	FALSE
chr5	90225132	90225753	+	chr5	90225132	90225471	+	chr5	90225405	90225753	-	L1PA2	90219447	90225475	6029	-	Id_1087	no	2	1	4	1	3	3	2	1	1	0	1	GPR98	+	+/-	TRUE	TRUE	TRUE
chr5	92777490	92777986	-	chr5	92777782	92777986	-	chr5	92777490	92777618	+	L1PA6	92777781	92783911	6131	+	Id_1089	no	1	0	0	0	0	2	2	0	1	0	0	NR2F1-AS1	-	-/+	TRUE	FALSE	FALSE
chr5	92858039	92858521	-	chr5	92858251	92858521	-	chr5	92858039	92858304	+	L1PA8	92858250	92864748	6499	+	Id_1090	no	4	4	0	5	0	2	6	2	1	1	1	NR2F1-AS1	-	-/+	TRUE	FALSE	FALSE
chr5	93025097	93025838	-	chr5	93025509	93025838	-	chr5	93025097	93025436	+	L1PA7	93025509	93031898	6390	+	Id_1091	no	1	0	3	6	0	3	1	2	0	2	2	FAM172A	-	-/+	TRUE	FALSE	FALSE
chr5	93918502	93918996	-	chr5	93918772	93918996	-	chr5	93918502	93918779	+	L1PA6	93918757	93924874	6118	+	Id_1095	no	1	2	2	0	0	0	0	0	1	0	0	KIAA0825	-	-/+	TRUE	FALSE	FALSE
chr5	94579811	94580054	-	chr5	94579953	94580054	-	chr5	94579811	94579912	+	L1PA6	94579941	94582456	2516	+	Id_1097	no	0	0	0	0	0	0	0	0	1	0	0	MCTP1	-	-/+	TRUE	FALSE	FALSE
chr5	95444822	95445358	+	chr5	95444822	95444923	+	chr5	95445257	95445358	-	L1PA3	95438904	95444953	6050	-	Id_1098	no	0	0	1	0	0	0	0	0	0	0	0	no_gene	*	+/-	TRUE	FALSE	FALSE
chr5	96575726	96576353	+	chr5	96575726	96576125	+	chr5	96576129	96576353	-	L1PA6	96569961	96576126	6166	-	Id_1101	no	1	3	1	1	3	2	4	0	0	1	0	no_gene	*	+/-	TRUE	TRUE	FALSE
chr5	96642650	96643021	+	chr5	96642650	96642751	+	chr5	96642920	96643021	-	L1PA5	96637999	96642801	4803	-	Id_1102	no	0	0	0	0	0	0	1	0	0	0	0	no_gene	*	+/-	TRUE	FALSE	FALSE
chr5	96672179	96672784	+	chr5	96672179	96672533	+	chr5	96672543	96672784	-	L1PA7	96669501	96672553	3053	-	Id_1103	no	0	2	3	3	0	0	0	1	0	0	0	no_gene	*	+/-	TRUE	FALSE	FALSE
chr5	96855505	96855890	+	chr5	96855505	96855644	+	chr5	96855606	96855890	-	L1PA2	96849629	96855647	6019	-	Id_1105	no	0	0	0	2	0	0	1	0	0	1	0	LINC01340	+	+/-	TRUE	FALSE	FALSE
chr5	97059407	97059977	+	chr5	97059407	97059579	+	chr5	97059778	97059977	-	L1PA4	97053496	97059599	6104	-	Id_1107	no	0	0	0	0	1	0	0	1	0	0	0	no_gene	*	+/-	TRUE	FALSE	FALSE
chr5	97108136	97108508	+	chr5	97108136	97108329	+	chr5	97108407	97108508	-	L1PA3	97102321	97108333	6013	-	Id_1108	no	0	0	0	1	0	0	1	0	0	0	0	no_gene	*	+/-	TRUE	FALSE	FALSE
chr5	97151521	97151812	+	chr5	97151521	97151622	+	chr5	97151711	97151812	-	L1PA2	97145618	97151644	6027	-	Id_1109	no	0	0	0	0	0	0	0	0	0	0	1	no_gene	*	+/-	TRUE	FALSE	FALSE
chr5	100271660	100272168	+	chr5	100271660	100271915	+	chr5	100271879	100272168	-	L1PA5	100265792	100271932	6141	-	Id_1111	no	0	1	0	0	0	0	1	1	0	0	0	no_gene	*	+/-	TRUE	FALSE	FALSE
chr5	108594868	108595451	-	chr5	108595141	108595451	-	chr5	108594868	108595153	+	L1HS	108595088	108601119	6032	+	Id_1116	no	0	0	1	0	0	1	0	0	1	0	0	no_gene	*	-/+	TRUE	FALSE	FALSE
chr5	111725596	111726090	-	chr5	111725777	111726090	-	chr5	111725596	111725809	+	L1PA6	111725777	111731954	6178	+	Id_1121	no	2	2	2	1	0	0	3	1	0	1	1	EPB41L4A	-	-/+	TRUE	FALSE	FALSE
chr5	112409232	112409733	-	chr5	112409453	112409733	-	chr5	112409232	112409449	+	L1PA5	112409446	112410580	1135	+	Id_1122	no	0	2	0	2	0	0	0	1	0	0	0	MCC	-	-/+	TRUE	FALSE	FALSE
chr5	112807853	112808102	+	chr5	112807853	112807954	+	chr5	112808001	112808102	-	L1PA4	112801882	112807996	6115	-	Id_1123	no	1	0	0	0	0	0	0	0	0	0	0	MCC	-	+/-	TRUE	FALSE	FALSE
chr5	113631441	113631586	+	chr5	113631441	113631542	+	chr5	113631485	113631586	-	L1PA4	113630743	113631546	804	-	Id_1125	no	0	1	0	0	0	0	0	0	0	0	0	no_gene	*	+/-	TRUE	FALSE	FALSE
chr5	114452819	114453142	-	chr5	114453041	114453142	-	chr5	114452819	114452920	+	L1PA5	114453010	114459114	6105	+	Id_1127	no	0	0	0	0	0	1	0	0	0	0	0	no_gene	*	-/+	TRUE	FALSE	FALSE
chr5	114777409	114777788	-	chr5	114777667	114777788	-	chr5	114777409	114777554	+	L1PA5	114777609	114783912	6304	+	Id_1129	no	0	0	1	0	0	0	0	1	0	0	0	no_gene	*	-/+	TRUE	FALSE	FALSE
chr5	115219088	115219578	+	chr5	115219088	115219364	+	chr5	115219296	115219578	-	L1PA7	115212894	115219364	6471	-	Id_1130	no	1	0	3	5	0	0	1	3	0	3	1	AP3S1	+	+/-	TRUE	FALSE	FALSE
chr5	118635759	118636129	+	chr5	118635759	118635953	+	chr5	118635890	118636129	-	L1PA3	118629739	118635958	6220	-	Id_1134	no	2	1	1	1	0	1	0	1	0	3	1	TNFAIP8	+	+/-	TRUE	FALSE	FALSE
chr5	119468498	119468865	+	chr5	119468498	119468599	+	chr5	119468764	119468865	-	L1PA4	119462639	119468723	6085	-	Id_1136	no	0	0	1	0	0	0	0	0	0	0	0	no_gene	*	+/-	TRUE	FALSE	FALSE
chr5	121718942	121719516	+	chr5	121718942	121719258	+	chr5	121719196	121719516	-	L1PA2	121713239	121719258	6020	-	Id_1139	no	5	1	1	1	4	3	8	1	0	0	1	SNCAIP	+	+/-	TRUE	FALSE	TRUE
chr5	123548584	123549137	-	chr5	123548867	123549137	-	chr5	123548584	123548896	+	L1PA4	123548864	123555007	6144	+	Id_1141	no	0	5	0	0	0	0	2	0	0	6	3	no_gene	*	-/+	TRUE	FALSE	FALSE
chr5	126231722	126232292	+	chr5	126231722	126232024	+	chr5	126232006	126232292	-	L1PA3	126225978	126232025	6048	-	Id_1146	no	1	0	0	0	0	1	0	0	0	1	0	MARCH3	-	+/-	TRUE	FALSE	FALSE
chr5	127379354	127379920	-	chr5	127379619	127379920	-	chr5	127379354	127379631	+	L1PA6	127379618	127385707	6090	+	Id_1147	no	3	5	6	2	5	1	2	4	2	6	4	LINC01184	-	-/+	TRUE	FALSE	FALSE
chr5	128309286	128309917	+	chr5	128309286	128309554	+	chr5	128309613	128309917	-	L1PA6	128303458	128309600	6143	-	Id_1151	no	1	0	0	0	0	0	0	0	0	2	3	SLC27A6	+	+/-	TRUE	FALSE	FALSE
chr5	130673513	130673962	+	chr5	130673513	130673792	+	chr5	130673755	130673962	-	L1PA4	130667659	130673796	6138	-	Id_1153	no	2	0	0	1	0	2	1	2	1	1	0	CDC42SE2	+	+/-	TRUE	FALSE	FALSE
chr5	131733397	131733780	-	chr5	131733679	131733780	-	chr5	131733397	131733498	+	L1PA6	131733540	131738839	5300	+	Id_1154	no	0	0	0	0	0	0	1	0	0	0	0	no_gene	*	-/+	TRUE	FALSE	FALSE
chr5	132918759	132919144	-	chr5	132919004	132919144	-	chr5	132918759	132918977	+	L1HS	132918979	132924990	6012	+	Id_1155	no	0	0	0	0	0	0	0	0	2	0	0	FSTL4	-	-/+	TRUE	FALSE	TRUE
chr5	134339533	134339933	+	chr5	134339533	134339761	+	chr5	134339769	134339933	-	L1PA5	134333614	134339786	6173	-	Id_1156	no	0	0	0	1	0	0	1	1	0	0	0	CATSPER3	+	+/-	TRUE	FALSE	FALSE
chr5	137304163	137304626	-	chr5	137304288	137304626	-	chr5	137304163	137304321	+	L1PA3	137304284	137310311	6028	+	Id_1157	no	1	7	9	6	2	3	2	7	2	6	3	FAM13B	-	-/+	TRUE	FALSE	FALSE
chr5	143231397	143231777	-	chr5	143231676	143231777	-	chr5	143231397	143231498	+	L1PA4	143231645	143237779	6135	+	Id_1159	no	1	0	0	0	0	0	0	0	0	0	0	no_gene	*	-/+	TRUE	FALSE	FALSE
chr5	146595433	146595748	-	chr5	146595574	146595748	-	chr5	146595433	146595614	+	L1PA7	146595572	146599036	3465	+	Id_1163	no	0	0	0	0	1	1	0	1	0	0	0	no_gene	*	-/+	TRUE	FALSE	FALSE
chr5	146870012	146870427	-	chr5	146870114	146870427	-	chr5	146870012	146870181	+	L1PA4	146870113	146872853	2741	+	Id_1164	no	0	4	1	0	1	1	2	1	0	0	0	DPYSL3	-	-/+	TRUE	FALSE	FALSE
chr5	146990997	146991321	+	chr5	146990997	146991192	+	chr5	146991198	146991321	-	L1PA7	146985069	146991203	6135	-	Id_1165	no	0	0	0	2	0	0	0	1	0	0	0	JAKMIP2-AS1	+	+/-	TRUE	FALSE	FALSE
chr5	147038855	147039205	+	chr5	147038855	147039058	+	chr5	147039008	147039205	-	L1PA8	147036873	147039060	2188	-	Id_1166	no	1	0	0	1	2	0	0	0	0	0	0	JAKMIP2-AS1	+	+/-	TRUE	FALSE	FALSE
chr5	147609872	147610426	-	chr5	147610170	147610426	-	chr5	147609872	147610178	+	L1PA3	147610165	147616153	5989	+	Id_1167	no	0	0	1	1	0	0	1	0	0	1	0	no_gene	*	-/+	TRUE	FALSE	FALSE
chr5	148321748	148321939	-	chr5	148321838	148321939	-	chr5	148321748	148321849	+	L1PA2	148321836	148327853	6018	+	Id_1169	no	0	0	0	0	0	0	0	0	0	1	0	no_gene	*	-/+	TRUE	FALSE	FALSE
chr5	150122263	150122729	-	chr5	150122399	150122729	-	chr5	150122263	150122449	+	L1PA3	150122399	150128512	6114	+	Id_1172	no	3	2	1	4	4	0	2	2	1	1	0	DCTN4	-	-/+	TRUE	FALSE	TRUE
chr5	151406799	151407184	+	chr5	151406799	151406980	+	chr5	151407061	151407184	-	L1PA7	151405459	151407031	1573	-	Id_1174	no	2	0	0	0	0	0	0	0	1	0	0	CTB-12O2.1	+	+/-	TRUE	FALSE	FALSE
chr5	151419156	151419557	+	chr5	151419156	151419318	+	chr5	151419327	151419557	-	L1PA7	151412876	151419322	6447	-	Id_1175	no	0	0	0	1	0	0	1	0	1	1	0	CTB-12O2.1	+	+/-	TRUE	FALSE	FALSE
chr5	151540167	151540427	+	chr5	151540167	151540268	+	chr5	151540326	151540427	-	L1PA8	151533849	151540320	6472	-	Id_1176	no	0	0	0	0	0	0	1	0	0	0	0	CTB-12O2.1	+	+/-	TRUE	FALSE	FALSE
chr5	156008725	156009151	+	chr5	156008725	156008826	+	chr5	156009050	156009151	-	L1PA6	156002942	156009069	6128	-	Id_1179	no	0	0	0	1	0	0	0	0	0	0	0	SGCD	+	+/-	TRUE	FALSE	FALSE
chr5	158566453	158566871	-	chr5	158566770	158566871	-	chr5	158566453	158566554	+	L1PA6	158566555	158571831	5277	+	Id_1182	no	0	0	0	0	0	1	0	0	0	0	0	no_gene	*	-/+	TRUE	FALSE	FALSE
chr5	160019206	160019608	-	chr5	160019435	160019608	-	chr5	160019206	160019503	+	L1PA3	160019433	160025557	6125	+	Id_1183	no	0	0	0	0	0	0	1	0	0	0	1	ATP10B	-	-/+	TRUE	FALSE	FALSE
chr5	162052243	162052562	-	chr5	162052461	162052562	-	chr5	162052243	162052344	+	L1PA8	162052420	162058954	6535	+	Id_1185	no	0	0	0	0	0	0	0	0	0	1	0	no_gene	*	-/+	TRUE	FALSE	FALSE
chr5	165120582	165120959	+	chr5	165120582	165120683	+	chr5	165120858	165120959	-	L1PA7	165114439	165120872	6434	-	Id_1188	no	0	0	0	0	0	0	0	0	1	0	0	no_gene	*	+/-	TRUE	FALSE	FALSE
chr5	167387983	167388363	+	chr5	167387983	167388084	+	chr5	167388262	167388363	-	L1PA7	167386426	167388165	1740	-	Id_1189	no	0	0	0	0	1	0	0	0	0	0	0	TENM2	+	+/-	TRUE	FALSE	FALSE
chr5	167510350	167510730	+	chr5	167510350	167510573	+	chr5	167510535	167510730	-	L1PA6	167504433	167510583	6151	-	Id_1190	no	0	1	0	0	2	0	0	0	2	0	0	TENM2	+	+/-	TRUE	FALSE	FALSE
chr5	172835565	172835942	+	chr5	172835565	172835666	+	chr5	172835841	172835942	-	L1HS	172829799	172835831	6033	-	Id_1191	no	1	0	0	0	0	0	0	0	0	0	0	no_gene	*	+/-	TRUE	FALSE	FALSE
chr5	175511101	175511635	+	chr5	175511101	175511317	+	chr5	175511252	175511635	-	L1PA4	175505180	175511321	6142	-	Id_1194	no	1	1	0	0	0	0	0	0	3	0	0	FAM153B	+	+/-	TRUE	FALSE	FALSE
chr5	177180606	177181148	-	chr5	177180853	177181148	-	chr5	177180606	177180921	+	L1PA4	177180851	177186970	6120	+	Id_1195	no	0	2	0	2	0	0	0	0	7	0	1	FAM153A	-	-/+	TRUE	FALSE	FALSE
chr5	177199177	177199402	-	chr5	177199301	177199402	-	chr5	177199177	177199278	+	L1HS	177199246	177205275	6030	+	Id_1196	no	0	0	0	0	0	0	0	0	1	0	0	FAM153A	-	-/+	TRUE	FALSE	FALSE
chr5	177456760	177457196	+	chr5	177456760	177456946	+	chr5	177457033	177457196	-	L1PA4	177450807	177456949	6143	-	Id_1197	no	0	0	0	0	0	0	0	0	3	0	0	FAM153C	+	+/-	TRUE	FALSE	FALSE
chr5	180804926	180805111	+	chr5	180804926	180805027	+	chr5	180805010	180805111	-	L1PA7	180798608	180805030	6423	-	Id_1199	no	1	0	0	0	0	0	0	0	0	0	0	no_gene	*	+/-	TRUE	FALSE	FALSE
chr6	96070	96494	-	chr6	96393	96494	-	chr6	96070	96171	+	L1PA7	96114	102539	6426	+	Id_1202	no	0	0	0	0	0	0	0	0	0	1	0	no_gene	*	-/+	TRUE	FALSE	FALSE
chr6	4836143	4836767	+	chr6	4836143	4836461	+	chr6	4836398	4836767	-	L1PA3	4831406	4836464	5059	-	Id_1207	no	6	4	6	1	5	1	2	4	1	2	1	CDYL	+	+/-	TRUE	FALSE	TRUE
chr6	5692263	5692822	+	chr6	5692263	5692564	+	chr6	5692533	5692822	-	L1PA4	5686433	5692569	6137	-	Id_1208	no	2	1	3	0	2	2	1	1	0	3	0	LOC101927950	-	+/-	TRUE	FALSE	FALSE
chr6	8620377	8620733	+	chr6	8620377	8620478	+	chr6	8620632	8620733	-	L1PA7	8619234	8620491	1258	-	Id_1211	no	0	1	0	0	0	0	0	0	0	0	0	LOC100506207	+	+/-	TRUE	FALSE	FALSE
chr6	8776474	8776975	+	chr6	8776474	8776675	+	chr6	8776759	8776975	-	L1PA2	8770704	8776745	6042	-	Id_1212	no	1	0	0	0	0	0	1	0	0	0	0	LOC100506207	+	+/-	TRUE	FALSE	FALSE
chr6	11298929	11299274	-	chr6	11299128	11299274	-	chr6	11298929	11299080	+	L1PA6	11299103	11305196	6094	+	Id_1213	no	0	0	0	0	0	0	0	1	1	0	0	NEDD9	-	-/+	TRUE	FALSE	FALSE
chr6	18228512	18228928	-	chr6	18228639	18228928	-	chr6	18228512	18228632	+	L1PA5	18228620	18234510	5891	+	Id_1215	no	0	0	1	1	0	2	0	1	0	0	0	DEK	-	-/+	TRUE	FALSE	FALSE
chr6	19220894	19221163	-	chr6	19221062	19221163	-	chr6	19220894	19220995	+	L1PA4	19221059	19227211	6153	+	Id_1216	no	0	0	1	0	0	0	0	0	0	0	0	no_gene	*	-/+	TRUE	FALSE	FALSE
chr6	24198253	24198564	-	chr6	24198463	24198564	-	chr6	24198253	24198354	+	L1PA7	24198439	24204856	6418	+	Id_1219	no	0	0	0	0	0	0	0	0	0	0	1	DCDC2	-	-/+	TRUE	FALSE	FALSE
chr6	25206981	25207379	-	chr6	25207278	25207379	-	chr6	25206981	25207082	+	L1PA8	25207181	25213600	6420	+	Id_1220	no	0	0	0	0	0	0	0	0	1	0	0	no_gene	*	-/+	TRUE	FALSE	FALSE
chr6	27988414	27988760	-	chr6	27988659	27988760	-	chr6	27988414	27988515	+	L1PA3	27988535	27994690	6156	+	Id_1221	no	0	0	0	1	0	0	0	0	0	0	0	no_gene	*	-/+	TRUE	FALSE	FALSE
chr6	39475791	39476378	-	chr6	39476017	39476378	-	chr6	39475791	39476021	+	L1PA6	39476017	39477857	1841	+	Id_1225	no	0	0	0	0	0	0	0	0	0	9	3	KIF6	-	-/+	TRUE	FALSE	FALSE
chr6	39500479	39501030	-	chr6	39500806	39501030	-	chr6	39500479	39500762	+	L1PA3	39500794	39507003	6210	+	Id_1226	no	0	0	0	0	0	0	0	0	1	5	1	KIF6	-	-/+	TRUE	FALSE	FALSE
chr6	44867538	44868121	-	chr6	44867781	44868121	-	chr6	44867538	44867843	+	L1PA4	44867780	44873912	6133	+	Id_1227	no	5	2	1	1	4	0	0	1	0	3	0	SUPT3H	-	-/+	TRUE	FALSE	FALSE
chr6	45030069	45030429	-	chr6	45030232	45030429	-	chr6	45030069	45030225	+	L1PA2	45030184	45036213	6030	+	Id_1228	no	0	0	0	1	0	0	1	1	0	0	0	SUPT3H	-	-/+	TRUE	FALSE	FALSE
chr6	45143595	45144003	-	chr6	45143830	45144003	-	chr6	45143595	45143804	+	L1PA3	45143798	45149639	5842	+	Id_1230	no	0	1	0	0	2	0	0	0	0	0	0	SUPT3H	-	-/+	TRUE	FALSE	FALSE
chr6	45248494	45249127	-	chr6	45248853	45249127	-	chr6	45248494	45248836	+	L1PA4	45248844	45254990	6147	+	Id_1231	no	0	3	0	0	0	1	1	0	0	2	0	SUPT3H	-	-/+	TRUE	FALSE	FALSE
chr6	46086986	46087341	-	chr6	46087240	46087341	-	chr6	46086986	46087087	+	L1PA5	46087194	46093317	6124	+	Id_1232	no	0	0	0	0	0	0	0	0	0	1	0	no_gene	*	-/+	TRUE	FALSE	FALSE
chr6	48070108	48070430	-	chr6	48070267	48070430	-	chr6	48070108	48070223	+	L1PA4	48070211	48076351	6141	+	Id_1234	no	0	0	0	0	0	0	0	2	0	0	0	no_gene	*	-/+	TRUE	FALSE	FALSE
chr6	53638688	53639088	-	chr6	53638872	53639088	-	chr6	53638688	53638848	+	L1PA4	53638839	53644969	6131	+	Id_1237	no	0	0	1	1	0	1	0	0	0	0	0	no_gene	*	-/+	TRUE	FALSE	FALSE
chr6	55205284	55205460	-	chr6	55205359	55205460	-	chr6	55205284	55205385	+	L1PA5	55205345	55211502	6158	+	Id_1239	no	0	0	0	0	0	0	0	0	1	0	0	GFRAL	+	-/+	TRUE	FALSE	FALSE
chr6	55600036	55600467	-	chr6	55600356	55600467	-	chr6	55600036	55600352	+	L1PA4	55600337	55606482	6146	+	ID_1240_1241	no	0	0	0	2	0	0	0	0	0	0	0	no_gene	*	-/+	TRUE	FALSE	FALSE
chr6	58669039	58669291	+	chr6	58669039	58669140	+	chr6	58669190	58669291	-	L1P1	58667188	58669164	1977	-	Id_1243	no	0	0	0	0	0	0	1	0	0	0	0	no_gene	*	+/-	TRUE	FALSE	FALSE
chr6	62478932	62479313	-	chr6	62479110	62479313	-	chr6	62478932	62479068	+	L1PA4	62479080	62482533	3454	+	Id_1244	no	0	0	0	0	0	0	0	1	2	0	0	KHDRBS2	-	-/+	TRUE	FALSE	FALSE
chr6	65021298	65021758	-	chr6	65021657	65021758	-	chr6	65021298	65021399	+	L1PA7	65021470	65028076	6607	+	Id_1246	no	0	0	0	0	0	0	1	0	0	0	0	EYS	-	-/+	TRUE	FALSE	FALSE
chr6	71211448	71211937	+	chr6	71211448	71211617	+	chr6	71211710	71211937	-	L1PA7	71209024	71211618	2595	-	Id_1252	no	2	0	0	1	0	1	0	0	0	2	0	FAM135A	+	+/-	TRUE	FALSE	FALSE
chr6	71481465	71481966	+	chr6	71481465	71481566	+	chr6	71481865	71481966	-	L1PA3	71475450	71481600	6151	-	Id_1253	no	0	0	0	0	0	1	0	0	0	0	0	SMAP1	+	+/-	TRUE	FALSE	FALSE
chr6	71516035	71516474	+	chr6	71516035	71516319	+	chr6	71516312	71516474	-	L1PA6	71510222	71516320	6099	-	Id_1254	no	0	0	0	2	0	0	1	0	3	1	0	SMAP1	+	+/-	TRUE	FALSE	FALSE
chr6	73694176	73694663	+	chr6	73694176	73694463	+	chr6	73694552	73694663	-	L1PA6	73688406	73694569	6164	-	Id_1257	no	0	1	0	1	0	0	0	0	1	0	0	KCNQ5	+	+/-	TRUE	FALSE	FALSE
chr6	74550983	74551320	+	chr6	74550983	74551084	+	chr6	74551219	74551320	-	L1PA2	74545108	74551122	6015	-	Id_1258	no	0	0	0	0	0	0	0	0	0	1	0	no_gene	*	+/-	TRUE	FALSE	FALSE
chr6	76397992	76401959	+	chr6	76397992	76398241	+	chr6	76398246	76401959	-	L1PA6	76392121	76398245	6125	-	ID_1260_1261	no	2	1	3	2	2	1	1	3	1	0	0	SENP6	+	+/-	TRUE	FALSE	FALSE
chr6	76615054	76615984	+	chr6	76615054	76615462	+	chr6	76615403	76615984	-	L1PA3	76609458	76615462	6005	-	Id_1262	no	13	11	8	6	3	1	5	7	4	26	2	MYO6	+	+/-	TRUE	FALSE	FALSE
chr6	79680918	79681478	-	chr6	79681247	79681478	-	chr6	79680918	79681247	+	L1PA3	79681232	79687246	6015	+	Id_1264	no	3	0	1	0	2	1	0	0	0	1	1	PHIP	-	-/+	TRUE	FALSE	FALSE
chr6	79966937	79967276	+	chr6	79966937	79967038	+	chr6	79967175	79967276	-	L1PA7	79961062	79967148	6087	-	Id_1265	no	0	0	0	0	1	0	0	0	0	0	0	no_gene	*	+/-	TRUE	FALSE	FALSE
chr6	80373867	80374251	+	chr6	80373867	80374014	+	chr6	80374135	80374251	-	L1PA6	80367862	80374021	6160	-	Id_1267	no	1	0	0	0	0	0	0	0	0	1	0	SH3BGRL2	+	+/-	TRUE	FALSE	FALSE
chr6	81121379	81121912	+	chr6	81121379	81121521	+	chr6	81121749	81121912	-	L1PA6	81119348	81121808	2461	-	Id_2019_2020	no	0	0	0	2	0	0	0	1	0	0	0	no_gene	*	+/-	TRUE	FALSE	FALSE
chr6	81143091	81143537	+	chr6	81143091	81143341	+	chr6	81143397	81143537	-	L1PA7	81137598	81143344	5747	-	Id_1271	no	2	0	1	1	2	0	1	3	0	1	1	no_gene	*	+/-	TRUE	FALSE	FALSE
chr6	81207695	81208173	+	chr6	81207695	81207973	+	chr6	81207995	81208173	-	L1PA3	81201975	81208013	6039	-	Id_1272	no	1	2	0	0	0	0	0	0	0	0	0	no_gene	*	+/-	TRUE	FALSE	FALSE
chr6	82287966	82288544	-	chr6	82288282	82288544	-	chr6	82287966	82288334	+	L1PA5	82288280	82294413	6134	+	Id_1275	no	7	1	0	6	3	0	2	3	0	0	0	no_gene	*	-/+	TRUE	FALSE	FALSE
chr6	82578910	82579179	-	chr6	82579078	82579179	-	chr6	82578910	82579011	+	L1PA7	82579011	82585462	6452	+	Id_1276	no	0	0	0	0	0	0	0	1	0	0	0	no_gene	*	-/+	TRUE	FALSE	FALSE
chr6	83105026	83105276	+	chr6	83105026	83105127	+	chr6	83105175	83105276	-	L1PA2	83099136	83105142	6007	-	Id_1277	no	0	0	0	0	0	0	0	0	0	0	1	no_gene	*	+/-	TRUE	FALSE	FALSE
chr6	84043581	84043919	-	chr6	84043803	84043919	-	chr6	84043581	84043686	+	L1HS	84043671	84049714	6044	+	Id_1279	no	0	0	1	1	0	0	0	0	0	0	0	ME1	-	-/+	TRUE	FALSE	FALSE
chr6	85250105	85250360	-	chr6	85250259	85250360	-	chr6	85250105	85250206	+	L1PA7	85250224	85253315	3092	+	Id_1281	no	0	1	0	0	0	0	0	0	0	0	0	no_gene	*	-/+	TRUE	FALSE	FALSE
chr6	86086860	86087058	-	chr6	86086957	86087058	-	chr6	86086860	86086961	+	L1P1	86086938	86089764	2827	+	Id_1282	no	0	0	0	0	0	0	0	1	0	0	0	no_gene	*	-/+	TRUE	FALSE	FALSE
chr6	86588664	86589238	+	chr6	86588664	86588775	+	chr6	86589128	86589238	-	L1PA7	86582650	86589085	6436	-	Id_2033_2034	no	0	0	0	0	0	0	1	2	0	0	0	no_gene	*	+/-	TRUE	FALSE	FALSE
chr6	86618669	86618969	+	chr6	86618669	86618770	+	chr6	86618868	86618969	-	L1PA7	86612753	86618882	6130	-	Id_1285	no	0	1	0	0	0	0	0	0	0	0	0	no_gene	*	+/-	TRUE	FALSE	FALSE
chr6	86646160	86646708	+	chr6	86646160	86646303	+	chr6	86646437	86646708	-	L1PA4	86640477	86646307	5831	-	Id_1286	no	0	1	0	1	0	0	1	0	0	0	0	no_gene	*	+/-	TRUE	FALSE	FALSE
chr6	88963231	88963442	-	chr6	88963341	88963442	-	chr6	88963231	88963332	+	L1PA6	88963339	88969492	6154	+	Id_1290	no	0	0	1	0	0	0	0	0	0	0	0	no_gene	*	-/+	TRUE	FALSE	FALSE
chr6	89536570	89537047	-	chr6	89536819	89537047	-	chr6	89536570	89536805	+	L1PA7	89536813	89543297	6485	+	Id_1291	no	0	0	1	2	0	0	0	0	0	1	0	RNGTT	-	-/+	TRUE	FALSE	FALSE
chr6	91271660	91272180	-	chr6	91271828	91272180	-	chr6	91271660	91271795	+	L1PA5	91271827	91277941	6115	+	Id_1292	no	3	0	1	1	2	0	0	0	0	0	0	MAP3K7	-	-/+	TRUE	FALSE	FALSE
chr6	98864274	98864529	-	chr6	98864385	98864529	-	chr6	98864274	98864442	+	L1PA2	98864378	98870392	6015	+	Id_1303	no	0	0	0	3	0	0	0	0	0	0	0	no_gene	*	-/+	TRUE	FALSE	FALSE
chr6	99150781	99151074	-	chr6	99150973	99151074	-	chr6	99150781	99150882	+	L1HS	99150935	99156205	5271	+	Id_1304	no	0	0	0	0	1	0	0	0	0	0	0	no_gene	*	-/+	TRUE	FALSE	FALSE
chr6	102109562	102110142	+	chr6	102109562	102109797	+	chr6	102109805	102110142	-	L1PA7	102107345	102109804	2460	-	Id_1308	no	0	3	0	0	2	0	1	0	2	0	1	GRIK2	+	+/-	TRUE	FALSE	FALSE
chr6	104156772	104157013	-	chr6	104156912	104157013	-	chr6	104156772	104156873	+	L1PA2	104156906	104162931	6026	+	Id_1309	no	0	0	0	0	1	0	0	0	0	0	0	no_gene	*	-/+	TRUE	FALSE	FALSE
chr6	104249557	104250029	-	chr6	104249717	104250029	-	chr6	104249557	104249710	+	L1PA5	104249717	104255874	6158	+	Id_1311	no	1	0	1	1	1	0	0	0	0	0	0	no_gene	*	-/+	TRUE	FALSE	FALSE
chr6	104937073	104937628	-	chr6	104937527	104937628	-	chr6	104937073	104937174	+	L1PA2	104937268	104943299	6032	+	Id_1313	no	0	1	0	0	0	0	0	0	0	0	0	no_gene	*	-/+	TRUE	FALSE	FALSE
chr6	105204272	105204781	-	chr6	105204449	105204781	-	chr6	105204272	105204482	+	L1PA7	105204449	105210583	6135	+	Id_1314	no	1	0	1	2	0	0	1	1	0	1	1	HACE1	-	-/+	TRUE	FALSE	FALSE
chr6	105247539	105247749	-	chr6	105247635	105247749	-	chr6	105247539	105247681	+	L1PA6	105247635	105253747	6113	+	Id_1315	no	1	0	0	0	1	0	0	1	0	0	1	HACE1	-	-/+	TRUE	FALSE	FALSE
chr6	105682151	105682517	+	chr6	105682151	105682252	+	chr6	105682416	105682517	-	L1PA8	105679098	105682334	3237	-	Id_1316	no	0	0	0	0	0	0	0	0	0	0	1	no_gene	*	+/-	TRUE	FALSE	FALSE
chr6	105786024	105786778	-	chr6	105786298	105786778	-	chr6	105786024	105786339	+	L1PA5	105786298	105792083	5786	+	Id_1317	no	0	9	1	0	2	2	1	2	1	4	1	PREP	-	-/+	TRUE	FALSE	FALSE
chr6	106710241	106710731	-	chr6	106710444	106710731	-	chr6	106710241	106710420	+	L1PA8	106710438	106716930	6493	+	Id_1318	no	1	0	0	1	0	0	1	0	0	2	0	ATG5	-	-/+	TRUE	FALSE	FALSE
chr6	108834233	108834455	-	chr6	108834354	108834455	-	chr6	108834233	108834334	+	L1PA4	108834333	108835456	1124	+	Id_1320	no	0	0	0	0	0	0	0	0	1	0	0	LACE1	+	-/+	TRUE	FALSE	FALSE
chr6	109966016	109966457	-	chr6	109966292	109966457	-	chr6	109966016	109966268	+	L1PA4	109966290	109972439	6150	+	Id_1321	no	1	0	0	0	1	0	2	0	0	0	0	AK9	-	-/+	TRUE	FALSE	FALSE
chr6	109999806	110000151	-	chr6	110000050	110000151	-	chr6	109999806	109999907	+	L1PA7	110000000	110003346	3347	+	Id_1322	no	0	0	0	0	0	0	0	1	0	0	0	AK9	-	-/+	TRUE	FALSE	FALSE
chr6	113241387	113241621	+	chr6	113241387	113241492	+	chr6	113241518	113241621	-	L1PA2	113235567	113241520	5954	-	Id_1326	no	0	0	0	0	0	0	0	0	0	1	2	no_gene	*	+/-	TRUE	FALSE	FALSE
chr6	113852287	113852438	-	chr6	113852337	113852438	-	chr6	113852287	113852388	+	L1PA2	113852319	113858349	6031	+	Id_1327	no	0	0	2	0	0	0	0	0	0	0	0	no_gene	*	-/+	TRUE	FALSE	FALSE
chr6	116255981	116256370	-	chr6	116256242	116256370	-	chr6	116255981	116256199	+	L1PA7	116256217	116262668	6452	+	Id_2077_2078	no	0	0	1	0	0	0	0	0	0	2	1	no_gene	*	-/+	TRUE	FALSE	FALSE
chr6	116362429	116362907	-	chr6	116362621	116362907	-	chr6	116362429	116362667	+	L1PA7	116362619	116367954	5336	+	Id_1330	no	0	0	0	0	0	0	0	0	0	4	2	FRK	-	-/+	TRUE	TRUE	FALSE
chr6	116821947	116822239	-	chr6	116822138	116822239	-	chr6	116821947	116822048	+	L1PA6	116822032	116828204	6173	+	Id_1332	no	0	0	0	1	0	0	0	0	0	0	0	TRAPPC3L	-	-/+	TRUE	FALSE	FALSE
chr6	116959695	116960152	-	chr6	116959887	116960152	-	chr6	116959695	116959864	+	L1PA3	116959859	116965997	6139	+	Id_1333	no	0	1	0	0	0	1	0	0	0	1	0	ZUFSP	-	-/+	TRUE	FALSE	FALSE
chr6	117966183	117966724	-	chr6	117966481	117966724	-	chr6	117966183	117966506	+	L1PA7	117966471	117972846	6376	+	Id_1334	no	0	2	0	0	2	4	1	1	0	0	0	no_gene	*	-/+	TRUE	FALSE	FALSE
chr6	118664064	118664259	+	chr6	118664064	118664165	+	chr6	118664158	118664259	-	L1PA7	118659209	118664169	4961	-	Id_1335	no	0	1	0	0	0	0	0	0	0	0	0	no_gene	*	+/-	TRUE	FALSE	FALSE
chr6	120589908	120590245	+	chr6	120589908	120590031	+	chr6	120589999	120590245	-	L1PA4	120588872	120590036	1165	-	Id_1338	no	0	1	1	0	0	1	0	0	0	0	0	no_gene	*	+/-	TRUE	FALSE	FALSE
chr6	120964457	120964833	+	chr6	120964457	120964749	+	chr6	120964731	120964833	-	L1PA3	120958640	120964793	6154	-	Id_1340	no	0	0	1	0	0	1	0	0	0	0	0	no_gene	*	+/-	TRUE	FALSE	FALSE
chr6	121581325	121581748	-	chr6	121581509	121581748	-	chr6	121581325	121581504	+	L1PA8	121581498	121583625	2128	+	Id_1341	no	3	1	1	0	3	0	1	1	2	1	0	TBC1D32	-	-/+	TRUE	FALSE	FALSE
chr6	121588202	121588562	-	chr6	121588377	121588562	-	chr6	121588202	121588306	+	L1PA5	121588298	121594413	6116	+	Id_1342	no	0	0	1	0	1	0	0	0	1	0	0	TBC1D32	-	-/+	TRUE	FALSE	FALSE
chr6	125033669	125034159	+	chr6	125033669	125033965	+	chr6	125033923	125034159	-	L1PA2	125027989	125033976	5988	-	Id_1344	no	0	1	0	0	0	0	0	0	0	3	1	NKAIN2	+	+/-	TRUE	FALSE	FALSE
chr6	125125272	125125785	-	chr6	125125684	125125785	-	chr6	125125272	125125373	+	L1PA3	125125648	125131782	6135	+	Id_1345	no	0	0	0	0	0	0	0	0	0	1	0	NKAIN2	+	-/+	TRUE	FALSE	FALSE
chr6	125600967	125601218	-	chr6	125601093	125601218	-	chr6	125600967	125601083	+	L1PA7	125601091	125603209	2119	+	Id_2095_2096	no	1	1	1	0	0	0	0	1	0	1	0	HDDC2	-	-/+	TRUE	FALSE	FALSE
chr6	126488289	126489004	+	chr6	126488289	126488716	+	chr6	126488683	126489004	-	L1PA7	126486439	126488719	2281	-	Id_1348	no	0	2	0	5	3	2	1	2	1	1	0	no_gene	*	+/-	TRUE	FALSE	FALSE
chr6	127549068	127549464	-	chr6	127549363	127549464	-	chr6	127549068	127549169	+	L1PA7	127549330	127552171	2842	+	Id_1354	no	1	0	0	0	0	0	0	0	0	0	0	no_gene	*	-/+	TRUE	FALSE	FALSE
chr6	127576100	127576511	-	chr6	127576227	127576511	-	chr6	127576100	127576220	+	L1PA6	127576207	127582273	6067	+	Id_1355	no	0	0	1	0	0	0	0	1	1	0	0	no_gene	*	-/+	TRUE	FALSE	FALSE
chr6	127734697	127735201	+	chr6	127734697	127734856	+	chr6	127734921	127735201	-	L1PA6	127733951	127734879	929	-	Id_1356	no	0	0	0	0	0	1	0	0	2	0	0	no_gene	*	+/-	TRUE	FALSE	FALSE
chr6	129494235	129494422	+	chr6	129494235	129494336	+	chr6	129494321	129494422	-	L1PA2	129488305	129494343	6039	-	Id_1358	no	1	0	0	0	0	0	0	0	0	0	0	LAMA2	+	+/-	TRUE	FALSE	FALSE
chr6	130667102	130667485	-	chr6	130667384	130667485	-	chr6	130667102	130667203	+	L1PA4	130667230	130673364	6135	+	Id_1359	no	0	0	0	0	0	0	0	0	1	0	0	SAMD3	-	-/+	TRUE	FALSE	FALSE
chr6	134251640	134252143	-	chr6	134251815	134252143	-	chr6	134251640	134251808	+	L1PA7	134251791	134257997	6207	+	Id_1360	no	1	0	0	0	0	0	0	0	0	3	0	no_gene	*	-/+	TRUE	FALSE	FALSE
chr6	135887978	135888285	+	chr6	135887978	135888144	+	chr6	135888116	135888285	-	L1PA8	135886808	135888149	1342	-	Id_1361	no	1	1	1	0	0	0	0	0	0	1	0	LINC00271	+	+/-	TRUE	FALSE	FALSE
chr6	142067091	142067281	-	chr6	142067180	142067281	-	chr6	142067091	142067192	+	L1PA2	142067162	142073173	6012	+	Id_1365	no	0	0	0	0	0	0	0	0	1	0	0	no_gene	*	-/+	TRUE	FALSE	FALSE
chr6	142135776	142136228	-	chr6	142136127	142136228	-	chr6	142135776	142135877	+	L1PA2	142135951	142141979	6029	+	Id_1367	no	0	0	0	0	0	1	0	0	0	0	0	no_gene	*	-/+	TRUE	FALSE	FALSE
chr6	143629128	143629618	+	chr6	143629128	143629492	+	chr6	143629473	143629618	-	L1PA3	143623362	143629494	6133	-	Id_1369	no	0	1	0	1	1	0	0	0	1	3	0	AIG1	+	+/-	TRUE	FALSE	FALSE
chr6	144829714	144830029	+	chr6	144829714	144829815	+	chr6	144829928	144830029	-	L1PA7	144823396	144829828	6433	-	Id_1370	no	0	0	0	1	0	0	0	0	0	0	0	UTRN	+	+/-	TRUE	FALSE	FALSE
chr6	149185441	149186141	+	chr6	149185441	149185753	+	chr6	149185804	149186141	-	L1PA5	149179633	149185766	6134	-	Id_1375	no	0	1	0	2	1	4	3	1	1	0	0	UST	+	+/-	TRUE	FALSE	FALSE
chr6	152038223	152038585	+	chr6	152038223	152038442	+	chr6	152038405	152038585	-	L1PA7	152032655	152038448	5794	-	Id_1376	no	0	0	0	0	0	0	0	3	1	0	0	ESR1	+	+/-	TRUE	FALSE	FALSE
chr6	153431462	153431904	-	chr6	153431794	153431904	-	chr6	153431462	153431579	+	L1PA7	153431779	153438223	6445	+	Id_1377	no	0	1	0	0	0	0	1	0	0	0	0	RGS17	-	-/+	TRUE	FALSE	FALSE
chr6	154493146	154493463	-	chr6	154493318	154493463	-	chr6	154493146	154493370	+	L1PA6	154493303	154499433	6131	+	Id_1378	no	0	0	0	1	0	0	0	0	0	1	2	OPRM1	+	-/+	TRUE	FALSE	FALSE
chr6	160091325	160092182	-	chr6	160091642	160092182	-	chr6	160091325	160091690	+	L1PA5	160091646	160097787	6142	+	Id_1379	no	14	1	12	5	4	5	12	4	5	1	3	no_gene	*	-/+	TRUE	FALSE	FALSE
chr6	160124933	160125463	-	chr6	160125362	160125463	-	chr6	160124933	160125034	+	L1PA5	160125172	160131293	6122	+	Id_1380	no	0	0	0	0	0	1	0	0	0	0	0	no_gene	*	-/+	TRUE	FALSE	FALSE
chr6	163265515	163265808	+	chr6	163265515	163265650	+	chr6	163265689	163265808	-	L1PA2	163259624	163265652	6029	-	Id_1383	no	1	0	1	0	0	0	1	0	0	0	0	PACRG	+	+/-	TRUE	FALSE	FALSE
chr6	165129829	165130076	+	chr6	165129829	165129930	+	chr6	165129975	165130076	-	L1PA3	165123784	165129932	6149	-	Id_1384	no	0	0	1	0	0	0	0	0	0	0	0	no_gene	*	+/-	TRUE	FALSE	FALSE
chr6	167298139	167298518	-	chr6	167298417	167298518	-	chr6	167298139	167298240	+	L1PA5	167298299	167304485	6187	+	Id_1386	no	0	0	0	0	0	0	1	0	0	0	0	no_gene	*	-/+	TRUE	FALSE	FALSE
chr6	170650722	170651458	+	chr6	170650722	170651025	+	chr6	170651008	170651458	-	L1PA8	170648888	170651025	2138	-	ID_1389_1390	no	3	1	3	4	0	2	3	1	1	0	1	FAM120B	+	+/-	TRUE	FALSE	FALSE
chr6	170959284	170959516	+	chr6	170959284	170959385	+	chr6	170959415	170959516	-	L1PA7	170953010	170959434	6425	-	Id_1391	no	0	0	0	0	0	0	0	0	1	0	0	no_gene	*	+/-	TRUE	FALSE	FALSE
chr7	7702184	7702697	+	chr7	7702184	7702285	+	chr7	7702595	7702697	-	L1PA7	7695947	7702408	6462	-	Id_1395	no	0	0	0	0	0	0	1	0	0	0	0	RPA3	-	+/-	TRUE	FALSE	FALSE
chr7	8278771	8279356	-	chr7	8279058	8279356	-	chr7	8278771	8279077	+	L1PA6	8279058	8285203	6146	+	Id_1396	no	2	7	4	2	2	1	2	0	5	0	0	ICA1	-	-/+	TRUE	FALSE	FALSE
chr7	8771678	8772185	+	chr7	8771678	8771994	+	chr7	8771998	8772185	-	L1PA3	8765970	8771998	6029	-	Id_1397	no	0	7	0	1	2	1	0	0	1	0	0	NXPH1	+	+/-	TRUE	FALSE	FALSE
chr7	10735100	10735384	-	chr7	10735283	10735384	-	chr7	10735100	10735201	+	L1PA7	10735220	10741642	6423	+	Id_1403	no	0	0	0	0	1	0	0	0	0	0	0	no_gene	*	-/+	TRUE	FALSE	FALSE
chr7	13166326	13166777	+	chr7	13166326	13166602	+	chr7	13166652	13166777	-	L1PA6	13160453	13166606	6154	-	Id_1408	no	0	1	0	1	0	1	0	0	0	0	0	no_gene	*	+/-	TRUE	FALSE	FALSE
chr7	13717793	13718091	+	chr7	13717793	13717894	+	chr7	13717990	13718091	-	L1P1	13716277	13717928	1652	-	Id_1409	no	0	0	0	0	0	0	0	0	1	0	0	no_gene	*	+/-	TRUE	FALSE	FALSE
chr7	13842552	13842903	-	chr7	13842778	13842903	-	chr7	13842552	13842705	+	L1PA7	13842746	13845889	3144	+	Id_1410	no	0	1	0	0	0	0	1	0	0	0	0	no_gene	*	-/+	TRUE	FALSE	FALSE
chr7	15586893	15587122	-	chr7	15586936	15587122	-	chr7	15586893	15586995	+	L1PA2	15586934	15592958	6025	+	Id_1418	no	1	0	0	0	1	0	0	0	0	0	0	AGMO	-	-/+	TRUE	FALSE	TRUE
chr7	16255800	16256297	-	chr7	16256056	16256297	-	chr7	16255800	16256051	+	L1PA2	16256053	16262082	6030	+	Id_1420	no	2	0	0	1	0	0	0	0	0	0	0	ISPD	-	-/+	TRUE	FALSE	FALSE
chr7	16287989	16288423	-	chr7	16288221	16288423	-	chr7	16287989	16288255	+	L1PA6	16288221	16291681	3461	+	Id_1421	no	0	0	0	1	1	0	1	1	1	0	0	ISPD	-	-/+	TRUE	FALSE	FALSE
chr7	17394249	17394606	+	chr7	17394249	17394363	+	chr7	17394419	17394606	-	L1PA7	17390533	17394429	3897	-	Id_1422	no	0	1	0	1	0	0	1	0	0	0	0	no_gene	*	+/-	TRUE	FALSE	FALSE
chr7	18214903	18215369	+	chr7	18214903	18215204	+	chr7	18215201	18215369	-	L1PA6	18209080	18215219	6140	-	Id_1424	no	0	1	0	0	1	0	0	0	0	1	0	HDAC9	+	+/-	TRUE	FALSE	FALSE
chr7	19030453	19030887	+	chr7	19030453	19030679	+	chr7	19030658	19030887	-	L1PA3	19024695	19030692	5998	-	Id_1425	no	0	0	2	0	0	0	1	1	0	0	0	HDAC9	+	+/-	TRUE	TRUE	FALSE
chr7	19923186	19923545	+	chr7	19923186	19923355	+	chr7	19923415	19923545	-	L1PA3	19917304	19923417	6114	-	Id_1426	no	0	2	0	0	0	0	0	0	0	0	0	no_gene	*	+/-	TRUE	FALSE	FALSE
chr7	19929629	19930012	+	chr7	19929629	19929730	+	chr7	19929911	19930012	-	L1PA4	19923591	19929732	6142	-	Id_1427	no	0	1	0	0	0	0	0	0	0	0	0	no_gene	*	+/-	TRUE	FALSE	FALSE
chr7	19946050	19946413	+	chr7	19946050	19946151	+	chr7	19946312	19946413	-	L1PA4	19940201	19946307	6107	-	Id_1428	no	0	1	0	0	0	0	0	0	0	0	0	no_gene	*	+/-	TRUE	FALSE	FALSE
chr7	23360616	23360826	-	chr7	23360681	23360826	-	chr7	23360616	23360739	+	L1PA3	23360677	23366682	6006	+	Id_1431	no	0	1	0	1	0	0	1	3	0	0	0	IGF2BP3	-	-/+	TRUE	FALSE	FALSE
chr7	25642409	25642981	-	chr7	25642667	25642981	-	chr7	25642409	25642683	+	L1PA2	25642653	25648669	6017	+	Id_1434	no	1	2	0	0	1	0	0	0	0	0	0	no_gene	*	-/+	TRUE	FALSE	FALSE
chr7	25783356	25783560	-	chr7	25783459	25783560	-	chr7	25783356	25783457	+	L1PA2	25783452	25789483	6032	+	Id_1435	no	0	0	0	0	0	0	1	0	0	0	0	no_gene	*	-/+	TRUE	FALSE	FALSE
chr7	30138424	30138868	+	chr7	30138424	30138570	+	chr7	30138690	30138868	-	L1PA4	30136203	30138562	2360	-	Id_1436	no	0	1	0	0	0	0	1	0	0	1	0	PLEKHA8	+	+/-	TRUE	FALSE	FALSE
chr7	30459679	30460411	+	chr7	30459679	30460117	+	chr7	30460055	30460411	-	L1PA2	30454091	30460119	6029	-	Id_1437	no	3	2	2	1	0	2	7	1	0	0	1	no_gene	*	+/-	TRUE	FALSE	FALSE
chr7	30478592	30478962	-	chr7	30478861	30478962	-	chr7	30478592	30478693	+	L1HS	30478858	30484890	6033	+	Id_1438	no	0	0	0	0	1	0	0	0	0	0	0	NOD1	-	-/+	TRUE	FALSE	FALSE
chr7	30576842	30577299	-	chr7	30577149	30577299	-	chr7	30576842	30576963	+	L1PA5	30577129	30583250	6122	+	Id_1439	no	0	0	1	0	0	0	0	0	1	0	0	no_gene	*	-/+	TRUE	FALSE	FALSE
chr7	30682116	30682814	+	chr7	30682116	30682438	+	chr7	30682378	30682814	-	L1PA2	30676424	30682446	6023	-	ID_1440_1441	no	3	3	0	0	0	0	1	0	0	0	0	no_gene	*	+/-	TRUE	TRUE	TRUE
chr7	31659187	31659335	-	chr7	31659234	31659335	-	chr7	31659187	31659288	+	L1PA3	31659230	31665396	6167	+	Id_1442	no	1	0	0	0	0	0	0	0	0	0	0	CCDC129	+	-/+	TRUE	FALSE	FALSE
chr7	32003203	32003878	-	chr7	32003580	32003878	-	chr7	32003203	32003650	+	L1PA4	32003580	32009764	6185	+	Id_1443	no	1	8	0	3	1	0	3	1	0	16	10	PDE1C	-	-/+	TRUE	FALSE	FALSE
chr7	32121041	32121819	-	chr7	32121515	32121819	-	chr7	32121041	32121544	+	L1PA3	32121495	32127626	6132	+	ID_1444_1445	no	0	5	0	0	0	0	4	0	0	0	0	PDE1C	-	-/+	TRUE	FALSE	FALSE
chr7	32747459	32747923	-	chr7	32747635	32747923	-	chr7	32747459	32747675	+	L1PA3	32747627	32753792	6166	+	Id_1447	no	4	3	1	0	0	0	0	1	0	0	0	DPY19L1P1	-	-/+	TRUE	FALSE	FALSE
chr7	33567085	33567671	+	chr7	33567085	33567381	+	chr7	33567366	33567671	-	L1PA2	33561359	33567385	6027	-	Id_1448	no	1	1	0	0	0	1	6	1	0	0	1	BBS9	+	+/-	TRUE	FALSE	FALSE
chr7	34033904	34034395	+	chr7	34033904	34034248	+	chr7	34034205	34034395	-	L1PA2	34028231	34034248	6018	-	Id_1449	no	2	19	8	4	0	0	1	0	2	0	0	BMPER	+	+/-	TRUE	FALSE	FALSE
chr7	35132303	35132740	-	chr7	35132571	35132740	-	chr7	35132303	35132560	+	L1PA2	35132569	35138584	6016	+	Id_1450	no	0	1	0	1	5	1	0	0	0	0	0	DPY19L2P1	-	-/+	TRUE	FALSE	TRUE
chr7	35191331	35191585	-	chr7	35191484	35191585	-	chr7	35191331	35191432	+	L1PA5	35191428	35197569	6142	+	Id_1451	no	0	0	0	1	0	0	0	0	0	0	0	DPY19L2P1	-	-/+	TRUE	FALSE	FALSE
chr7	36298748	36299000	+	chr7	36298748	36298903	+	chr7	36298883	36299000	-	L1PA7	36295064	36298916	3853	-	Id_1452	no	0	2	0	1	0	0	0	0	0	0	0	EEPD1	+	+/-	TRUE	FALSE	FALSE
chr7	37159559	37160083	-	chr7	37159769	37160083	-	chr7	37159559	37159823	+	L1PA5	37159768	37165905	6138	+	Id_1453	no	0	3	0	0	0	1	0	1	1	12	3	ELMO1	-	-/+	TRUE	FALSE	FALSE
chr7	37192453	37192991	-	chr7	37192773	37192991	-	chr7	37192453	37192812	+	L1PA6	37192771	37198916	6146	+	Id_1454	no	0	1	3	0	1	0	1	1	0	2	3	ELMO1	-	-/+	TRUE	FALSE	FALSE
chr7	44457901	44458492	-	chr7	44458229	44458492	-	chr7	44457901	44458213	+	L1PA8	44458228	44460650	2423	+	Id_1463	no	5	3	6	6	1	3	6	1	4	6	2	NUDCD3	-	-/+	TRUE	FALSE	FALSE
chr7	45992675	45993112	+	chr7	45992675	45992776	+	chr7	45993011	45993112	-	L1PA3	45987018	45993019	6002	-	Id_1464	no	0	0	0	0	0	0	0	1	0	0	0	no_gene	*	+/-	TRUE	FALSE	FALSE
chr7	51667739	51667909	+	chr7	51667739	51667840	+	chr7	51667808	51667909	-	L1PA4	51661706	51667843	6138	-	Id_1465	no	0	0	0	0	1	0	0	0	0	0	0	no_gene	*	+/-	TRUE	FALSE	FALSE
chr7	65757570	65757927	+	chr7	65757570	65757863	+	chr7	65757802	65757927	-	L1HS	65751840	65757871	6032	-	Id_1470	no	2	2	7	0	1	1	6	0	1	2	0	TPST1	+	+/-	TRUE	FALSE	FALSE
chr7	76196323	76197038	+	chr7	76196323	76196672	+	chr7	76196615	76197038	-	L1PA4	76190515	76196672	6158	-	Id_1473	no	7	4	7	9	5	6	5	1	1	2	0	LOC100133091	+	+/-	TRUE	FALSE	FALSE
chr7	76719668	76720355	+	chr7	76719668	76719998	+	chr7	76719936	76720355	-	L1PA4	76713830	76720001	6172	-	Id_1474	no	4	0	7	1	1	2	3	0	0	3	0	no_gene	*	+/-	TRUE	FALSE	FALSE
chr7	78516539	78517399	-	chr7	78517063	78517399	-	chr7	78516539	78517108	+	L1PA4	78517061	78523205	6145	+	ID_1477_1478	no	3	0	2	0	1	0	1	1	4	28	6	MAGI2	-	-/+	TRUE	FALSE	FALSE
chr7	82653271	82653596	-	chr7	82653491	82653596	-	chr7	82653271	82653426	+	L1PA3	82653412	82659440	6029	+	Id_1481	no	2	0	0	0	0	0	0	0	0	0	0	PCLO	-	-/+	TRUE	FALSE	FALSE
chr7	83779484	83779687	-	chr7	83779586	83779687	-	chr7	83779484	83779585	+	L1PA3	83779545	83780986	1442	+	Id_1483	no	0	1	0	0	0	0	0	0	0	0	0	SEMA3A	-	-/+	TRUE	FALSE	FALSE
chr7	85803159	85803607	-	chr7	85803396	85803607	-	chr7	85803159	85803281	+	L1PA5	85803361	85809422	6062	+	Id_1486	no	0	0	0	0	0	0	0	0	0	2	0	no_gene	*	-/+	TRUE	FALSE	FALSE
chr7	86004586	86004829	-	chr7	86004728	86004829	-	chr7	86004586	86004687	+	L1P1	86004713	86010315	5603	+	Id_1487	no	0	0	0	0	0	0	0	0	1	0	0	no_gene	*	-/+	TRUE	FALSE	FALSE
chr7	86933219	86933508	-	chr7	86933385	86933508	-	chr7	86933219	86933436	+	L1PA7	86933383	86936926	3544	+	Id_1489	no	1	0	1	0	0	0	0	0	0	0	0	no_gene	*	-/+	TRUE	FALSE	FALSE
chr7	87585274	87585807	+	chr7	87585274	87585591	+	chr7	87585541	87585807	-	L1PA3	87579452	87585594	6143	-	Id_1492	no	0	0	0	0	2	0	0	0	1	1	0	ADAM22	+	+/-	TRUE	FALSE	FALSE
chr7	88003073	88003440	+	chr7	88003073	88003346	+	chr7	88003337	88003440	-	L1PA6	88002332	88003353	1022	-	Id_1494	no	2	2	0	0	0	0	3	0	1	0	1	no_gene	*	+/-	TRUE	FALSE	FALSE
chr7	88186107	88186469	+	chr7	88186107	88186373	+	chr7	88186356	88186469	-	L1PA3	88180340	88186375	6036	-	Id_1495	no	0	0	0	1	0	1	1	0	0	0	0	no_gene	*	+/-	TRUE	FALSE	FALSE
chr7	89095537	89095953	+	chr7	89095537	89095638	+	chr7	89095852	89095953	-	L1PA4	89092415	89095846	3432	-	Id_1497	no	0	0	0	0	0	0	0	0	1	0	0	no_gene	*	+/-	TRUE	FALSE	FALSE
chr7	90180836	90181246	+	chr7	90180836	90180950	+	chr7	90180970	90181246	-	L1PA6	90179382	90180979	1598	-	Id_1499	no	0	0	0	1	1	0	0	0	0	0	0	no_gene	*	+/-	TRUE	FALSE	FALSE
chr7	90269275	90269696	+	chr7	90269275	90269581	+	chr7	90269522	90269696	-	L1PA3	90263448	90269586	6139	-	Id_1500	no	0	1	0	0	1	2	0	1	0	1	0	CDK14	+	+/-	TRUE	FALSE	FALSE
chr7	90365235	90365844	+	chr7	90365235	90365594	+	chr7	90365527	90365844	-	L1PA7	90359189	90365596	6408	-	Id_1501	no	3	0	1	0	1	1	2	2	0	0	0	CDK14	+	+/-	TRUE	FALSE	FALSE
chr7	90691588	90692129	+	chr7	90691588	90691854	+	chr7	90691880	90692129	-	L1PA4	90685725	90691865	6141	-	Id_1503	no	3	6	4	2	2	0	6	1	0	0	0	CDK14	+	+/-	TRUE	FALSE	FALSE
chr7	90887541	90887734	+	chr7	90887541	90887653	+	chr7	90887626	90887734	-	L1PA7	90886927	90887655	729	-	Id_1504	no	1	0	0	0	0	0	0	0	1	0	0	no_gene	*	+/-	TRUE	FALSE	FALSE
chr7	91135808	91136244	-	chr7	91136056	91136244	-	chr7	91135808	91136113	+	L1PA3	91136051	91142182	6132	+	Id_1505	no	2	0	1	0	0	2	0	0	1	1	0	no_gene	*	-/+	TRUE	FALSE	FALSE
chr7	91419579	91420033	-	chr7	91419799	91420033	-	chr7	91419579	91419805	+	L1PA6	91419792	91420684	893	+	Id_1508	no	1	1	3	1	0	0	3	1	1	1	1	no_gene	*	-/+	TRUE	FALSE	FALSE
chr7	92737409	92737970	-	chr7	92737649	92737970	-	chr7	92737409	92737646	+	L1PA5	92737648	92743759	6112	+	Id_1511	no	2	1	1	1	0	1	1	0	0	3	2	SAMD9	-	-/+	TRUE	FALSE	FALSE
chr7	94349492	94349990	+	chr7	94349492	94349593	+	chr7	94349889	94349990	-	L1PA8	94343857	94349632	5776	-	Id_1512	no	1	0	0	0	0	0	0	0	0	0	0	no_gene	*	+/-	TRUE	FALSE	FALSE
chr7	94599714	94600173	+	chr7	94599714	94599915	+	chr7	94600032	94600173	-	L1PA7	94598007	94599944	1938	-	Id_1513	no	0	0	0	0	2	0	0	0	0	2	0	PPP1R9A	+	+/-	TRUE	FALSE	FALSE
chr7	94656542	94657286	+	chr7	94656542	94656643	+	chr7	94657185	94657286	-	L1PA7	94654675	94656856	2182	-	Id_1514	no	0	0	0	0	1	0	0	0	0	0	0	PPP1R9A	+	+/-	TRUE	FALSE	FALSE
chr7	95917206	95917875	-	chr7	95917607	95917875	-	chr7	95917206	95917505	+	L1PA5	95917605	95923748	6144	+	Id_1515	no	1	1	1	1	0	0	2	1	0	0	1	SLC25A13	-	-/+	TRUE	FALSE	FALSE
chr7	96756347	96756990	+	chr7	96756347	96756569	+	chr7	96756534	96756990	-	L1PA8	96754765	96756570	1806	-	Id_1516	no	1	1	1	0	1	0	0	4	0	5	0	ACN9	+	+/-	TRUE	FALSE	FALSE
chr7	99257608	99257970	+	chr7	99257608	99257709	+	chr7	99257869	99257970	-	L1PA4	99251708	99257824	6117	-	Id_1517	no	0	1	0	0	0	0	0	0	0	0	0	CYP3A5	-	+/-	TRUE	FALSE	FALSE
chr7	99401264	99401467	+	chr7	99401264	99401365	+	chr7	99401366	99401467	-	L1P1	99397382	99401376	3995	-	Id_1519	no	0	0	0	1	0	0	0	0	0	0	0	no_gene	*	+/-	TRUE	FALSE	FALSE
chr7	102420983	102421347	-	chr7	102421129	102421347	-	chr7	102420983	102421137	+	L1PA4	102421124	102427288	6165	+	Id_1520	no	1	0	0	1	0	0	0	1	0	0	0	FAM185A	+	-/+	TRUE	FALSE	FALSE
chr7	103850093	103850425	-	chr7	103850324	103850425	-	chr7	103850093	103850194	+	L1PA3	103850184	103856337	6154	+	Id_1525	no	0	0	0	0	0	0	0	1	0	0	0	no_gene	*	-/+	TRUE	FALSE	FALSE
chr7	104203846	104204485	+	chr7	104203846	104204153	+	chr7	104204283	104204485	-	L1PA2	104198098	104204153	6056	-	Id_1526	no	0	2	0	0	0	0	3	0	0	0	0	LHFPL3	+	+/-	TRUE	FALSE	FALSE
chr7	104376155	104376627	+	chr7	104376155	104376279	+	chr7	104376515	104376627	-	L1PA5	104370199	104376288	6090	-	Id_1528	no	0	0	0	0	0	0	1	1	0	0	0	LHFPL3	+	+/-	TRUE	FALSE	FALSE
chr7	104503916	104504726	-	chr7	104504582	104504726	-	chr7	104503916	104504597	+	L1PA4	104504580	104510701	6122	+	ID_1529_1530	no	0	0	1	1	0	0	1	1	0	0	0	LHFPL3	+	-/+	TRUE	FALSE	FALSE
chr7	105849009	105849297	-	chr7	105849196	105849297	-	chr7	105849009	105849110	+	L1PA5	105849176	105851006	1831	+	Id_1531	no	0	0	0	0	0	0	1	0	0	0	0	no_gene	*	-/+	TRUE	FALSE	FALSE
chr7	107148079	107148658	-	chr7	107148357	107148658	-	chr7	107148079	107148410	+	L1PA4	107148352	107154503	6152	+	Id_1533	no	0	1	2	3	0	0	0	2	1	5	0	COG5	-	-/+	TRUE	FALSE	FALSE
chr7	108583637	108583884	+	chr7	108583637	108583738	+	chr7	108583748	108583884	-	L1PA4	108577589	108583742	6154	-	Id_1535	no	0	0	1	0	0	0	0	1	0	0	0	no_gene	*	+/-	TRUE	FALSE	FALSE
chr7	109759409	109759658	-	chr7	109759557	109759658	-	chr7	109759409	109759510	+	L1PA8	109759491	109761163	1673	+	Id_1539	no	0	0	0	0	1	0	0	0	0	0	0	no_gene	*	-/+	TRUE	FALSE	FALSE
chr7	110383171	110383721	-	chr7	110383535	110383721	-	chr7	110383171	110383448	+	L1PA7	110383533	110389965	6433	+	Id_1540	no	0	1	1	0	2	0	1	0	0	1	0	IMMP2L	-	-/+	TRUE	FALSE	FALSE
chr7	110889332	110889738	+	chr7	110889332	110889549	+	chr7	110889588	110889738	-	L1HS	110883571	110889602	6032	-	Id_1541	no	0	0	0	1	1	0	0	1	0	0	0	IMMP2L	-	+/-	TRUE	TRUE	TRUE
chr7	111085433	111086092	-	chr7	111085757	111086092	-	chr7	111085433	111085820	+	L1PA2	111085750	111091781	6032	+	Id_1542	no	4	4	3	2	1	2	5	2	0	2	1	IMMP2L	-	-/+	TRUE	FALSE	FALSE
chr7	111602932	111603650	-	chr7	111603251	111603650	-	chr7	111602932	111603313	+	L1HS	111603248	111609278	6031	+	Id_1544	no	8	2	13	2	4	3	8	11	0	10	0	DOCK4	-	-/+	TRUE	FALSE	FALSE
chr7	112556308	112556891	-	chr7	112556509	112556891	-	chr7	112556308	112556523	+	L1PA3	112556507	112561991	5485	+	Id_1546	no	1	2	1	1	0	1	4	1	2	0	0	C7orf60	-	-/+	TRUE	FALSE	FALSE
chr7	116364269	116364695	+	chr7	116364269	116364534	+	chr7	116364539	116364695	-	L1PA2	116358551	116364543	5993	-	Id_1550	no	0	0	0	0	0	0	1	0	1	1	1	MET	+	+/-	TRUE	FALSE	TRUE
chr7	117762074	117762562	-	chr7	117762279	117762562	-	chr7	117762074	117762241	+	L1PA6	117762278	117768419	6142	+	Id_1551	no	0	1	0	0	0	0	0	0	0	3	0	no_gene	*	-/+	TRUE	FALSE	FALSE
chr7	120291427	120292031	+	chr7	120291427	120291806	+	chr7	120291773	120292031	-	L1P1	120289765	120291806	2042	-	Id_1553	no	1	1	0	0	3	0	6	0	0	0	0	KCND2	+	+/-	TRUE	FALSE	FALSE
chr7	120887323	120887784	-	chr7	120887683	120887784	-	chr7	120887323	120887424	+	L1PA4	120887451	120889778	2328	+	Id_1554	no	0	0	0	0	0	0	1	0	0	0	0	CPED1	+	-/+	TRUE	FALSE	FALSE
chr7	120933874	120934215	+	chr7	120933874	120934003	+	chr7	120934047	120934215	-	L1PA7	120932040	120934024	1985	-	Id_1555	no	1	0	0	0	0	0	0	1	0	0	0	CPED1	+	+/-	TRUE	FALSE	FALSE
chr7	122474089	122474766	-	chr7	122474377	122474766	-	chr7	122474089	122474338	+	L1PA5	122474370	122480497	6128	+	Id_1557	no	0	1	1	0	0	0	1	0	3	0	0	CADPS2	-	-/+	TRUE	FALSE	FALSE
chr7	124540234	124541001	-	chr7	124540590	124541001	-	chr7	124540234	124540601	+	L1PA5	124540587	124546706	6120	+	Id_1559	no	10	3	11	5	2	7	5	2	3	3	2	POT1	-	-/+	TRUE	FALSE	FALSE
chr7	124765527	124765905	+	chr7	124765527	124765723	+	chr7	124765683	124765905	-	L1PA7	124765112	124765729	618	-	Id_1560	no	0	0	2	1	0	0	0	1	1	1	0	no_gene	*	+/-	TRUE	FALSE	FALSE
chr7	124821760	124822179	+	chr7	124821760	124822028	+	chr7	124821977	124822179	-	L1HS	124819624	124822032	2409	-	Id_1561	no	0	2	0	0	1	1	1	0	0	0	0	no_gene	*	+/-	TRUE	FALSE	FALSE
chr7	126253272	126253571	-	chr7	126253470	126253571	-	chr7	126253272	126253372	+	L1PA5	126253455	126259576	6122	+	Id_1562	no	0	0	0	0	1	0	0	0	0	0	0	GRM8	-	-/+	TRUE	FALSE	FALSE
chr7	130999777	131000228	-	chr7	130999913	131000228	-	chr7	130999777	130999946	+	L1PA8	131000000	131006360	6361	+	Id_1566	no	2	1	1	0	0	1	2	0	0	0	0	MKLN1	+	-/+	TRUE	FALSE	FALSE
chr7	133579998	133580384	+	chr7	133579998	133580205	+	chr7	133580147	133580384	-	L1PA2	133574180	133580208	6029	-	Id_1567	no	0	0	0	0	1	0	3	0	0	1	1	EXOC4	+	+/-	TRUE	FALSE	TRUE
chr7	133655304	133655964	+	chr7	133655304	133655553	+	chr7	133655512	133655964	-	L1PA7	133649076	133655561	6486	-	Id_1568	no	4	0	2	3	3	1	5	3	1	1	0	EXOC4	+	+/-	TRUE	FALSE	FALSE
chr7	134660635	134660956	-	chr7	134660773	134660956	-	chr7	134660635	134660756	+	L1PA5	134660753	134666906	6154	+	Id_1569	no	1	0	0	0	0	0	2	0	0	0	0	no_gene	*	-/+	TRUE	FALSE	FALSE
chr7	136787703	136788064	-	chr7	136787963	136788064	-	chr7	136787703	136787804	+	L1PA7	136787870	136789977	2108	+	Id_1570	no	0	0	0	0	0	1	0	0	0	0	0	LOC349160	-	-/+	TRUE	FALSE	FALSE
chr7	137108972	137109464	-	chr7	137109177	137109464	-	chr7	137108972	137109179	+	L1PA3	137109144	137115310	6167	+	Id_1571	no	0	0	0	0	1	0	2	0	0	1	0	DGKI	-	-/+	TRUE	FALSE	FALSE
chr7	138221752	138222367	+	chr7	138221752	138221853	+	chr7	138222118	138222367	-	L1PA5	138215994	138222113	6120	-	Id_2309_2310	no	1	0	1	0	0	2	0	0	0	0	0	TRIM24	+	+/-	TRUE	FALSE	FALSE
chr7	140767492	140767957	+	chr7	140767492	140767711	+	chr7	140767817	140767957	-	L1HS	140761814	140767842	6029	-	Id_1576	no	0	1	0	0	0	0	1	0	0	0	0	no_gene	*	+/-	TRUE	FALSE	FALSE
chr7	141475526	141476088	+	chr7	141475526	141475885	+	chr7	141475830	141476088	-	L1PA4	141469761	141475886	6126	-	Id_1577	no	6	9	8	13	6	0	6	2	4	6	1	no_gene	*	+/-	TRUE	FALSE	FALSE
chr7	141685789	141686151	+	chr7	141685789	141685890	+	chr7	141686050	141686151	-	L1PA3	141679885	141685914	6030	-	Id_1579	no	0	0	1	0	0	0	0	0	0	0	0	no_gene	*	+/-	TRUE	FALSE	FALSE
chr7	142728704	142729207	-	chr7	142728835	142729207	-	chr7	142728704	142728876	+	L1PA8	142728834	142732143	3310	+	Id_1580	no	0	1	0	1	0	0	0	1	0	0	2	no_gene	*	-/+	TRUE	FALSE	FALSE
chr7	145740520	145786094	+	chr7	145740520	145740621	+	chr7	145785993	145786094	-	L1PA4	145739121	145740969	1849	-	Id_1581	no	0	0	0	0	0	1	0	0	0	0	0	no_gene	*	+/-	TRUE	FALSE	FALSE
chr7	147545372	147545907	+	chr7	147545372	147545543	+	chr7	147545674	147545907	-	L1HS	147539683	147545715	6033	-	Id_1582	no	0	0	0	0	0	0	0	0	1	0	1	CNTNAP2	+	+/-	TRUE	FALSE	FALSE
chr7	149813692	149814111	-	chr7	149813889	149814111	-	chr7	149813692	149813921	+	L1PA7	149813874	149819347	5474	+	Id_1583	no	0	0	2	0	0	0	2	1	1	0	1	no_gene	*	-/+	TRUE	FALSE	FALSE
chr7	150277477	150277918	+	chr7	150277477	150277701	+	chr7	150277652	150277918	-	L1PA4	150271568	150277709	6142	-	Id_1584	no	1	0	1	0	0	0	0	1	0	0	0	no_gene	*	+/-	TRUE	FALSE	FALSE
chr7	152932375	152932727	+	chr7	152932375	152932476	+	chr7	152932626	152932727	-	L1PA7	152926112	152932531	6420	-	Id_1586	no	0	0	0	0	1	0	0	0	0	0	0	no_gene	*	+/-	TRUE	FALSE	FALSE
chr7	153015704	153015967	+	chr7	153015704	153015820	+	chr7	153015860	153015967	-	L1PA5	153013316	153015835	2520	-	Id_1587	no	1	0	0	1	0	0	0	0	0	0	0	no_gene	*	+/-	TRUE	FALSE	FALSE
chr7	153568528	153569163	+	chr7	153568528	153568876	+	chr7	153568876	153569163	-	L1PA4	153562740	153568884	6145	-	Id_1588	no	7	0	0	2	3	0	1	1	0	0	1	no_gene	*	+/-	TRUE	FALSE	FALSE
chr7	153680792	153681374	+	chr7	153680792	153681089	+	chr7	153681029	153681374	-	L1PA7	153675620	153681090	5471	-	Id_1589	no	20	1	0	1	13	3	4	8	0	1	0	DPP6	+	+/-	TRUE	FALSE	FALSE
chr7	156708086	156708472	+	chr7	156708086	156708187	+	chr7	156708371	156708472	-	L1PA3	156702088	156708236	6149	-	Id_1591	no	0	0	0	0	0	0	1	0	0	0	0	no_gene	*	+/-	TRUE	FALSE	FALSE
chr8	106209	106484	-	chr8	106356	106484	-	chr8	106209	106347	+	L1PA7	106283	112706	6424	+	Id_1593	no	0	1	0	0	0	0	1	1	0	0	0	no_gene	*	-/+	TRUE	FALSE	FALSE
chr8	729155	729456	+	chr8	729155	729256	+	chr8	729355	729456	-	L1PA2	723346	729366	6021	-	Id_1594	no	0	0	0	0	0	0	0	0	1	0	0	ERICH1-AS1	+	+/-	TRUE	FALSE	FALSE
chr8	1123801	1124159	+	chr8	1123801	1124028	+	chr8	1124017	1124159	-	L1PA3	1117884	1124028	6145	-	Id_1595	no	0	0	0	0	0	0	0	0	4	0	0	no_gene	*	+/-	TRUE	FALSE	FALSE
chr8	8013321	8013766	-	chr8	8013476	8013766	-	chr8	8013321	8013534	+	L1PA4	8013472	8014487	1016	+	Id_1596	no	0	3	4	4	3	1	0	1	0	1	1	no_gene	*	-/+	TRUE	FALSE	FALSE
chr8	11678255	11678727	+	chr8	11678255	11678511	+	chr8	11678557	11678727	-	L1PA6	11672377	11678511	6135	-	Id_1597	no	0	3	0	3	0	1	0	1	3	4	1	FDFT1	+	+/-	TRUE	FALSE	FALSE
chr8	12366787	12367359	+	chr8	12366787	12367207	+	chr8	12367149	12367359	-	L1PA4	12366196	12367211	1016	-	Id_1598	no	0	2	1	3	7	2	2	0	2	1	1	LOC100506990	+	+/-	TRUE	FALSE	FALSE
chr8	15419232	15419688	+	chr8	15419232	15419529	+	chr8	15419495	15419688	-	L1PA2	15413517	15419537	6021	-	Id_1599	no	0	1	0	0	0	0	0	0	4	0	0	TUSC3	+	+/-	TRUE	FALSE	TRUE
chr8	15439571	15439938	+	chr8	15439571	15439809	+	chr8	15439775	15439938	-	L1PA2	15433821	15439832	6012	-	Id_1600	no	0	0	1	0	0	1	1	1	0	0	0	TUSC3	+	+/-	TRUE	FALSE	FALSE
chr8	16061567	16061950	-	chr8	16061849	16061950	-	chr8	16061567	16061668	+	L1P1	16061656	16065075	3420	+	Id_1602	no	0	0	0	0	0	0	0	1	0	0	0	no_gene	*	-/+	TRUE	FALSE	FALSE
chr8	17151959	17152797	+	chr8	17151959	17152402	+	chr8	17152367	17152797	-	L1PA7	17148817	17152405	3589	-	Id_1603	no	10	6	8	5	2	5	6	12	3	10	5	VPS37A	+	+/-	TRUE	FALSE	FALSE
chr8	18324053	18324550	-	chr8	18324418	18324550	-	chr8	18324053	18324396	+	L1PA5	18324397	18330575	6179	+	ID_1604_1605	no	1	0	0	1	0	0	0	0	0	0	0	no_gene	*	-/+	TRUE	FALSE	FALSE
chr8	20813472	20813864	-	chr8	20813599	20813864	-	chr8	20813472	20813576	+	L1PA7	20813566	20819846	6281	+	Id_1608	no	0	0	0	0	0	0	0	0	2	0	0	no_gene	*	-/+	TRUE	FALSE	FALSE
chr8	35391290	35391692	+	chr8	35391290	35391391	+	chr8	35391591	35391692	-	L1PA2	35385563	35391589	6027	-	Id_1612	no	0	0	0	0	0	0	0	0	1	0	0	UNC5D	+	+/-	TRUE	FALSE	FALSE
chr8	35883388	35883902	-	chr8	35883801	35883902	-	chr8	35883388	35883489	+	L1PA7	35883582	35886161	2580	+	Id_1614	no	0	1	0	0	0	0	0	0	0	0	0	no_gene	*	-/+	TRUE	FALSE	FALSE
chr8	43044544	43045184	+	chr8	43044544	43044645	+	chr8	43044966	43045184	-	L1PA5	43038791	43044885	6095	-	Id_2353_2354	no	1	0	3	0	0	1	1	2	0	2	0	HGSNAT	+	+/-	TRUE	FALSE	FALSE
chr8	48262359	48262952	+	chr8	48262359	48262667	+	chr8	48262615	48262952	-	L1PA5	48256535	48262670	6136	-	Id_1619	no	0	0	1	0	0	0	2	0	0	0	0	SPIDR	+	+/-	TRUE	FALSE	FALSE
chr8	48334971	48335590	+	chr8	48334971	48335315	+	chr8	48335319	48335590	-	L1PA4	48329186	48335318	6133	-	Id_1620	no	5	0	1	2	1	0	2	0	0	1	0	SPIDR	+	+/-	TRUE	FALSE	FALSE
chr8	48417988	48418544	+	chr8	48417988	48418304	+	chr8	48418257	48418544	-	L1PA4	48412203	48418304	6102	-	Id_1621	no	5	6	1	0	3	1	8	1	1	1	0	SPIDR	+	+/-	TRUE	FALSE	TRUE
chr8	48467165	48467760	+	chr8	48467165	48467439	+	chr8	48467376	48467760	-	L1PA5	48461331	48467440	6110	-	Id_1622	no	3	4	3	0	1	2	2	1	1	1	0	SPIDR	+	+/-	TRUE	FALSE	FALSE
chr8	49117062	49117547	-	chr8	49117446	49117547	-	chr8	49117062	49117163	+	L1PA5	49117353	49118505	1153	+	Id_1624	no	0	0	0	0	0	0	0	0	0	0	1	no_gene	*	-/+	TRUE	FALSE	FALSE
chr8	54522066	54522359	-	chr8	54522215	54522359	-	chr8	54522066	54522202	+	L1PA3	54522203	54528089	5887	+	Id_1627	no	0	1	0	0	0	0	2	0	0	0	0	no_gene	*	-/+	TRUE	FALSE	FALSE
chr8	59011139	59012050	+	chr8	59011139	59011546	+	chr8	59011497	59012050	-	L1PA7	59009034	59011547	2514	-	ID_1628_1629	no	4	14	7	4	4	3	8	3	0	1	0	FAM110B	+	+/-	TRUE	FALSE	FALSE
chr8	61360072	61360537	-	chr8	61360335	61360537	-	chr8	61360072	61360337	+	L1PA7	61360329	61364294	3966	+	Id_1631	no	2	1	0	1	1	2	0	3	0	0	0	no_gene	*	-/+	TRUE	FALSE	FALSE
chr8	62167450	62167748	+	chr8	62167450	62167551	+	chr8	62167647	62167748	-	L1PA7	62161478	62167613	6136	-	Id_1632	no	0	0	0	1	0	0	0	0	0	0	0	no_gene	*	+/-	TRUE	FALSE	FALSE
chr8	62393153	62393463	+	chr8	62393153	62393285	+	chr8	62393298	62393463	-	L1PA4	62387355	62393290	5936	-	Id_1633	no	1	1	0	0	0	0	1	0	0	0	0	CLVS1	+	+/-	TRUE	FALSE	FALSE
chr8	62763579	62764004	+	chr8	62763579	62763680	+	chr8	62763903	62764004	-	L1PA3	62757555	62763715	6161	-	Id_1634	no	0	0	0	0	0	0	0	1	0	0	0	no_gene	*	+/-	TRUE	FALSE	FALSE
chr8	63206502	63207113	+	chr8	63206502	63206896	+	chr8	63206850	63207113	-	L1PA5	63200800	63206904	6105	-	Id_1636	no	6	1	1	3	3	4	3	1	0	0	0	NKAIN3	+	+/-	TRUE	FALSE	FALSE
chr8	63234689	63235362	+	chr8	63234689	63235032	+	chr8	63235104	63235362	-	L1PA4	63228845	63235033	6189	-	Id_1637	no	1	3	1	2	0	4	6	0	1	0	0	NKAIN3	+	+/-	TRUE	FALSE	FALSE
chr8	63891229	63892182	+	chr8	63891229	63891726	+	chr8	63891687	63892182	-	L1PA7	63885234	63891726	6493	-	Id_1641	no	32	16	18	25	43	20	28	17	16	3	6	UG0898H09	+	+/-	TRUE	FALSE	FALSE
chr8	63989621	63989851	-	chr8	63989750	63989851	-	chr8	63989621	63989722	+	L1PA6	63989745	63992998	3254	+	Id_1642	no	0	0	0	0	0	0	0	1	0	0	0	TTPA	-	-/+	TRUE	FALSE	FALSE
chr8	72363849	72364140	-	chr8	72364039	72364140	-	chr8	72363849	72364033	+	L1PA5	72364028	72370129	6102	+	Id_2380_2381	no	0	0	0	1	1	0	0	0	0	0	0	no_gene	*	-/+	TRUE	FALSE	FALSE
chr8	73065340	73065785	+	chr8	73065340	73065569	+	chr8	73065682	73065785	-	L1PA2	73059682	73065699	6018	-	Id_1647	no	0	0	0	0	2	0	0	0	0	0	0	no_gene	*	+/-	TRUE	FALSE	FALSE
chr8	74480868	74481286	-	chr8	74481091	74481286	-	chr8	74480868	74481011	+	L1PA6	74481091	74487153	6063	+	Id_1648	no	1	2	0	1	0	0	1	0	0	0	0	STAU2	-	-/+	TRUE	FALSE	FALSE
chr8	75303385	75304097	+	chr8	75303385	75303876	+	chr8	75303871	75304097	-	L1PA7	75297412	75303878	6467	-	Id_1650	no	4	10	5	7	1	3	4	1	4	7	3	no_gene	*	+/-	TRUE	FALSE	FALSE
chr8	75314676	75315318	+	chr8	75314676	75314937	+	chr8	75314936	75315318	-	L1PA3	75308595	75314941	6347	-	Id_1651	no	0	2	2	6	1	2	1	1	3	3	0	no_gene	*	+/-	TRUE	FALSE	FALSE
chr8	75512304	75512595	+	chr8	75512304	75512485	+	chr8	75512452	75512595	-	L1PA3	75506470	75512487	6018	-	Id_1653	no	1	0	0	0	0	0	0	0	1	0	0	FLJ39080	+	+/-	TRUE	FALSE	TRUE
chr8	77814254	77814555	+	chr8	77814254	77814361	+	chr8	77814453	77814555	-	L1PA6	77808334	77814467	6134	-	Id_1655	no	0	0	0	1	0	0	1	0	0	0	0	no_gene	*	+/-	TRUE	FALSE	FALSE
chr8	80888222	80894613	-	chr8	80894512	80894613	-	chr8	80888222	80888323	+	L1PA3	80894511	80900667	6157	+	Id_1662	no	0	0	0	0	0	0	0	0	0	1	0	MRPS28	-	-/+	TRUE	FALSE	FALSE
chr8	80915348	80916014	-	chr8	80915773	80916014	-	chr8	80915348	80915647	+	L1PA5	80915755	80921686	5932	+	Id_1663	no	1	2	2	1	1	0	2	2	0	0	0	MRPS28	-	-/+	TRUE	FALSE	FALSE
chr8	81561088	81561661	-	chr8	81561428	81561661	-	chr8	81561088	81561491	+	L1PA4	81561426	81567582	6157	+	Id_1664	no	4	1	0	1	1	1	1	0	1	4	1	ZNF704	-	-/+	TRUE	FALSE	FALSE
chr8	82243795	82244236	+	chr8	82243795	82244087	+	chr8	82244068	82244236	-	L1PA3	82238089	82244115	6027	-	Id_1665	no	1	0	0	0	0	0	0	1	0	0	0	no_gene	*	+/-	TRUE	FALSE	FALSE
chr8	85337493	85337887	+	chr8	85337493	85337796	+	chr8	85337740	85337887	-	L1PA2	85331780	85337808	6029	-	Id_1669	no	0	0	0	0	3	0	0	0	3	0	0	RALYL	+	+/-	TRUE	FALSE	FALSE
chr8	85382099	85382575	+	chr8	85382099	85382307	+	chr8	85382368	85382575	-	L1PA2	85376377	85382401	6025	-	Id_1670	no	0	0	0	0	2	0	0	0	2	0	0	RALYL	+	+/-	TRUE	FALSE	FALSE
chr8	85533669	85534106	+	chr8	85533669	85533857	+	chr8	85533818	85534106	-	L1PA3	85527805	85533858	6054	-	Id_1671	no	0	0	0	0	6	0	0	0	2	0	0	RALYL	+	+/-	TRUE	FALSE	FALSE
chr8	88636826	88637186	-	chr8	88637062	88637186	-	chr8	88636826	88637043	+	L1PA2	88637058	88643061	6004	+	Id_1675	no	1	2	0	0	0	0	0	0	0	0	0	no_gene	*	-/+	TRUE	FALSE	FALSE
chr8	89160743	89161434	-	chr8	89161080	89161434	-	chr8	89160743	89161146	+	L1PA2	89161077	89167109	6033	+	Id_1676	no	6	2	2	2	1	3	1	1	1	1	0	MMP16	-	-/+	TRUE	FALSE	FALSE
chr8	89872893	89873101	+	chr8	89872893	89872994	+	chr8	89873000	89873101	-	L1PA3	89866869	89873014	6146	-	Id_1678	overlap sens opposé	0	1	0	0	0	0	0	0	0	0	0	no_gene	*	+/-	TRUE	FALSE	FALSE
chr8	90469606	90470077	-	chr8	90469784	90470077	-	chr8	90469606	90469788	+	L1P1	90469773	90473864	4092	+	Id_1680	no	1	3	1	3	0	0	2	0	0	0	1	no_gene	*	-/+	TRUE	FALSE	FALSE
chr8	90547265	90547607	-	chr8	90547470	90547607	-	chr8	90547265	90547525	+	L1PA2	90547469	90553498	6030	+	Id_1681	no	1	0	1	2	0	0	0	0	0	0	0	no_gene	*	-/+	TRUE	FALSE	FALSE
chr8	90720152	90720643	-	chr8	90720420	90720643	-	chr8	90720152	90720318	+	L1PA4	90720424	90726571	6148	+	Id_1682	no	0	3	2	2	3	2	1	1	1	1	0	no_gene	*	-/+	TRUE	FALSE	FALSE
chr8	91276162	91276587	-	chr8	91276486	91276587	-	chr8	91276162	91276263	+	L1PA4	91276334	91282480	6147	+	Id_1684	no	1	0	0	0	0	0	0	0	0	0	0	LINC00534	+	-/+	TRUE	FALSE	FALSE
chr8	92209989	92210151	+	chr8	92209989	92210090	+	chr8	92210050	92210151	-	L1PA3	92204072	92210096	6025	-	Id_1686	no	0	0	0	1	0	0	0	0	0	0	0	LRRC69	+	+/-	TRUE	FALSE	FALSE
chr8	94792498	94792977	+	chr8	94792498	94792716	+	chr8	94792775	94792977	-	L1PA6	94786590	94792735	6146	-	Id_1688	no	2	0	1	2	1	0	1	2	3	0	0	TMEM67	+	+/-	TRUE	FALSE	FALSE
chr8	95021874	95022047	+	chr8	95021874	95021985	+	chr8	95021941	95022047	-	L1PA4	95015850	95021994	6145	-	Id_1689	no	0	0	1	0	0	0	0	0	1	0	0	no_gene	*	+/-	TRUE	FALSE	FALSE
chr8	98057547	98058034	+	chr8	98057547	98057836	+	chr8	98057849	98058034	-	L1PA3	98051716	98057861	6146	-	Id_1691	no	0	0	0	1	1	0	1	1	0	0	1	CPQ	+	+/-	TRUE	FALSE	FALSE
chr8	99662450	99662833	-	chr8	99662581	99662833	-	chr8	99662450	99662592	+	L1PA3	99662578	99668723	6146	+	Id_1692	no	1	2	1	0	0	1	2	2	0	0	1	STK3	-	-/+	TRUE	FALSE	FALSE
chr8	99750692	99751085	-	chr8	99750847	99751085	-	chr8	99750692	99750896	+	L1PA3	99750833	99756973	6141	+	Id_1693	no	1	0	0	1	0	1	1	0	1	0	0	STK3	-	-/+	TRUE	FALSE	FALSE
chr8	100099578	100100107	+	chr8	100099578	100099829	+	chr8	100099901	100100107	-	L1PA4	100093658	100099831	6174	-	Id_1694	no	0	0	2	0	0	0	0	1	1	0	0	VPS13B	+	+/-	TRUE	FALSE	FALSE
chr8	100428698	100429436	+	chr8	100428698	100428799	+	chr8	100429110	100429436	-	L1PA7	100422763	100429109	6347	-	Id_2428_2429	no	0	2	0	1	0	1	0	1	0	1	0	VPS13B	+	+/-	TRUE	FALSE	FALSE
chr8	102682928	102683533	-	chr8	102683265	102683533	-	chr8	102682928	102683279	+	L1PA4	102683261	102689431	6171	+	Id_1697	no	1	1	0	0	2	1	3	1	7	0	0	no_gene	*	-/+	TRUE	FALSE	FALSE
chr8	102690072	102690582	-	chr8	102690301	102690582	-	chr8	102690072	102690352	+	L1PA2	102690297	102696321	6025	+	Id_1698	no	0	1	0	0	2	0	1	1	4	0	0	no_gene	*	-/+	TRUE	FALSE	FALSE
chr8	102721801	102722448	-	chr8	102722210	102722448	-	chr8	102721801	102722256	+	L1PA7	102722208	102726141	3934	+	Id_1699	no	0	4	1	0	4	0	4	2	4	2	0	NCALD	-	-/+	TRUE	FALSE	FALSE
chr8	103012004	103012320	-	chr8	103012141	103012320	-	chr8	103012004	103012163	+	L1PA4	103012126	103018270	6145	+	Id_1700	no	0	0	0	0	1	0	0	0	2	0	0	NCALD	-	-/+	TRUE	FALSE	FALSE
chr8	103328768	103329512	-	chr8	103329170	103329512	-	chr8	103328768	103329237	+	L1PA3	103329168	103335319	6152	+	Id_1701	no	2	5	3	3	2	1	3	2	0	1	4	UBR5	-	-/+	TRUE	FALSE	FALSE
chr8	106807327	106807710	+	chr8	106807327	106807458	+	chr8	106807481	106807710	-	L1PA3	106801317	106807462	6146	-	Id_1706	no	1	2	1	0	0	1	0	0	0	0	0	ZFPM2	+	+/-	TRUE	FALSE	FALSE
chr8	108252662	108253025	-	chr8	108252924	108253025	-	chr8	108252662	108252763	+	L1PA3	108252836	108258841	6006	+	Id_1708	no	0	0	0	0	0	0	0	1	0	0	0	no_gene	*	-/+	TRUE	FALSE	FALSE
chr8	109518349	109518942	+	chr8	109518349	109518670	+	chr8	109518653	109518942	-	L1PA4	109512528	109518674	6147	-	Id_1709	no	4	5	6	2	2	3	1	2	2	1	2	no_gene	*	+/-	TRUE	FALSE	FALSE
chr8	113542855	113543086	-	chr8	113542985	113543086	-	chr8	113542855	113542956	+	L1PA3	113542941	113549408	6468	+	Id_1712	no	0	0	0	0	0	0	0	0	1	0	0	CSMD3	-	-/+	TRUE	FALSE	TRUE
chr8	113606201	113606445	-	chr8	113606344	113606445	-	chr8	113606201	113606302	+	L1PA2	113606234	113612259	6026	+	Id_1713	no	0	1	0	0	0	0	0	0	0	0	0	CSMD3	-	-/+	TRUE	FALSE	FALSE
chr8	116765323	116765598	-	chr8	116765497	116765598	-	chr8	116765323	116765424	+	L1PA3	116765387	116771403	6017	+	Id_1715	no	0	1	0	0	0	0	0	0	0	0	0	no_gene	*	-/+	TRUE	FALSE	FALSE
chr8	117422382	117422712	-	chr8	117422611	117422712	-	chr8	117422382	117422483	+	L1PA6	117422583	117428698	6116	+	Id_1716	no	1	0	0	0	0	0	0	0	0	0	0	no_gene	*	-/+	TRUE	FALSE	FALSE
chr8	121251189	121251451	+	chr8	121251189	121251290	+	chr8	121251350	121251451	-	L1PA7	121247704	121251310	3607	-	Id_1718	no	0	0	1	0	0	0	0	0	0	0	0	COL14A1	+	+/-	TRUE	FALSE	FALSE
chr8	123063213	123063443	-	chr8	123063318	123063443	-	chr8	123063213	123063317	+	L1PA7	123063308	123069735	6428	+	Id_1720	no	1	0	1	0	0	1	0	0	0	0	0	no_gene	*	-/+	TRUE	FALSE	FALSE
chr8	126214234	126215024	+	chr8	126214234	126214595	+	chr8	126214528	126215024	-	L1PA6	126208445	126214595	6151	-	ID_1721_1722	no	2	11	4	7	3	1	1	6	2	10	6	NSMCE2	+	+/-	TRUE	FALSE	FALSE
chr8	132647362	132647544	-	chr8	132647443	132647544	-	chr8	132647362	132647463	+	L1PA3	132647418	132653435	6018	+	Id_1725	no	0	0	0	0	0	0	1	0	0	0	0	no_gene	*	-/+	TRUE	FALSE	FALSE
chr8	133656442	133656969	-	chr8	133656659	133656969	-	chr8	133656442	133656622	+	L1PA5	133656613	133662775	6163	+	Id_1726	no	1	0	1	0	0	0	1	1	1	1	0	LRRC6	-	-/+	TRUE	FALSE	FALSE
chr8	135686012	135686343	-	chr8	135686242	135686343	-	chr8	135686012	135686113	+	L1PA7	135686219	135692345	6127	+	Id_1727	no	0	1	0	0	0	0	0	0	0	0	0	ZFAT	-	-/+	TRUE	FALSE	FALSE
chr8	136865482	136865894	+	chr8	136865482	136865583	+	chr8	136865793	136865894	-	L1PA4	136859578	136865767	6190	-	Id_1728	no	0	0	0	1	0	0	0	0	0	0	0	no_gene	*	+/-	TRUE	FALSE	FALSE
chr9	139468	139982	-	chr9	139650	139982	-	chr9	139468	139716	+	L1PA3	139648	145712	6065	+	Id_1731	no	0	1	4	0	0	0	2	1	2	3	1	CBWD1	-	-/+	TRUE	FALSE	FALSE
chr9	4448701	4449083	-	chr9	4448886	4449083	-	chr9	4448701	4448835	+	L1PA6	4448851	4453585	4735	+	Id_1735	no	0	1	0	2	0	1	0	0	0	0	0	no_gene	*	-/+	TRUE	FALSE	FALSE
chr9	4530799	4531205	-	chr9	4531079	4531205	-	chr9	4530799	4531049	+	L1PA4	4531071	4537200	6130	+	Id_1736	no	0	2	0	1	0	0	1	0	0	0	0	SLC1A1	+	-/+	TRUE	FALSE	FALSE
chr9	4902344	4902915	+	chr9	4902344	4902540	+	chr9	4902570	4902915	-	L1PA7	4896084	4902542	6459	-	ID_1738_1739	no	1	0	0	0	1	1	0	0	0	0	0	no_gene	*	+/-	TRUE	FALSE	FALSE
chr9	5274167	5274494	-	chr9	5274393	5274494	-	chr9	5274167	5274268	+	L1PA8	5274356	5275119	764	+	Id_1740	no	1	0	0	0	0	0	0	0	0	0	0	no_gene	*	-/+	TRUE	FALSE	FALSE
chr9	5292682	5292924	-	chr9	5292823	5292924	-	chr9	5292682	5292783	+	L1PA7	5292781	5299173	6393	+	Id_1741	no	0	0	0	0	0	1	0	0	0	0	0	no_gene	*	-/+	TRUE	FALSE	FALSE
chr9	5728497	5728915	+	chr9	5728497	5728662	+	chr9	5728773	5728915	-	L1PA5	5722562	5728670	6109	-	Id_1742	no	0	0	1	0	0	0	1	0	0	0	0	KIAA1432	+	+/-	TRUE	TRUE	FALSE
chr9	5778983	5779483	-	chr9	5779201	5779483	-	chr9	5778983	5779256	+	L1PA7	5779201	5782046	2846	+	Id_1743	no	1	3	1	1	2	1	5	1	1	7	5	no_gene	*	-/+	TRUE	FALSE	FALSE
chr9	6264148	6264595	+	chr9	6264148	6264456	+	chr9	6264425	6264595	-	L1PA5	6262619	6264456	1838	-	Id_1744	no	1	0	2	0	0	2	0	0	0	0	0	no_gene	*	+/-	TRUE	FALSE	FALSE
chr9	7161314	7161695	+	chr9	7161314	7161447	+	chr9	7161390	7161695	-	L1PA6	7155359	7161460	6102	-	Id_1745	no	0	0	0	0	1	0	1	0	0	0	2	KDM4C	+	+/-	TRUE	FALSE	FALSE
chr9	7283602	7283992	+	chr9	7283602	7283832	+	chr9	7283825	7283992	-	L1PA6	7277685	7283833	6149	-	Id_1746	no	4	1	0	0	0	0	0	0	0	0	0	no_gene	*	+/-	TRUE	FALSE	FALSE
chr9	9425825	9426075	-	chr9	9425974	9426075	-	chr9	9425825	9425926	+	L1PA5	9425928	9432047	6120	+	Id_1748	no	0	0	0	0	0	0	0	0	1	0	0	PTPRD	-	-/+	TRUE	FALSE	FALSE
chr9	9931063	9931316	-	chr9	9931215	9931316	-	chr9	9931063	9931164	+	L1PA3	9931213	9937237	6025	+	Id_1749	no	0	0	0	0	0	0	0	0	1	0	0	PTPRD	-	-/+	TRUE	FALSE	FALSE
chr9	10300019	10300656	-	chr9	10300274	10300656	-	chr9	10300019	10300241	+	L1PA7	10300249	10306428	6180	+	Id_1750	no	0	0	0	0	0	0	0	0	4	0	0	PTPRD	-	-/+	TRUE	FALSE	FALSE
chr9	14599002	14599574	-	chr9	14599147	14599574	-	chr9	14599002	14599167	+	L1PA7	14599146	14599785	640	+	Id_1752	no	6	4	3	0	1	6	1	2	5	2	2	no_gene	*	-/+	TRUE	FALSE	FALSE
chr9	14663871	14664294	-	chr9	14663998	14664294	-	chr9	14663871	14664042	+	L1PA2	14663993	14670013	6021	+	Id_1753	no	3	3	3	0	0	3	1	0	2	0	0	ZDHHC21	-	-/+	TRUE	FALSE	FALSE
chr9	14949091	14949813	-	chr9	14949422	14949813	-	chr9	14949091	14949449	+	L1PA7	14949421	14955870	6450	+	Id_1754	no	2	6	0	0	1	0	1	1	1	1	0	no_gene	*	-/+	TRUE	FALSE	FALSE
chr9	15601153	15601453	+	chr9	15601153	15601262	+	chr9	15601301	15601453	-	L1PA4	15595147	15601275	6129	-	Id_1755	no	0	0	0	1	0	1	0	0	1	0	0	CCDC171	+	+/-	TRUE	FALSE	FALSE
chr9	17215840	17216396	+	chr9	17215840	17216189	+	chr9	17216223	17216396	-	L1PA5	17210061	17216199	6139	-	Id_1756	no	1	1	0	0	1	1	1	2	0	0	0	CNTLN	+	+/-	TRUE	FALSE	FALSE
chr9	18564241	18564618	+	chr9	18564241	18564466	+	chr9	18564466	18564618	-	L1PA7	18558022	18564469	6448	-	Id_1758	no	0	2	0	0	1	0	0	0	0	0	0	ADAMTSL1	+	+/-	TRUE	FALSE	FALSE
chr9	18650291	18650864	+	chr9	18650291	18650392	+	chr9	18650763	18650864	-	L1PA3	18644384	18650542	6159	-	Id_1759	no	0	0	0	0	0	0	1	0	0	0	0	ADAMTSL1	+	+/-	TRUE	FALSE	FALSE
chr9	18844943	18845672	+	chr9	18844943	18845176	+	chr9	18845146	18845672	-	L1PA3	18839034	18845182	6149	-	ID_1760_1761	no	0	3	0	0	0	0	0	0	0	0	0	ADAMTSL1	+	+/-	TRUE	FALSE	FALSE
chr9	19546883	19547307	+	chr9	19546883	19547077	+	chr9	19547121	19547307	-	L1PA7	19545934	19547086	1153	-	Id_1762	no	0	0	1	0	0	1	0	0	1	1	0	SLC24A2	-	+/-	TRUE	FALSE	FALSE
chr9	20658578	20658884	+	chr9	20658578	20658794	+	chr9	20658783	20658884	-	L1HS	20655631	20658801	3171	-	Id_1763	no	0	2	1	0	0	0	0	0	0	0	0	FOCAD	+	+/-	TRUE	FALSE	TRUE
chr9	23105029	23105296	-	chr9	23105195	23105296	-	chr9	23105029	23105130	+	L1PA4	23105113	23111238	6126	+	Id_1768	no	0	0	0	0	0	0	0	0	0	1	0	no_gene	*	-/+	TRUE	FALSE	FALSE
chr9	25045907	25046200	+	chr9	25045907	25046008	+	chr9	25046099	25046200	-	L1PA4	25039969	25046099	6131	-	Id_1771	no	0	0	0	0	0	1	0	0	0	0	0	no_gene	*	+/-	TRUE	FALSE	FALSE
chr9	26276875	26277210	-	chr9	26277109	26277210	-	chr9	26276875	26276976	+	L1PA7	26277103	26283548	6446	+	Id_1772	no	0	0	0	0	1	0	0	0	0	0	0	no_gene	*	-/+	TRUE	FALSE	FALSE
chr9	27220121	27220793	-	chr9	27220505	27220793	-	chr9	27220121	27220491	+	L1PA7	27220504	27226731	6228	+	Id_1773	no	0	1	1	0	0	0	0	0	0	3	2	TEK	+	-/+	TRUE	FALSE	FALSE
chr9	27239116	27239496	-	chr9	27239372	27239496	-	chr9	27239116	27239261	+	L1PA4	27239368	27245518	6151	+	Id_1774	no	0	0	0	0	1	0	0	0	0	1	0	no_gene	*	-/+	TRUE	FALSE	FALSE
chr9	27251025	27251344	-	chr9	27251212	27251344	-	chr9	27251025	27251158	+	L1PA7	27251182	27255810	4629	+	Id_1775	no	0	2	0	0	0	0	0	1	0	1	0	LINC00032	-	-/+	TRUE	FALSE	FALSE
chr9	27785522	27785766	+	chr9	27785522	27785623	+	chr9	27785665	27785766	-	L1PA7	27780843	27785646	4804	-	Id_1776	no	0	0	0	0	0	0	0	1	0	0	0	no_gene	*	+/-	TRUE	FALSE	FALSE
chr9	28347956	28348377	-	chr9	28348171	28348377	-	chr9	28347956	28348150	+	L1PA2	28348132	28354160	6029	+	Id_1777	no	0	0	0	0	0	0	0	0	3	0	0	LINGO2	-	-/+	TRUE	FALSE	FALSE
chr9	28989822	28990141	-	chr9	28989934	28990141	-	chr9	28989822	28989925	+	L1PA3	28989907	28996026	6120	+	Id_1778	no	0	0	0	1	0	1	0	0	0	0	0	LINGO2	-	-/+	TRUE	FALSE	FALSE
chr9	31230337	31230735	+	chr9	31230337	31230438	+	chr9	31230634	31230735	-	L1P1	31224954	31230634	5681	-	Id_1781	no	0	0	0	0	0	0	1	0	0	0	0	no_gene	*	+/-	TRUE	FALSE	FALSE
chr9	32230948	32231309	+	chr9	32230948	32231049	+	chr9	32231208	32231309	-	L1PA3	32225045	32231057	6013	-	Id_1782	no	1	0	0	0	0	0	0	0	0	0	0	no_gene	*	+/-	TRUE	FALSE	FALSE
chr9	32448470	32449056	+	chr9	32448470	32448807	+	chr9	32448790	32449056	-	L1PA7	32444662	32448807	4146	-	Id_1784	no	1	1	1	3	1	2	0	3	1	1	1	ACO1	+	+/-	TRUE	FALSE	FALSE
chr9	32508108	32508424	-	chr9	32508301	32508424	-	chr9	32508108	32508369	+	L1PA7	32508301	32514734	6434	+	Id_1785	no	0	0	0	1	0	0	0	0	0	0	1	DDX58	-	-/+	TRUE	FALSE	FALSE
chr9	32957652	32958092	-	chr9	32957811	32958092	-	chr9	32957652	32957847	+	L1PA6	32957810	32963954	6145	+	Id_1786	no	4	1	1	1	2	0	1	1	1	1	1	no_gene	*	-/+	TRUE	FALSE	FALSE
chr9	40541616	40542110	-	chr9	40541851	40542110	-	chr9	40541616	40541911	+	L1PA5	40541849	40542624	776	+	Id_1787	no	6	3	1	1	0	2	0	0	0	0	0	no_gene	*	-/+	TRUE	FALSE	FALSE
chr9	42695988	42696500	+	chr9	42695988	42696340	+	chr9	42696277	42696500	-	L1PA3	42690271	42696344	6074	-	Id_1789	no	2	2	3	1	2	1	0	4	2	1	1	no_gene	*	+/-	TRUE	FALSE	FALSE
chr9	43777631	43778162	+	chr9	43777631	43777914	+	chr9	43777862	43778162	-	L1PA5	43777151	43777928	778	-	Id_1790	no	4	0	4	4	1	0	1	0	1	0	0	CNTNAP3P2	+	+/-	TRUE	FALSE	FALSE
chr9	69223015	69223656	-	chr9	69223195	69223656	-	chr9	69223015	69223255	+	L1PA3	69223187	69229223	6037	+	Id_1800	no	0	0	1	1	2	0	2	0	3	2	1	CBWD6	-	-/+	TRUE	FALSE	FALSE
chr9	70199537	70200027	-	chr9	70199714	70200027	-	chr9	70199537	70199773	+	L1PA3	70199709	70205784	6076	+	Id_1801	no	0	1	0	1	0	0	0	0	2	3	0	no_gene	*	-/+	TRUE	FALSE	TRUE
chr9	70450472	70450926	-	chr9	70450623	70450926	-	chr9	70450472	70450687	+	L1PA3	70450620	70456693	6074	+	Id_1802	no	4	3	6	0	1	1	1	1	2	1	0	CBWD5	-	-/+	TRUE	FALSE	TRUE
chr9	70896023	70896424	+	chr9	70896023	70896275	+	chr9	70896212	70896424	-	L1PA3	70890242	70896279	6038	-	Id_1803	no	2	1	3	2	2	5	0	1	0	2	1	CBWD3	+	+/-	TRUE	FALSE	FALSE
chr9	72091866	72092295	-	chr9	72092133	72092295	-	chr9	72091866	72092054	+	L1PA2	72092023	72098045	6023	+	Id_1804	no	0	0	0	0	0	0	1	0	1	1	1	APBA1	-	-/+	TRUE	FALSE	FALSE
chr9	72800662	72801098	+	chr9	72800662	72800796	+	chr9	72800938	72801098	-	L1PA8	72794789	72800921	6133	-	Id_1805	no	0	0	1	0	0	0	0	2	0	0	0	MAMDC2	+	+/-	TRUE	FALSE	FALSE
chr9	72827504	72827776	+	chr9	72827504	72827643	+	chr9	72827668	72827776	-	L1PA5	72821545	72827671	6127	-	Id_1806	no	0	0	0	0	0	0	0	3	0	0	0	MAMDC2	+	+/-	TRUE	FALSE	FALSE
chr9	74021927	74022173	-	chr9	74022051	74022173	-	chr9	74021927	74022030	+	L1PA6	74022020	74028174	6155	+	Id_1809	no	0	0	0	0	0	0	0	0	1	1	0	no_gene	*	-/+	TRUE	FALSE	FALSE
chr9	77823391	77823628	+	chr9	77823391	77823492	+	chr9	77823527	77823628	-	L1PA3	77817544	77823571	6028	-	Id_1810	no	0	0	0	0	0	1	0	0	0	0	0	no_gene	*	+/-	TRUE	FALSE	FALSE
chr9	77942165	77942872	+	chr9	77942165	77942460	+	chr9	77942488	77942872	-	L1PA8	77941496	77942503	1008	-	ID_1811_1812	no	0	0	1	0	2	0	0	0	0	0	0	no_gene	*	+/-	TRUE	FALSE	FALSE
chr9	78377977	78378306	+	chr9	78377977	78378078	+	chr9	78378205	78378306	-	L1PA5	78377383	78378087	705	-	Id_1813	no	0	0	1	0	0	0	0	0	0	0	0	no_gene	*	+/-	TRUE	FALSE	FALSE
chr9	78437021	78437246	+	chr9	78437021	78437122	+	chr9	78437145	78437246	-	L1PA7	78431686	78437135	5450	-	Id_1814	no	0	0	0	1	0	0	0	0	0	0	0	no_gene	*	+/-	TRUE	FALSE	FALSE
chr9	79284714	79285343	-	chr9	79284957	79285343	-	chr9	79284714	79285020	+	L1PA2	79284954	79290991	6038	+	Id_1815	no	1	2	3	1	2	2	0	0	0	1	1	PRUNE2	-	-/+	TRUE	FALSE	FALSE
chr9	79883391	79883642	+	chr9	79883391	79883525	+	chr9	79883461	79883642	-	L1PA7	79881378	79883528	2151	-	Id_1816	no	0	3	1	0	0	2	0	0	1	0	1	VPS13A	+	+/-	TRUE	FALSE	FALSE
chr9	80023051	80023541	-	chr9	80023226	80023541	-	chr9	80023051	80023217	+	L1PA4	80023221	80026297	3077	+	Id_1817	no	3	0	0	2	0	0	1	1	0	0	0	VPS13A	+	-/+	TRUE	FALSE	FALSE
chr9	80238206	80238781	-	chr9	80238396	80238781	-	chr9	80238206	80238335	+	L1PA7	80238387	80244802	6416	+	Id_1818	no	0	0	0	1	0	0	1	1	1	0	0	GNA14	-	-/+	TRUE	FALSE	FALSE
chr9	80815434	80815709	-	chr9	80815608	80815709	-	chr9	80815434	80815535	+	L1PA7	80815571	80820506	4936	+	Id_1819	no	1	0	0	0	0	0	0	0	0	0	0	no_gene	*	-/+	TRUE	FALSE	FALSE
chr9	81718663	81719097	+	chr9	81718663	81718764	+	chr9	81718996	81719097	-	L1PA2	81712767	81718795	6029	-	Id_1820	no	0	0	0	0	0	0	0	0	0	1	0	no_gene	*	+/-	TRUE	FALSE	FALSE
chr9	81798073	81798365	+	chr9	81798073	81798174	+	chr9	81798264	81798365	-	L1PA3	81792193	81798198	6006	-	Id_1821	no	1	0	0	0	0	0	0	0	0	0	0	no_gene	*	+/-	TRUE	FALSE	FALSE
chr9	86128292	86128853	-	chr9	86128585	86128853	-	chr9	86128292	86128584	+	L1PA7	86128583	86135069	6487	+	Id_1824	no	2	2	4	1	1	0	0	3	0	0	0	FRMD3	-	-/+	TRUE	FALSE	FALSE
chr9	87692351	87692818	+	chr9	87692351	87692556	+	chr9	87692609	87692818	-	L1PA3	87686580	87692593	6014	-	Id_1825	no	0	0	0	1	1	0	0	0	1	0	0	no_gene	*	+/-	TRUE	FALSE	FALSE
chr9	88047830	88048185	-	chr9	88048019	88048185	-	chr9	88047830	88047967	+	L1PA7	88048008	88054474	6467	+	Id_1826	no	0	0	0	0	0	0	0	0	3	0	0	no_gene	*	-/+	TRUE	FALSE	FALSE
chr9	89226781	89227220	+	chr9	89226781	89226882	+	chr9	89227119	89227220	-	L1PA2	89220968	89226969	6002	-	Id_1827	no	0	0	1	0	0	0	0	0	0	0	0	no_gene	*	+/-	TRUE	FALSE	FALSE
chr9	94976323	94976824	-	chr9	94976723	94976824	-	chr9	94976323	94976424	+	L1PA2	94976690	94982694	6005	+	Id_1828	no	0	0	0	0	0	1	0	0	0	0	0	IARS	-	-/+	TRUE	FALSE	FALSE
chr9	95336255	95336605	+	chr9	95336255	95336475	+	chr9	95336502	95336605	-	L1PA5	95330353	95336496	6144	-	Id_1830	no	0	2	2	1	0	0	1	0	0	0	0	CENPP	+	+/-	TRUE	FALSE	FALSE
chr9	96857158	96857617	+	chr9	96857158	96857358	+	chr9	96857365	96857617	-	L1PA2	96851364	96857385	6022	-	Id_1831	no	4	0	0	0	0	0	0	0	0	0	1	PTPDC1	+	+/-	TRUE	FALSE	TRUE
chr9	99967202	99967730	-	chr9	99967436	99967730	-	chr9	99967202	99967475	+	L1PA3	99967425	99973584	6160	+	Id_1832	no	2	0	0	1	0	0	1	1	3	0	0	no_gene	*	-/+	TRUE	FALSE	FALSE
chr9	101270337	101270854	-	chr9	101270630	101270854	-	chr9	101270337	101270625	+	L1PA3	101270559	101276681	6123	+	Id_1833	no	0	0	0	0	1	0	0	0	2	0	0	GABBR2	-	-/+	TRUE	FALSE	FALSE
chr9	112428375	112428922	+	chr9	112428375	112428595	+	chr9	112428542	112428922	-	L1PA8	112422487	112428602	6116	-	Id_1842	no	0	0	0	0	0	0	0	1	3	10	3	PALM2	+	+/-	TRUE	FALSE	FALSE
chr9	112998088	112998326	+	chr9	112998088	112998189	+	chr9	112998225	112998326	-	L1PA4	112991698	112998191	6494	-	Id_1843	no	0	0	0	1	0	0	0	0	0	0	0	no_gene	*	+/-	TRUE	FALSE	FALSE
chr9	113155581	113155905	-	chr9	113155749	113155905	-	chr9	113155581	113155690	+	L1PA4	113155678	113161778	6101	+	Id_1844	no	0	0	1	0	0	0	0	0	0	1	0	SVEP1	-	-/+	TRUE	FALSE	FALSE
chr9	125521115	125521417	-	chr9	125521316	125521417	-	chr9	125521115	125521314	+	L1PA4	125521299	125524151	2853	+	Id_2570_2571	no	0	1	0	0	0	0	0	0	0	1	0	no_gene	*	-/+	TRUE	FALSE	FALSE
chr9	138732289	138732582	-	chr9	138732447	138732582	-	chr9	138732289	138732420	+	L1PA7	138732422	138734891	2470	+	Id_1850	no	0	0	0	1	0	0	0	0	0	1	0	CAMSAP1	-	-/+	TRUE	FALSE	FALSE
chrX	6850260	6850840	-	chrX	6850524	6850840	-	chrX	6850260	6850540	+	L1PA2	6850522	6856682	6161	+	Id_2707	no	2	1	1	2	1	0	2	0	0	0	0	no_gene	*	-/+	TRUE	FALSE	FALSE
chrX	10606034	10606325	-	chrX	10606124	10606325	-	chrX	10606034	10606138	+	L1PA5	10606124	10612207	6084	+	Id_2708	no	2	2	1	0	0	0	0	0	0	1	1	MID1	-	-/+	TRUE	FALSE	FALSE
chrX	13742678	13742855	-	chrX	13742752	13742855	-	chrX	13742678	13742797	+	L1PA6	13742745	13747745	5001	+	Id_2711	no	1	1	0	0	1	0	0	0	0	0	0	TRAPPC2	-	-/+	TRUE	FALSE	FALSE
chrX	16515280	16515621	-	chrX	16515500	16515621	-	chrX	16515280	16515456	+	L1PA3	16515479	16521634	6156	+	Id_2716	no	1	0	0	2	0	0	0	0	0	0	0	no_gene	*	-/+	TRUE	FALSE	FALSE
chrX	17592751	17593200	+	chrX	17592751	17592889	+	chrX	17593020	17593200	-	L1PA6	17586806	17592955	6150	-	Id_2720	no	0	0	0	1	0	0	0	1	0	0	0	NHS	+	+/-	TRUE	FALSE	FALSE
chrX	22023263	22023993	+	chrX	22023263	22023707	+	chrX	22023693	22023993	-	L1PA6	22017561	22023709	6149	-	Id_2729	no	7	2	3	10	1	1	2	6	1	0	0	no_gene	*	+/-	TRUE	FALSE	FALSE
chrX	22627172	22627596	-	chrX	22627333	22627596	-	chrX	22627172	22627316	+	L1PA4	22627305	22633436	6132	+	Id_2730	no	1	0	3	1	0	1	0	0	0	0	0	PTCHD1-AS	-	-/+	TRUE	FALSE	FALSE
chrX	32748812	32749310	-	chrX	32749200	32749310	-	chrX	32748812	32749008	+	L1PA3	32749015	32755046	6032	+	Id_2738	no	1	0	0	1	0	0	0	0	0	0	0	DMD	-	-/+	TRUE	FALSE	FALSE
chrX	34271925	34272127	+	chrX	34271925	34272026	+	chrX	34272026	34272127	-	L1PA2	34267302	34272030	4729	-	Id_2743	no	0	0	0	0	0	0	0	0	1	0	0	no_gene	*	+/-	TRUE	FALSE	FALSE
chrX	37446994	37447322	+	chrX	37446994	37447095	+	chrX	37447221	37447322	-	L1PA5	37441040	37447187	6148	-	Id_2746	no	0	0	1	0	0	0	0	0	0	0	0	LANCL3	+	+/-	TRUE	FALSE	FALSE
chrX	41667731	41668044	-	chrX	41667843	41668044	-	chrX	41667731	41667859	+	L1PA5	41667838	41674005	6168	+	Id_2747	no	1	1	0	0	0	1	0	0	0	0	0	CASK	-	-/+	TRUE	FALSE	FALSE
chrX	43586714	43587426	+	chrX	43586714	43586815	+	chrX	43587139	43587426	-	L1PA7	43580936	43587195	6260	-	Id_2605_2606	no	0	2	0	1	0	0	0	1	1	0	0	MAOA	+	+/-	TRUE	FALSE	FALSE
chrX	44848425	44848970	+	chrX	44848425	44848791	+	chrX	44848782	44848970	-	L1PA4	44842652	44848793	6142	-	Id_2752	no	6	3	1	2	0	1	3	3	1	4	3	KDM6A	+	+/-	TRUE	FALSE	FALSE
chrX	49789835	49790152	+	chrX	49789835	49789936	+	chrX	49790051	49790152	-	L1HS	49784085	49790114	6030	-	Id_2753	no	0	0	0	0	0	0	0	1	0	0	0	CLCN5	+	+/-	TRUE	FALSE	TRUE
chrX	51176142	51176643	+	chrX	51176142	51176449	+	chrX	51176392	51176643	-	L1PA3	51170300	51176451	6152	-	Id_2756	no	3	0	0	0	1	0	1	0	1	0	3	no_gene	*	+/-	TRUE	FALSE	FALSE
chrX	53174042	53174309	-	chrX	53174208	53174309	-	chrX	53174042	53174143	+	L1PA4	53174200	53177658	3459	+	Id_2758	no	0	0	0	0	0	1	0	0	0	0	0	no_gene	*	-/+	TRUE	FALSE	FALSE
chrX	55801189	55801651	+	chrX	55801189	55801434	+	chrX	55801514	55801651	-	L1PA6	55795354	55801477	6124	-	Id_2760	no	0	0	0	2	0	0	0	1	0	0	0	no_gene	*	+/-	TRUE	FALSE	FALSE
chrX	56385016	56385308	+	chrX	56385016	56385194	+	chrX	56385205	56385308	-	L1PA4	56379052	56385205	6154	-	Id_2764	no	0	2	0	0	0	0	0	0	1	0	0	no_gene	*	+/-	TRUE	FALSE	FALSE
chrX	56437604	56438052	+	chrX	56437604	56437850	+	chrX	56437938	56438052	-	L1PA7	56434144	56437921	3778	-	Id_2766	no	0	2	0	0	0	0	0	0	0	0	0	no_gene	*	+/-	TRUE	FALSE	FALSE
chrX	56487508	56487858	+	chrX	56487508	56487663	+	chrX	56487752	56487858	-	L1PA3	56481632	56487681	6050	-	Id_2767	no	0	0	0	0	0	0	1	1	0	0	0	no_gene	*	+/-	TRUE	FALSE	FALSE
chrX	57189953	57190699	+	chrX	57189953	57190317	+	chrX	57190283	57190699	-	L1PA4	57184282	57190319	6038	-	Id_2772	no	5	3	4	0	3	0	4	1	2	3	3	no_gene	*	+/-	TRUE	FALSE	FALSE
chrX	62308961	62309427	-	chrX	62309326	62309427	-	chrX	62308961	62309062	+	L1P1	62309132	62311674	2543	+	Id_2777	no	0	0	0	1	0	0	0	0	0	0	0	no_gene	*	-/+	TRUE	FALSE	FALSE
chrX	62550482	62550896	-	chrX	62550607	62550896	-	chrX	62550482	62550621	+	L1PA7	62550604	62555896	5293	+	Id_2779	no	0	0	1	0	1	0	1	2	0	0	0	no_gene	*	-/+	TRUE	FALSE	FALSE
chrX	62738891	62739223	-	chrX	62739040	62739223	-	chrX	62738891	62739092	+	L1PA4	62739036	62745157	6122	+	Id_2781	no	0	0	1	0	0	0	1	1	0	0	0	LINC01278	-	-/+	TRUE	FALSE	FALSE
chrX	62832903	62833196	-	chrX	62833095	62833196	-	chrX	62832903	62833004	+	L1PA7	62833053	62836482	3430	+	Id_2783	no	0	0	0	0	1	0	0	0	0	0	0	no_gene	*	-/+	TRUE	FALSE	FALSE
chrX	64383500	64383897	+	chrX	64383500	64383792	+	chrX	64383792	64383897	-	L1PA3	64377654	64383802	6149	-	Id_2785	no	0	0	0	0	0	0	1	0	1	1	1	no_gene	*	+/-	TRUE	FALSE	FALSE
chrX	64395089	64395334	+	chrX	64395089	64395190	+	chrX	64395233	64395334	-	L1PA8	64394286	64395214	929	-	Id_2786	no	0	0	0	0	0	0	0	0	1	0	0	no_gene	*	+/-	TRUE	FALSE	FALSE
chrX	65673500	65673804	-	chrX	65673703	65673804	-	chrX	65673500	65673601	+	L1PA4	65673683	65679833	6151	+	Id_2787	no	0	0	0	0	0	1	0	0	0	0	0	no_gene	*	-/+	TRUE	FALSE	FALSE
chrX	66884939	66885267	+	chrX	66884939	66885082	+	chrX	66885081	66885267	-	L1PA4	66879064	66885094	6031	-	Id_2788	no	0	0	0	1	1	0	2	0	0	0	0	AR	+	+/-	TRUE	FALSE	FALSE
chrX	66929403	66929769	+	chrX	66929403	66929615	+	chrX	66929652	66929769	-	L1PA5	66923482	66929618	6137	-	Id_2789	no	0	1	0	0	0	0	0	0	0	0	1	AR	+	+/-	TRUE	FALSE	FALSE
chrX	68902460	68902834	+	chrX	68902460	68902673	+	chrX	68902657	68902834	-	L1PA3	68896673	68902692	6020	-	Id_2792	no	0	0	1	0	0	0	1	0	0	1	0	EDA	+	+/-	TRUE	FALSE	FALSE
chrX	68975808	68976185	+	chrX	68975808	68975937	+	chrX	68976034	68976185	-	L1PA5	68970022	68976024	6003	-	Id_2793	no	0	0	0	0	0	0	0	0	0	1	1	EDA	+	+/-	TRUE	FALSE	FALSE
chrX	69008941	69009311	+	chrX	69008941	69009150	+	chrX	69009172	69009311	-	L1PA3	69003130	69009162	6033	-	Id_2794	no	0	0	0	0	0	0	1	0	0	1	0	EDA	+	+/-	TRUE	FALSE	FALSE
chrX	69048368	69048671	+	chrX	69048368	69048469	+	chrX	69048570	69048671	-	L1PA3	69042540	69048572	6033	-	Id_2795	no	0	0	0	0	0	0	0	0	0	1	0	EDA	+	+/-	TRUE	FALSE	FALSE
chrX	71805197	71805526	-	chrX	71805425	71805526	-	chrX	71805197	71805298	+	L1PA6	71805297	71811423	6127	+	Id_2797	no	1	0	0	0	0	0	0	0	0	0	0	PHKA1	-	-/+	TRUE	FALSE	FALSE
chrX	72051052	72051474	+	chrX	72051052	72051238	+	chrX	72051182	72051474	-	L1PA7	72045048	72051239	6192	-	Id_2798	no	0	2	0	0	1	0	0	0	0	0	0	no_gene	*	+/-	TRUE	FALSE	FALSE
chrX	72109032	72109515	-	chrX	72109340	72109515	-	chrX	72109032	72109311	+	L1PA7	72109254	72115455	6202	+	Id_2799	no	0	0	0	0	0	0	1	0	1	0	0	no_gene	*	-/+	TRUE	FALSE	FALSE
chrX	72449590	72449833	-	chrX	72449732	72449833	-	chrX	72449590	72449691	+	L1PA6	72449682	72451379	1698	+	Id_2800	no	0	0	0	0	0	0	0	0	0	1	0	no_gene	*	-/+	TRUE	FALSE	FALSE
chrX	73266496	73267071	+	chrX	73266496	73266766	+	chrX	73266796	73267071	-	L1PA7	73260445	73266814	6370	-	Id_2802	no	2	0	1	0	0	0	0	0	0	1	0	JPX	+	+/-	TRUE	FALSE	FALSE
chrX	74101763	74102131	-	chrX	74102030	74102131	-	chrX	74101763	74101864	+	L1PA4	74101996	74108136	6141	+	Id_2804	no	0	0	0	0	1	0	0	0	0	0	0	KIAA2022	-	-/+	TRUE	TRUE	FALSE
chrX	74466861	74467078	-	chrX	74466977	74467078	-	chrX	74466861	74466962	+	L1PA4	74466972	74473036	6065	+	Id_2805	no	0	0	1	0	0	0	0	0	0	0	0	no_gene	*	-/+	TRUE	FALSE	FALSE
chrX	74786860	74787248	+	chrX	74786860	74787091	+	chrX	74787146	74787248	-	L1PA3	74781105	74787138	6034	-	Id_2807	no	0	1	1	0	0	0	0	0	0	0	0	no_gene	*	+/-	TRUE	FALSE	FALSE
chrX	74822114	74824862	+	chrX	74822114	74822215	+	chrX	74824761	74824862	-	L1PA4	74816343	74822458	6116	-	Id_2808	no	0	0	0	0	0	0	0	1	0	0	0	no_gene	*	+/-	TRUE	FALSE	FALSE
chrX	75019540	75019969	+	chrX	75019540	75019738	+	chrX	75019835	75019969	-	L1PA5	75013288	75019742	6455	-	Id_2811	no	0	2	1	1	0	0	2	0	0	0	0	no_gene	*	+/-	TRUE	FALSE	FALSE
chrX	75217839	75218386	+	chrX	75217839	75218097	+	chrX	75218100	75218386	-	L1PA6	75212810	75218097	5288	-	Id_2812	no	6	2	0	4	0	0	5	0	1	0	1	no_gene	*	+/-	TRUE	FALSE	FALSE
chrX	75272564	75272955	+	chrX	75272564	75272773	+	chrX	75272769	75272955	-	L1PA4	75266626	75272774	6149	-	Id_2814	no	2	1	2	1	2	0	2	2	0	0	0	no_gene	*	+/-	TRUE	FALSE	FALSE
chrX	76144623	76145104	-	chrX	76144791	76145104	-	chrX	76144623	76144841	+	L1PA3	76144791	76150936	6146	+	Id_2818	no	0	0	0	0	4	1	0	2	0	4	0	LOC101928469	-	-/+	TRUE	FALSE	FALSE
chrX	80526518	80527073	+	chrX	80526518	80526870	+	chrX	80526815	80527073	-	L1PA7	80520707	80526881	6175	-	Id_2825	no	0	0	0	0	0	2	1	1	0	1	1	SH3BGRL	+	+/-	TRUE	FALSE	FALSE
chrX	83320677	83320952	-	chrX	83320851	83320952	-	chrX	83320677	83320778	+	L1PA8	83320832	83323306	2475	+	Id_2829	no	0	0	0	0	1	0	0	0	0	0	0	RPS6KA6	-	-/+	TRUE	FALSE	FALSE
chrX	85257043	85257771	-	chrX	85257439	85257771	-	chrX	85257043	85257467	+	L1PA6	85257438	85263419	5982	+	Id_2833	no	2	2	8	3	1	2	3	8	0	2	2	CHM	-	-/+	TRUE	FALSE	FALSE
chrX	96838900	96839304	+	chrX	96838900	96839134	+	chrX	96839192	96839304	-	L1PA3	96833169	96839187	6019	-	Id_2853	no	0	0	1	0	0	0	1	0	1	0	0	DIAPH2	+	+/-	TRUE	FALSE	FALSE
chrX	101946564	101947200	+	chrX	101946564	101946949	+	chrX	101946921	101947200	-	L1PA4	101940824	101946951	6128	-	Id_2857	no	1	1	1	0	0	6	2	1	2	1	1	ARMCX5-GPRASP2	+	+/-	TRUE	FALSE	FALSE
chrX	102131934	102132509	+	chrX	102131934	102132242	+	chrX	102132247	102132509	-	L1PA4	102126104	102132249	6146	-	Id_2859	no	3	1	2	2	1	3	1	1	0	0	1	LINC00630	+	+/-	TRUE	FALSE	FALSE
chrX	102715466	102715687	+	chrX	102715466	102715567	+	chrX	102715586	102715687	-	L1PA4	102709472	102715599	6128	-	Id_2860	no	0	1	0	0	0	0	0	0	0	0	0	no_gene	*	+/-	TRUE	FALSE	FALSE
chrX	103922550	103922907	+	chrX	103922550	103922660	+	chrX	103922791	103922907	-	L1PA2	103916780	103922803	6024	-	Id_2862	no	0	0	0	0	0	0	0	0	2	0	0	IL1RAPL2	+	+/-	TRUE	FALSE	FALSE
chrX	104279907	104280236	+	chrX	104279907	104280069	+	chrX	104280066	104280236	-	L1PA4	104273935	104280073	6139	-	Id_2863	no	0	0	0	0	0	0	0	0	2	0	0	IL1RAPL2	+	+/-	TRUE	FALSE	FALSE
chrX	106014848	106015337	+	chrX	106014848	106015035	+	chrX	106015145	106015337	-	L1PA6	106008949	106015100	6152	-	Id_2864	no	0	0	0	0	0	0	0	1	1	0	0	RNF128	+	+/-	TRUE	FALSE	FALSE
chrX	109339743	109340227	+	chrX	109339743	109340041	+	chrX	109340017	109340227	-	L1PA5	109333937	109340041	6105	-	Id_2867	no	1	1	2	3	0	2	5	3	1	2	0	TMEM164	+	+/-	TRUE	FALSE	FALSE
chrX	109472390	109473033	-	chrX	109472769	109473033	-	chrX	109472390	109472765	+	L1PA6	109472766	109475837	3072	+	Id_2868	no	1	4	5	6	0	2	2	4	1	1	0	AMMECR1	-	-/+	TRUE	FALSE	FALSE
chrX	118575246	118575642	+	chrX	118575246	118575456	+	chrX	118575411	118575642	-	L1HS	118569431	118575456	6026	-	Id_2880	no	1	2	3	2	0	0	0	0	0	0	1	SLC25A43	+	+/-	TRUE	FALSE	FALSE
chrX	120609057	120609370	+	chrX	120609057	120609158	+	chrX	120609269	120609370	-	L1PA7	120607689	120609211	1523	-	Id_2883	no	0	0	0	0	0	0	0	0	1	0	0	no_gene	*	+/-	TRUE	FALSE	FALSE
chrX	120671065	120671411	+	chrX	120671065	120671183	+	chrX	120671146	120671411	-	L1PA3	120665052	120671215	6164	-	Id_2884	no	0	0	0	0	0	0	0	0	3	0	0	no_gene	*	+/-	TRUE	FALSE	FALSE
chrX	121273606	121273960	-	chrX	121273859	121273960	-	chrX	121273606	121273707	+	L1PA4	121273853	121280042	6190	+	Id_2886	no	0	0	0	0	0	0	1	0	0	0	0	no_gene	*	-/+	TRUE	FALSE	FALSE
chrX	122781760	122782095	-	chrX	122781869	122782095	-	chrX	122781760	122781894	+	L1PA7	122781856	122788267	6412	+	Id_2889	no	1	0	0	1	0	0	0	0	0	0	0	THOC2	-	-/+	TRUE	FALSE	FALSE
chrX	123244151	123244526	+	chrX	123244151	123244363	+	chrX	123244385	123244526	-	L1PA4	123238275	123244385	6111	-	Id_2890	no	0	0	1	2	0	0	0	0	1	0	0	no_gene	*	+/-	TRUE	FALSE	FALSE
chrX	124139152	124139642	-	chrX	124139432	124139642	-	chrX	124139152	124139459	+	L1PA8	124139432	124144381	4950	+	Id_2891	no	3	1	3	0	4	0	0	0	0	0	0	no_gene	*	-/+	TRUE	FALSE	FALSE
chrX	126190807	126191068	+	chrX	126190807	126190908	+	chrX	126190967	126191068	-	L1PA6	126184816	126190933	6118	-	Id_2893	no	1	0	0	0	0	0	0	0	0	0	0	no_gene	*	+/-	TRUE	FALSE	FALSE
chrX	128178053	128178620	-	chrX	128178399	128178620	-	chrX	128178053	128178208	+	L1PA2	128178314	128184378	6065	+	Id_2895	no	0	0	0	0	0	0	0	1	1	0	0	no_gene	*	-/+	TRUE	FALSE	FALSE
chrX	128374464	128375004	-	chrX	128374840	128375004	-	chrX	128374464	128374857	+	L1PA4	128374838	128380974	6137	+	Id_2897	no	3	0	0	0	0	4	0	0	2	0	0	no_gene	*	-/+	TRUE	FALSE	FALSE
chrX	130262943	130263260	+	chrX	130262943	130263044	+	chrX	130263159	130263260	-	L1PA3	130257192	130263217	6026	-	Id_2899	no	0	1	0	0	0	0	0	0	0	0	0	no_gene	*	+/-	TRUE	FALSE	FALSE
chrX	131585997	131586439	+	chrX	131585997	131586098	+	chrX	131586338	131586439	-	L1PA8	131579829	131586152	6324	-	Id_2900	no	0	1	0	0	0	0	0	0	0	0	0	MBNL3	-	+/-	TRUE	FALSE	FALSE
chrX	136065219	136065866	+	chrX	136065219	136065427	+	chrX	136065438	136065866	-	L1PA5	136059289	136065431	6143	-	ID_2902_2903	no	2	2	2	0	0	0	1	3	0	0	0	no_gene	*	+/-	TRUE	FALSE	FALSE
chrX	137052986	137053244	-	chrX	137053143	137053244	-	chrX	137052986	137053087	+	L1PA6	137053140	137059271	6132	+	Id_2904	no	0	0	0	0	0	0	1	0	0	0	0	no_gene	*	-/+	TRUE	FALSE	FALSE
chrX	140138289	140138618	-	chrX	140138497	140138618	-	chrX	140138289	140138495	+	L1PA5	140138496	140144423	5928	+	Id_2759_2760	no	0	0	1	0	1	0	1	0	0	0	0	no_gene	*	-/+	TRUE	FALSE	FALSE
chrX	149589413	149589951	+	chrX	149589413	149589716	+	chrX	149589691	149589951	-	L1HS	149586200	149589725	3526	-	Id_2912	no	1	1	2	2	0	0	1	0	0	1	1	MAMLD1	+	+/-	TRUE	FALSE	TRUE
chrX	150498568	150499153	-	chrX	150499052	150499153	-	chrX	150498568	150498669	+	L1HS	150498792	150500000	1209	+	Id_2913	no	0	0	0	0	0	0	1	0	0	0	0	no_gene	*	-/+	TRUE	FALSE	FALSE
chrX	152009812	152010203	+	chrX	152009812	152009980	+	chrX	152010000	152010203	-	L1PA6	152003841	152009984	6144	-	Id_2915	no	0	0	0	0	0	0	0	0	1	0	1	NSDHL	+	+/-	TRUE	FALSE	FALSE
chrX	154651273	154651738	-	chrX	154651636	154651738	-	chrX	154651273	154651681	+	L1PA3	154651635	154657773	6139	+	ID_2917_2918	no	0	0	0	1	0	0	0	0	0	0	1	no_gene	*	-/+	TRUE	FALSE	FALSE
chrX	154797360	154797809	-	chrX	154797522	154797809	-	chrX	154797360	154797518	+	L1PA3	154797514	154803654	6141	+	Id_2921	no	2	0	0	0	0	5	0	0	0	0	0	TMLHE	-	-/+	TRUE	FALSE	FALSE
chrY	5479986	5480273	+	chrY	5479986	5480087	+	chrY	5480172	5480273	-	L1HS	5474209	5480240	6032	-	Id_2706	no	0	0	0	0	0	0	0	0	1	0	0	PCDH11Y	+	+/-	TRUE	FALSE	FALSE
chrY	14965331	14968365	+	chrY	14965331	14965587	+	chrY	14965570	14968365	-	L1PA6	14959405	14965588	6184	-	ID_2712_2713	no	0	0	1	3	0	2	1	0	1	1	1	USP9Y	+	+/-	TRUE	FALSE	TRUE
chrY	15858319	15858865	+	chrY	15858319	15858589	+	chrY	15858607	15858865	-	L1PA3	15852600	15858622	6023	-	Id_2714	no	1	0	0	1	0	0	0	0	0	2	0	no_gene	*	+/-	TRUE	FALSE	FALSE
chrY	15894624	15894958	+	chrY	15894624	15894800	+	chrY	15894841	15894958	-	L1PA4	15888712	15894852	6141	-	Id_2715	no	0	0	0	0	0	0	0	0	0	1	1	no_gene	*	+/-	TRUE	FALSE	FALSE
chrY	16688285	16688851	+	chrY	16688285	16688601	+	chrY	16688573	16688851	-	L1PA4	16682454	16688604	6151	-	Id_2717	no	5	0	0	1	0	2	0	0	2	2	0	NLGN4Y	+	+/-	TRUE	FALSE	FALSE
chrY	16730068	16730613	+	chrY	16730068	16730404	+	chrY	16730370	16730613	-	L1PA6	16729254	16730404	1151	-	Id_2718	no	7	0	0	7	0	6	0	0	2	4	3	NLGN4Y	+	+/-	TRUE	FALSE	FALSE
chrY	17165506	17165784	+	chrY	17165506	17165607	+	chrY	17165683	17165784	-	L1PA5	17159600	17165624	6025	-	Id_2719	no	0	0	0	1	0	0	0	0	0	0	0	no_gene	*	+/-	TRUE	FALSE	FALSE
chrY	21055675	21055936	-	chrY	21055791	21055936	-	chrY	21055675	21055809	+	L1PA3	21055784	21061819	6036	+	Id_2722	no	1	0	1	0	0	0	0	0	1	1	0	no_gene	*	-/+	TRUE	FALSE	FALSE
chrY	21676250	21676515	-	chrY	21676414	21676515	-	chrY	21676250	21676351	+	L1PA8	21676400	21679269	2870	+	Id_2724	no	0	0	0	0	0	0	0	0	0	1	0	no_gene	*	-/+	TRUE	FALSE	FALSE
chrY	22011881	22012304	-	chrY	22012203	22012304	-	chrY	22011881	22011982	+	L1PA3	22011985	22018007	6023	+	Id_2728	no	0	0	0	1	0	0	0	0	0	0	0	no_gene	*	-/+	TRUE	FALSE	FALSE
chrY	22638819	22639295	-	chrY	22639049	22639295	-	chrY	22638819	22639100	+	L1PA4	22639045	22645088	6044	+	Id_2731	no	2	0	0	1	0	3	0	0	4	4	0	TTTY10	-	-/+	TRUE	FALSE	FALSE
chrY	22689718	22690315	-	chrY	22690214	22690315	-	chrY	22689718	22689819	+	L1PA4	22690087	22696229	6143	+	Id_2732	no	0	0	0	0	0	0	0	0	1	0	0	no_gene	*	-/+	TRUE	FALSE	FALSE
chrY	27028194	27028528	+	chrY	27028194	27028295	+	chrY	27028427	27028528	-	L1PA2	27022284	27028325	6042	-	Id_2736	no	0	0	0	0	0	0	1	0	0	0	0	DAZ2	+	+/-	TRUE	FALSE	FALSE
chr1	41670555	41670873	-	chr1	41670752	41670873	-	chr1	41670555	41670764	+	L1PA6	41670748	41671144	397	+	Id_15	no	0	0	0	1	2	0	0	1	0	0	1	SCMH1	-	-/+	FALSE	FALSE	FALSE
chr1	51851795	51852254	-	chr1	51852153	51852254	-	chr1	51851795	51851896	+	L1PA4	51852119	51852330	212	+	Id_27	no	0	0	0	0	0	0	0	0	0	1	0	EPS15	-	-/+	FALSE	FALSE	FALSE
chr1	76953556	76953822	+	chr1	76953556	76953657	+	chr1	76953721	76953822	-	L1PA5	76948410	76953723	5314	-	Id_56	no	0	0	0	0	0	0	0	0	0	1	0	ST6GALNAC3	+	+/-	FALSE	FALSE	FALSE
chr1	94977542	94978090	+	chr1	94977542	94977766	+	chr1	94977769	94978090	-	L1PA3	94972549	94977779	5231	-	Id_71	no	2	0	0	2	0	2	2	1	0	0	0	ABCD3	+	+/-	FALSE	FALSE	FALSE
chr1	144043634	144044118	+	chr1	144043634	144043879	+	chr1	144043896	144044118	-	L1PA2	144038446	144043891	5446	-	Id_96	no	0	2	0	0	1	0	2	2	2	2	0	no_gene	*	+/-	FALSE	FALSE	FALSE
chr1	169972419	169972733	-	chr1	169972632	169972733	-	chr1	169972419	169972520	+	L1P1	169972552	169972837	286	-	Id_110	no	0	0	0	0	0	0	0	0	1	0	0	KIFAP3	-	-/-	FALSE	FALSE	FALSE
chr1	206506427	206506865	+	chr1	206506427	206506595	+	chr1	206506601	206506865	-	L1PA2	206501157	206506597	5441	-	Id_167	no	1	0	1	1	0	0	2	1	3	2	0	no_gene	*	+/-	FALSE	FALSE	FALSE
chr10	31236237	31236623	-	chr10	31236312	31236623	-	chr10	31236237	31236394	+	L1P1	31236338	31236966	629	-	Id_1867	no	1	0	1	2	1	1	2	1	0	0	1	ZNF438	-	-/-	TRUE	FALSE	FALSE
chr10	31400797	31401080	+	chr10	31400797	31400906	+	chr10	31400879	31401080	-	L1PA3	31395314	31400936	5623	-	Id_1868	no	0	0	0	1	0	0	1	0	0	0	0	no_gene	*	+/-	FALSE	FALSE	FALSE
chr10	32180083	32180726	-	chr10	32180599	32180726	-	chr10	32180083	32180190	+	L1PA5	32180218	32180990	773	-	Id_1871	no	0	0	0	0	0	1	0	1	0	0	0	ARHGAP12	-	-/-	FALSE	FALSE	FALSE
chr10	32847811	32872186	+	chr10	32847811	32848075	+	chr10	32854500	32872186	-	L1PA3	32847605	32853742	6138	+	ID_1874_1875_1876	no	0	0	1	3	1	0	0	0	1	2	1	CCDC7	+	+/+	TRUE	FALSE	FALSE
chr10	44983516	44983880	+	chr10	44983516	44983617	+	chr10	44983779	44983880	-	L1PA2	44978266	44983702	5437	-	Id_1884	no	0	0	1	0	0	0	0	0	0	0	0	no_gene	*	+/-	FALSE	FALSE	FALSE
chr10	53041164	53041585	+	chr10	53041164	53041418	+	chr10	53041438	53041585	-	L1PA5	53041135	53041446	312	+	Id_1888	no	4	0	2	0	1	0	0	3	1	1	0	PRKG1	+	+/+	TRUE	FALSE	FALSE
chr10	61187246	61187415	+	chr10	61187246	61187347	+	chr10	61187314	61187415	-	L1PA3	61181780	61187337	5558	-	Id_1900	no	0	0	0	1	0	0	0	0	0	0	0	no_gene	*	+/-	FALSE	FALSE	FALSE
chr11	25168229	25168461	+	chr11	25168229	25168330	+	chr11	25168360	25168461	-	L1PA3	25162965	25168386	5422	-	Id_1990	no	0	0	1	0	0	0	0	0	0	0	0	no_gene	*	+/-	FALSE	FALSE	FALSE
chr11	27125982	27126378	-	chr11	27126228	27126378	-	chr11	27125982	27126228	+	L1P1	27126228	27128909	2682	+	Id_1994	no	1	1	2	0	0	0	0	0	0	0	0	BBOX1	+	-/+	FALSE	FALSE	FALSE
chr11	31349700	31357086	-	chr11	31356987	31357086	-	chr11	31349700	31349801	+	L1PA6	31350941	31357087	6147	-	Id_2002	no	0	0	0	1	0	0	0	0	0	0	0	DCDC1	-	-/-	TRUE	FALSE	FALSE
chr11	35774124	35782191	-	chr11	35782090	35782191	-	chr11	35774124	35774225	+	L1PA4	35776052	35782191	6140	-	Id_2010	no	0	0	0	0	1	0	0	0	0	0	0	TRIM44	+	-/-	TRUE	FALSE	FALSE
chr11	60648585	60648982	-	chr11	60648852	60648982	-	chr11	60648585	60648829	+	L1PA5	60648800	60652205	3406	+	Id_2022	no	0	0	0	0	0	0	1	0	1	1	1	no_gene	*	-/+	FALSE	FALSE	FALSE
chr11	108131363	108138051	+	chr11	108131363	108131466	+	chr11	108137950	108138051	-	L1PA2	108131353	108137370	6018	+	Id_2085	no	0	0	0	0	0	0	0	0	0	0	1	ATM	+	+/+	TRUE	FALSE	FALSE
chr11	108555929	108556440	+	chr11	108555929	108556280	+	chr11	108556213	108556440	-	L1HS	108555893	108556283	391	-	Id_2087	no	1	0	2	2	2	2	1	0	1	3	0	DDX10	+	+/-	FALSE	FALSE	FALSE
chr11	113094670	113102510	+	chr11	113094670	113094772	+	chr11	113102370	113102510	-	L1PA5	113094669	113100816	6148	+	Id_2090	overlap sens opposé	0	1	0	0	0	0	1	2	0	0	0	NCAM1	+	+/+	TRUE	FALSE	FALSE
chr12	7543448	7543755	-	chr12	7543654	7543755	-	chr12	7543448	7543549	+	L1PA6	7543642	7544228	587	+	Id_2109	no	0	1	0	0	0	0	0	0	0	0	0	CD163L1	-	-/+	FALSE	FALSE	FALSE
chr12	45764635	45782052	+	chr12	45764635	45764736	+	chr12	45781951	45782052	-	L1PA3	45764629	45770648	6020	+	Id_2156	overlap sens opposé	0	0	0	0	0	0	0	0	1	0	0	ANO6	+	+/+	TRUE	FALSE	FALSE
chr12	65949338	65949649	+	chr12	65949338	65949518	+	chr12	65949506	65949649	-	L1PA3	65949198	65949520	323	-	Id_2175	no	0	0	0	0	2	0	0	0	0	0	0	LOC100507065	-	+/-	FALSE	FALSE	FALSE
chr12	70204045	70204426	+	chr12	70204045	70204189	+	chr12	70204239	70204426	-	L1P1	70201738	70204205	2468	-	Id_2180	no	1	2	1	2	0	0	0	1	0	1	2	RAB3IP	+	+/-	FALSE	FALSE	FALSE
chr12	93183232	93183788	-	chr12	93183687	93183788	-	chr12	93183232	93183333	+	L1PA6	93183330	93187596	4267	+	Id_2218	no	0	0	1	0	0	0	0	0	0	0	0	EEA1	-	-/+	FALSE	FALSE	FALSE
chr13	19775812	19793845	-	chr13	19793748	19793845	-	chr13	19775812	19775913	+	L1P1	19791020	19793854	2835	-	Id_2242	no	0	0	0	0	0	0	0	0	1	0	0	no_gene	*	-/-	TRUE	FALSE	FALSE
chr13	26412920	26413107	+	chr13	26412920	26413021	+	chr13	26413006	26413107	-	L1P1	26412904	26412986	83	+	Id_2247	no	0	0	0	0	0	1	0	0	0	0	0	ATP8A2	+	+/+	FALSE	FALSE	FALSE
chr13	76285769	76286017	+	chr13	76285769	76285888	+	chr13	76285915	76286017	-	L1PA4	76285641	76285894	254	-	Id_2283	no	0	0	0	0	1	0	0	0	0	1	0	LMO7	+	+/-	FALSE	FALSE	FALSE
chr13	97811904	97812518	+	chr13	97811904	97812005	+	chr13	97812399	97812518	-	L1PA3	97807649	97812362	4714	-	Id_630_631	no	0	0	1	0	0	1	0	0	0	0	0	no_gene	*	+/-	FALSE	FALSE	FALSE
chr14	48258975	48264295	-	chr14	48264194	48264295	-	chr14	48258975	48259076	+	L1PA2	48264168	48269850	5683	+	Id_2365	no	0	1	0	0	0	0	0	0	0	0	0	LINC00648	-	-/+	FALSE	FALSE	FALSE
chr14	53738105	53738423	+	chr14	53738105	53738206	+	chr14	53738322	53738423	-	L1PA2	53733124	53738297	5174	-	Id_2378	no	0	1	0	0	0	0	0	0	0	0	0	no_gene	*	+/-	FALSE	FALSE	FALSE
chr14	53770014	53770328	+	chr14	53770014	53770115	+	chr14	53770227	53770328	-	L1PA3	53765103	53770209	5107	-	Id_2379	no	0	0	0	0	0	0	0	0	1	0	0	no_gene	*	+/-	FALSE	FALSE	FALSE
chr14	57803028	57810832	-	chr14	57810731	57810832	-	chr14	57803028	57803129	+	L1PA3	57804800	57810835	6036	-	Id_2385	no	0	0	0	0	0	0	0	0	0	1	0	no_gene	*	-/-	TRUE	FALSE	FALSE
chr14	66327057	66327300	+	chr14	66327057	66327158	+	chr14	66327199	66327300	-	L1HS	66327054	66327190	137	+	Id_2403	no	0	0	0	0	0	0	1	0	0	0	0	no_gene	*	+/+	FALSE	FALSE	FALSE
chr14	79780848	79781567	+	chr14	79780848	79781274	+	chr14	79781217	79781567	-	L1HS	79780403	79781286	884	+	Id_2416	no	1	1	0	7	1	0	2	0	6	1	0	NRXN3	+	+/+	TRUE	FALSE	FALSE
chr15	25500854	25511712	+	chr15	25500854	25500955	+	chr15	25511611	25511712	-	L1PA5	25500760	25506894	6135	+	Id_2429	overlap sens opposé	0	0	0	0	0	0	0	0	1	0	0	no_gene	*	+/+	TRUE	FALSE	FALSE
chr15	59423698	59424210	+	chr15	59423698	59423991	+	chr15	59423962	59424210	-	L1PA7	59423595	59423993	399	+	Id_2479	no	2	3	1	0	0	1	2	1	0	0	0	no_gene	*	+/+	TRUE	FALSE	FALSE
chr15	67700670	67746707	-	chr15	67746609	67746707	-	chr15	67700670	67700771	+	L1PA4	67740567	67746697	6131	-	Id_2480	no	0	0	0	0	0	0	1	0	0	0	0	IQCH	+	-/-	TRUE	FALSE	FALSE
chr15	71665202	71665381	+	chr15	71665202	71665303	+	chr15	71665280	71665381	-	L1PA5	71659631	71665336	5706	-	Id_2483	no	1	0	0	0	0	0	0	0	0	0	0	THSD4	+	+/-	FALSE	FALSE	FALSE
chr15	91724470	91724745	+	chr15	91724470	91724581	+	chr15	91724644	91724745	-	L1PA3	91719118	91724714	5597	-	Id_2493	no	0	0	0	0	0	0	0	0	1	1	0	SV2B	+	+/-	FALSE	FALSE	FALSE
chr18	29975438	29975797	-	chr18	29975687	29975797	-	chr18	29975438	29975557	+	L1PA5	29975678	29981297	5620	+	Id_2576	no	0	0	0	0	1	0	0	0	1	0	0	GAREM	-	-/+	FALSE	FALSE	FALSE
chr18	46946831	46947052	-	chr18	46946938	46947052	-	chr18	46946831	46946969	+	L1PA5	46946910	46952927	6018	+	Id_2595	no	0	0	0	0	0	1	0	0	0	2	0	DYM	-	-/+	FALSE	FALSE	FALSE
chr18	49944198	49944546	+	chr18	49944198	49944301	+	chr18	49944282	49944546	-	L1P1	49942085	49944315	2231	-	Id_2596	no	0	3	0	1	1	0	0	0	1	0	0	DCC	+	+/-	FALSE	FALSE	FALSE
chr2	9107879	9108390	-	chr2	9108114	9108390	-	chr2	9107879	9108070	+	L1PA5	9108143	9113660	5518	+	Id_213	no	0	0	1	0	1	1	0	0	1	2	0	MBOAT2	-	-/+	FALSE	FALSE	FALSE
chr2	36324702	36324857	-	chr2	36324756	36324857	-	chr2	36324702	36324803	+	L1PA3	36324751	36330283	5533	+	Id_235	no	0	0	0	0	0	0	0	1	0	0	0	no_gene	*	-/+	FALSE	FALSE	FALSE
chr2	77131782	77132524	-	chr2	77132423	77132524	-	chr2	77131782	77131883	+	L1PA3	77132099	77137635	5537	+	Id_290	no	0	0	0	0	0	0	1	0	0	0	0	LRRTM4	-	-/+	FALSE	FALSE	FALSE
chr2	77363022	77363350	-	chr2	77363249	77363350	-	chr2	77363022	77363123	+	L1PA5	77363238	77368751	5514	+	Id_291	no	0	0	0	0	0	0	0	0	0	0	1	LRRTM4	-	-/+	FALSE	FALSE	FALSE
chr2	77446601	77447134	-	chr2	77446928	77447134	-	chr2	77446601	77446965	+	L1PA4	77446895	77452499	5605	+	Id_293	no	3	1	1	1	0	0	5	0	2	0	0	LRRTM4	-	-/+	FALSE	FALSE	FALSE
chr2	118680429	118680834	-	chr2	118680725	118680834	-	chr2	118680429	118680602	+	L1PA4	118680705	118681231	527	+	Id_325	no	0	0	0	1	0	1	0	0	0	1	0	CCDC93	-	-/+	FALSE	FALSE	FALSE
chr2	120843080	120843248	+	chr2	120843080	120843181	+	chr2	120843147	120843248	-	L1PA5	120837684	120843203	5520	-	Id_327	no	0	0	0	0	0	0	1	0	0	0	0	EPB41L5	+	+/-	FALSE	FALSE	FALSE
chr2	150500206	150500598	+	chr2	150500206	150500499	+	chr2	150500459	150500598	-	L1P1	150500000	150500505	506	-	Id_354	no	0	1	0	0	0	0	1	0	0	2	0	LOC101929231	+	+/-	FALSE	FALSE	FALSE
chr2	198911109	198911295	+	chr2	198911109	198911210	+	chr2	198911194	198911295	-	L1P1	198911098	198911179	82	+	Id_426	no	0	0	0	0	0	0	0	0	0	1	0	PLCL1	+	+/+	FALSE	FALSE	FALSE
chr2	233167069	233167236	+	chr2	233167069	233167170	+	chr2	233167135	233167236	-	L1PA5	233166863	233167109	247	+	Id_470	no	1	0	0	0	0	0	0	0	0	0	0	DIS3L2	+	+/+	FALSE	FALSE	FALSE
chr20	39834276	39834620	-	chr20	39834512	39834620	-	chr20	39834276	39834477	+	L1PA6	39834457	39835977	1521	+	Id_2654	no	0	0	0	0	0	0	0	1	1	0	0	ZHX3	-	-/+	FALSE	FALSE	FALSE
chr3	623557	623952	+	chr3	623557	623751	+	chr3	623845	623952	-	L1P1	621576	623805	2230	-	Id_474	no	0	0	0	1	0	1	0	0	0	0	0	no_gene	*	+/-	FALSE	FALSE	FALSE
chr3	12074419	12075050	+	chr3	12074419	12074520	+	chr3	12074836	12075050	-	L1PA2	12069521	12074791	5271	-	Id_1264_1265	no	1	0	0	0	3	0	0	0	8	0	0	SYN2	+	+/-	FALSE	FALSE	FALSE
chr3	23342929	23343530	+	chr3	23342929	23343030	+	chr3	23343329	23343530	-	L1PA4	23337808	23343301	5494	-	Id_1274_1275	no	1	1	0	0	0	0	1	0	0	0	0	UBE2E2	+	+/-	FALSE	FALSE	FALSE
chr3	40281895	40282355	+	chr3	40281895	40282121	+	chr3	40282104	40282355	-	L1P1	40281806	40282094	289	+	Id_524	no	0	0	0	0	0	0	0	0	4	1	1	MYRIP	+	+/+	FALSE	FALSE	FALSE
chr3	51406826	51407262	+	chr3	51406826	51406955	+	chr3	51406989	51407262	-	L1PA5	51405546	51407000	1455	+	Id_537	no	0	0	0	0	2	0	2	0	0	0	0	DOCK3	+	+/+	TRUE	FALSE	FALSE
chr3	66965994	66966215	-	chr3	66966114	66966215	-	chr3	66965994	66966095	+	L1PA4	66966086	66966241	156	+	Id_548	no	0	0	0	1	0	0	0	0	0	0	0	no_gene	*	-/+	FALSE	FALSE	FALSE
chr3	67777324	67777783	+	chr3	67777324	67777432	+	chr3	67777587	67777783	-	L1P1	67777282	67777647	366	-	Id_551	no	0	0	0	0	1	0	1	0	0	0	0	SUCLG2-AS1	+	+/-	FALSE	FALSE	FALSE
chr3	85849878	85850432	+	chr3	85849878	85849983	+	chr3	85850092	85850432	-	L1PA7	85849612	85850015	404	-	ID_569_570	no	1	0	0	0	1	0	1	0	0	0	0	CADM2-AS2	-	+/-	FALSE	FALSE	FALSE
chr3	120428648	120457466	-	chr3	120457365	120457466	-	chr3	120428648	120428749	+	L1PA5	120451396	120457470	6075	-	Id_622	no	0	0	0	0	0	0	0	0	0	0	1	RABL3	-	-/-	TRUE	FALSE	FALSE
chr3	152137530	152150682	+	chr3	152137530	152137631	+	chr3	152150581	152150682	-	L1PA7	152137513	152139025	1513	+	Id_678	no	0	0	0	0	0	0	0	0	0	1	0	MBNL1	+	+/+	FALSE	FALSE	FALSE
chr3	157916450	157916697	+	chr3	157916450	157916551	+	chr3	157916596	157916697	-	L1PA4	157912285	157916450	4166	-	Id_687	no	0	0	0	0	1	0	0	0	0	0	0	RSRC1	+	+/-	FALSE	FALSE	FALSE
chr3	164987897	164988245	+	chr3	164987897	164987998	+	chr3	164988144	164988245	-	L1P1	164987703	164988164	462	-	Id_694	no	0	1	0	0	0	0	0	0	0	0	0	no_gene	*	+/-	FALSE	FALSE	FALSE
chr3	191861704	191873111	-	chr3	191873010	191873111	-	chr3	191861704	191861805	+	L1PA2	191867104	191873117	6014	-	Id_733	overlap sens opposé	0	0	1	0	0	0	0	0	0	0	0	FGF12	-	-/-	TRUE	FALSE	FALSE
chr4	43953438	43953718	-	chr4	43953617	43953718	-	chr4	43953438	43953539	+	L1P1	43953553	43954121	569	+	Id_769	no	0	0	0	0	0	0	0	1	0	0	0	no_gene	*	-/+	FALSE	FALSE	FALSE
chr4	99241466	99241767	-	chr4	99241666	99241767	-	chr4	99241466	99241567	+	L1PA2	99241649	99247082	5434	+	Id_861	no	0	0	0	0	1	0	0	0	0	0	0	RAP1GDS1	+	-/+	FALSE	FALSE	FALSE
chr4	139401992	139402221	+	chr4	139401992	139402093	+	chr4	139402120	139402221	-	L1PA5	139401789	139402111	323	-	Id_930	no	0	0	0	0	0	0	0	0	1	0	0	no_gene	*	+/-	FALSE	FALSE	FALSE
chr4	148355595	148355884	-	chr4	148355783	148355884	-	chr4	148355595	148355696	+	L1PA3	148355782	148361334	5553	+	Id_949	no	0	0	0	0	0	0	0	0	0	0	1	no_gene	*	-/+	FALSE	FALSE	FALSE
chr4	177612735	177613124	-	chr4	177612944	177613124	-	chr4	177612735	177612996	+	L1PA3	177612940	177613266	327	+	Id_983	no	1	0	0	0	0	0	0	2	0	0	0	VEGFC	-	-/+	FALSE	FALSE	FALSE
chr5	42223571	42260484	-	chr5	42260383	42260484	-	chr5	42223571	42223672	+	L1PA4	42254341	42260491	6151	-	Id_1020	no	0	1	0	0	0	0	0	0	0	0	0	no_gene	*	-/-	TRUE	FALSE	FALSE
chr5	43053686	43053961	-	chr5	43053860	43053961	-	chr5	43053686	43053787	+	L1PA6	43053839	43057817	3979	+	Id_1023	no	0	1	0	0	0	0	0	0	0	0	0	LOC648987	-	-/+	FALSE	FALSE	FALSE
chr5	97020407	97020816	+	chr5	97020407	97020536	+	chr5	97020548	97020816	-	L1PA4	97014972	97020544	5573	-	Id_1106	no	0	0	2	2	1	0	0	0	0	0	0	no_gene	*	+/-	FALSE	FALSE	FALSE
chr5	109071246	109071699	+	chr5	109071246	109071378	+	chr5	109071331	109071699	-	L1PA3	109067061	109071252	4192	-	Id_1118	no	1	2	0	3	0	0	2	3	1	3	2	MAN2A1	+	+/-	FALSE	FALSE	FALSE
chr5	139894990	139895444	-	chr5	139895343	139895444	-	chr5	139894990	139895091	+	L1PA3	139895099	139900527	5429	+	Id_1158	no	0	1	0	0	0	0	0	0	0	0	0	ANKHD1-EIF4EBP3	+	-/+	FALSE	FALSE	FALSE
chr5	143897893	143898338	+	chr5	143897893	143897994	+	chr5	143898237	143898338	-	L1P1	143897078	143898054	977	+	Id_1160	no	0	0	0	0	0	0	1	0	0	0	0	no_gene	*	+/+	TRUE	FALSE	FALSE
chr6	5892514	5892744	+	chr6	5892514	5892615	+	chr6	5892643	5892744	-	L1PA2	5892324	5892646	323	-	Id_1209	no	1	0	0	0	0	0	0	0	0	0	0	no_gene	*	+/-	FALSE	FALSE	FALSE
chr6	30215587	30215858	-	chr6	30215757	30215858	-	chr6	30215587	30215688	+	L1PA5	30215745	30221147	5403	+	Id_1223	no	0	1	0	0	0	0	0	0	0	0	0	HCG17	-	-/+	FALSE	FALSE	FALSE
chr6	69500421	69501188	+	chr6	69500421	69500743	+	chr6	69500739	69501188	-	L1P1	69500102	69500806	705	+	ID_1248_1249	no	2	8	4	1	2	1	1	4	4	6	2	BAI3	+	+/+	TRUE	FALSE	FALSE
chr6	73511945	73512422	+	chr6	73511945	73512075	+	chr6	73512093	73512422	-	L1P1	73509893	73512122	2230	-	Id_1255	no	0	1	2	1	1	0	1	0	1	0	0	KCNQ5	+	+/-	FALSE	FALSE	FALSE
chr6	80170342	80170698	+	chr6	80170342	80170444	+	chr6	80170449	80170698	-	L1P1	80169846	80170474	629	+	Id_1266	no	0	2	0	0	0	0	0	0	0	2	0	no_gene	*	+/+	FALSE	FALSE	FALSE
chr6	82178528	82178815	-	chr6	82178714	82178815	-	chr6	82178528	82178629	+	L1PA3	82178566	82183888	5323	+	Id_1274	no	0	0	0	0	0	0	1	0	0	0	0	no_gene	*	-/+	FALSE	FALSE	FALSE
chr6	99895223	99895645	-	chr6	99895398	99895645	-	chr6	99895223	99895433	+	L1PA5	99895400	99901062	5663	+	Id_1305	no	2	1	0	1	0	1	0	0	0	2	0	USP45	-	-/+	FALSE	FALSE	FALSE
chr6	124669947	124670282	+	chr6	124669947	124670179	+	chr6	124670089	124670282	-	L1PA4	124669759	124670146	388	+	Id_1343	no	0	0	0	0	0	0	0	0	0	3	0	NKAIN2	+	+/+	FALSE	FALSE	FALSE
chr6	139143784	139143940	+	chr6	139143784	139143885	+	chr6	139143839	139143940	-	L1HS	139143779	139143876	98	+	Id_1364	no	0	0	0	1	0	0	0	0	0	0	0	ECT2L	+	+/+	FALSE	FALSE	FALSE
chr6	145984186	145984626	-	chr6	145984430	145984626	-	chr6	145984186	145984449	+	L1PA2	145984618	145989310	4693	+	Id_1372	no	2	3	1	2	1	0	0	0	0	0	0	EPM2A	-	-/+	FALSE	FALSE	FALSE
chr6	148121624	148122095	+	chr6	148121624	148121725	+	chr6	148121994	148122095	-	L1PA3	148116200	148121758	5559	-	Id_1374	no	0	0	0	0	0	0	0	1	0	0	0	no_gene	*	+/-	FALSE	FALSE	FALSE
chr6	165782039	165782309	-	chr6	165782208	165782309	-	chr6	165782039	165782197	+	L1PA3	165782161	165787732	5572	+	Id_1385	no	0	1	0	0	0	1	0	0	0	0	0	PDE10A	-	-/+	FALSE	FALSE	FALSE
chr7	12536872	12568661	+	chr7	12536872	12536973	+	chr7	12568560	12568661	-	L1PA3	12536837	12542864	6028	+	Id_1407	no	0	0	0	0	0	0	1	0	0	0	0	no_gene	*	+/+	TRUE	FALSE	FALSE
chr7	77917635	77917983	-	chr7	77917882	77917983	-	chr7	77917635	77917870	+	L1PA5	77917901	77923401	5501	+	Id_1476	no	0	3	1	0	0	0	1	0	2	0	0	MAGI2	-	-/+	FALSE	FALSE	FALSE
chr7	114635806	114636118	+	chr7	114635806	114635907	+	chr7	114636017	114636118	-	L1PA5	114630404	114635951	5548	-	Id_1549	no	0	0	0	0	0	0	0	1	0	0	0	MDFIC	+	+/-	FALSE	FALSE	FALSE
chr7	140413849	140414138	+	chr7	140413849	140413950	+	chr7	140414037	140414138	-	L1PA4	140408416	140413933	5518	-	Id_1574	no	0	1	0	0	0	0	0	0	0	0	0	no_gene	*	+/-	FALSE	FALSE	FALSE
chr7	140460351	140460728	-	chr7	140460627	140460728	-	chr7	140460351	140460452	+	L1PA3	140460440	140462406	1967	+	Id_1575	no	0	0	0	0	0	1	0	0	0	0	0	BRAF	-	-/+	FALSE	FALSE	FALSE
chr8	35463107	35463305	+	chr8	35463107	35463208	+	chr8	35463204	35463305	-	L1PA4	35460502	35463212	2711	-	Id_1613	no	0	0	1	0	0	0	0	0	0	0	0	UNC5D	+	+/-	FALSE	FALSE	FALSE
chr8	70755541	70762598	+	chr8	70755541	70755640	+	chr8	70762497	70762598	-	L1PA5	70755535	70761658	6124	+	Id_1644	no	0	1	0	0	0	0	0	0	0	0	0	no_gene	*	+/+	TRUE	FALSE	FALSE
chr8	89859243	89873012	-	chr8	89872911	89873012	-	chr8	89859243	89859344	+	L1PA3	89866869	89873014	6146	-	Id_1679	overlap sens opposé	1	0	0	0	0	0	0	0	0	0	0	no_gene	*	-/-	TRUE	FALSE	FALSE
chr8	111964178	111964667	-	chr8	111964393	111964667	-	chr8	111964178	111964455	+	L1PA2	111964393	111969874	5482	+	Id_1711	no	0	0	0	0	0	0	0	0	2	22	10	no_gene	*	-/+	FALSE	FALSE	FALSE
chr8	146203758	146216647	-	chr8	146216541	146216647	-	chr8	146203758	146203903	+	L1PA8	146214472	146216649	2178	-	Id_1730	no	0	0	0	0	1	0	0	1	3	0	0	ZNF252P	-	-/-	TRUE	FALSE	FALSE
chr9	3312326	3313041	-	chr9	3312940	3313041	-	chr9	3312326	3312427	+	L1PA5	3312678	3318534	5857	+	Id_1733	no	0	0	0	0	0	1	0	0	0	0	0	RFX3	-	-/+	FALSE	FALSE	FALSE
chr9	68741489	68741930	+	chr9	68741489	68741711	+	chr9	68741746	68741930	-	L1HS	68741409	68741811	403	+	Id_1796	no	0	2	0	0	0	0	0	1	2	0	2	LOC100132352	+	+/+	FALSE	FALSE	FALSE
chr9	69080562	69084936	+	chr9	69080562	69080717	+	chr9	69080757	69084936	-	L1HS	69080415	69080817	403	+	ID_1797_1798_1799	no	0	2	0	4	2	0	0	0	0	0	1	PGM5P2	-	+/+	FALSE	FALSE	FALSE
chrX	151493575	151493930	-	chrX	151493829	151493930	-	chrX	151493575	151493676	+	L1PA5	151493794	151499333	5540	+	Id_2914	no	0	1	0	0	0	0	0	0	0	0	0	GABRA3	-	-/+	FALSE	FALSE	FALSE
