# Supplementary material for: L1 chimeric transcripts are expressed in healthy brain and their deregulation in glioma follows that of their host locus
Source: Hum Mol Genet. 2022 Mar 17;31(15):2606–22. doi: 10.1093/hmg/ddac056 (PMC9396940; doi:10.1093/hmg/ddac056)
Supplement: Pinson_et_al_Table_S3_ddac056 [file pinson_et_al_table_s3_ddac056.xlsx]

## Sheet: Feuil1
LCT ID	LCT PCR / qPCR / 5' L1 walking RT-PCR							5' walk RT-PCR [Amplification size (bp) (mismatch number)]				qPCR Relative expression of LCTs' host genes						qAMP
	LCT-US Primer sequence (5'--> 3')	Amplification size (bp) L1_common/LCT-US	L1 sub-fam	Anneal °C	MgCl2 mM	Elong time	PCR Efficiency	L1_Downstream3/LCT-US	L1_Downstream2/LCT-US	L1_Downstream1/LCT-US	L1_upstream/LCT-US	LCT ID	Associated Gene	Primer Foward (5'-3')	Primer Reverse (5'-3')	Amplification size (bp)	qPCR Eff	LCT ID	qAMP LCT-US primer sequence	qAMP L1 primer sequence	qAMP L1 / LCT-US (bp)	qPCR Eff
Id_44	TGGTGGATCAACATCTTTCTCC	225	HS	60	2mM	25 sec	2	456 (0mm)	569 (1mm)	624 (0mm)	839 (0mm)	Id_44						Id_44
Id_76	TCCTAGGATAAAACGTACCCCT	244	PA7	62	3mM	25 sec	1.74	775 (0mm)			1053 (0mm)	Id_76						Id_76
Id_130	AAAAGAGCGTGTTATTTTAGGCA	200	PA2	60	2mM	25 sec	2.04	423 (1mm)	531 (0mm)	586 (0mm)	801 (0mm)	Id_130						Id_130
Id_141	TGGCCACCTTCTCTTTCCAT	143	HS	60	2mM	25 sec	1.99	366 (0mm)	474 (1mm)	529 (1mm)	744 (0mm)	Id_141	XPR1 (Ex2-Ex3)	CAGGCACCTTCTGTGGAAGTTA	TGGCAAGTTCTTTTTCACAGGT	100	1.95	Id_141	same LCT-US	GGAACTCCCTGACCCCTTG	333	1.94
Id_162	ACGGCTTTGCTTTCAGTTGT	160	PA3	60	2mM	25 sec	2.15	383 (1mm)	493 (0mm)	549 (1mm)	764 (0mm)	Id_162	NEK7 (Ex2-Ex3)	CTAAAGTTCCTGTTGCTTCAGACA	TACTGGTACTCCATCCAAGAGACA	204	1.72	Id_162
Id_179	TGTTACCCTTTCAGCCGACT	102	PA7	60	2mM	25 sec	2.04	633 (1mm)			928 (1mm)	Id_179	GPATCH2 (Ex1-Ex2)	TGCTGTTGTAGTTGGAGTCTGTT	GCTCCTCCATGGTTCTACTGAAA	146	1.77	Id_179
Id_271	GGCACAGTCAGACCTCTCAT	181	PA4	56	3mM	25 sec	2.07	405 (2mm)	514 (1mm)	569 (1mm)	782 (1mm)	Id_271						Id_271
Id_281_282	GTGTTTACTAGCAGCTTTCCATT	250	HS	60	2mM	25 sec	2.2	473 (0mm)	581 (2mm)	636 (0mm)	850 (0mm)	Id_281_282						Id_281_282
Id_435	TGATCTCAGCCATGGTTCTAA	253	PA8	60	2mM	30 sec	NA	700 (1mm)			981 (0mm)	Id_435						Id_435
Id_529	GCCCAAAGTCTCAAGTACCTGA	200	PA7	60	3mM	25 sec	1.94	731 (0mm)			970 (1mm)	Id_529						Id_529	same LCT-US	GAGTTCCCTGACCCCTAGC	379	1.81
Id_699	TCCTGAACCTAAAACAAACCACA	249	PA2	60	2mM	25 sec	1.81	471 (0mm)	580 (1mm)	635 (0mm)	850 (1mm)	Id_699	GOLIM4 (Ex1-Ex2)	GATTTTCCAGACGCTGCTGC	ATATACAACTTGTAACTGGGCGGA	160	1.6	Id_699
Id_718	AATCATCCGGGTTTTCTAGCACT	248	PA2	60	2mM	25 sec	1.93	471 (0mm)	579 (0mm)	634 (0mm)	849 (0mm)	Id_718						Id_718
Id_743	AAAGGTGCCACAGATTCGTACA	164	PA3	60	2mM	25 sec	2.12	388 (3mm)	497 (2mm)	552 (3mm)	767 (1mm)	Id_743	EVC2 (Ex3-Ex4)	CCTCCTGGCCTAAGAAGAACTTA	TGCACATTTCTGAAAAATTACTCC	122	1.82	Id_743	GGCTAAAGAAACGCTGCTGA	GGAACTCCCTGACCCCTTG	280	1.93
Id_886	TTGATCTCAATACTTATGCAACACTT	193	PA6	60	3mM	25 sec	1.81	404 (5mm)	513 (3mm)	568 (7mm)	781 (1mm)	Id_886	CCDC109B (Ex1/2-Ex3)	CCCCAGGTTTTGCGTGTGAA	TGGCTGCAGTTTTGATACCCT	241	1.98	Id_886
Id_887	GGGTTAACATCCTTTTACTCAGG	126	PA6	60	2mM	25 sec	1.95	337 (8mm)	446 (6mm)	501 (6mm)	733 (3mm)	Id_887	EGF (Ex1-Ex2)	TAGTCTCTCAGCACCGCAGC	TGGTTCCTTCTGTGTCAATCCT	140	1.8	Id_887	same LCT-US	GCAAGGCTCCATGGGTATG	457	1.89
Id_903	GCAATGTGTTCAAGGGTCCC	198	PA2	60	2mM	25 sec	2.04	421 (0mm)	529 (1mm)	584 (0mm)	799 (0mm)	Id_903	USP53 (Ex13-Ex14)	ACAGTCACACAGGTGTAGGGAAA	TTCAATAGCTTTCAGAGCACATTC	104	1.86	Id_903
Id_1030	ACTATGTTACAGTTCACAAAGAGAGT	210	PA4	60	2mM	25 sec	1.83	434 (2mm)	543 (1mm)	598 (1mm)	810 (3mm)	Id_1030	NUDFS4 (Ex3-Ex4)	GAGTTTGATACCAGAGAGCGATG	TCTGCAAAGGAAACTGCATCT	119	1.8	Id_1030	AGGAATTGCACTTAAGAACCTCT	GGAATTCCCTGACCCCTTG	282	1.9
Id_1059	GCATAGTTCCCATGGTTATTTGC	134	PA3	60	2mM	25 sec	1.94	357 (1mm)	466 (2mm)	521 (1mm)	740 (0mm)	Id_1059						Id_1059	same LCT-US	GGAACTCCCTGACCCCTTG	326	1.99
Id_1078	ACTGGTACACTGACTCCACA	241	PA5	60	3mM	25 sec	1.95	465 (6mm)	574 (4mm)	629 (0mm)	843 (2mm)	Id_1078						Id_1078
Id_1087	ACAACTTAAAGGTAGTCAATGCAGT	199	PA2	60	2mM	25 sec	1.83	422 (0mm)	530 (1mm)	585 (1mm)	800 (0mm)	Id_1087	GPR98 (Ex85-Ex86)	TTTCCTTCTGAGTTGGGGACTA	TGAACAAAGCAGCATAGACGTT	149	1.94	Id_1087
Id_1101	TGGCACACGTTAAGCATCAT	227	PA6	60	3mM	25 sec	2.01	451 (4mm)	560 (3mm)	615 (0mm)	832 (0mm)	Id_1101						Id_1101
Id_1330	CCTAAGGCTAAACAGAGGAATACT	245	PA7	60	2mM	25 sec	1.93	781 (1mm)			1049 (0mm)	Id_1330						Id_1330
Id_1389_1390	GCTCAGATCATTTGTGAAAGCT	389	PA8	60	2mM	30 sec	NA	825 (0mm)			1102 (1mm)	Id_1389_1390						Id_1389_1390
Id_1425	AATGATTTCAGTGCTCTTTACAAGT	111	PA3	60	3mM	25 sec	2.08	330 (5mm)	439 (0mm)	494 (0mm)	709 (1mm)	Id_1425						Id_1425
Id_1440_1441	GCCTGAATTCCAACCTAAGTATTAA	118	PA2	60	2mM	25 sec	2.02	340 (0mm)	449 (0mm)	504 (0mm)	715 (0mm)	Id_1440_1441						Id_1440_1441
Id_1463	AAGCCAGCACCACTTGTATG	314	PA8	60	2mM	30 sec	NA	775 (1mm)			957 (0mm)	Id_1463						Id_1463
Id_1541	AATATGACTTTCTCTTCTAAATGG	111	HS	58	2mM	25 sec	2	332 (2mm)	441 (0mm)	496 (0mm)	711 (0mm)	Id_1541						Id_1541
Id_1742	TGTCACAGCAGCCAAATCCATA	228	PA5	60	3mM	25 sec	1.84	438 (6mm)	547 (3mm)	601 (5mm)	815 (2mm)	Id_1742						Id_1742
Id_1806	TCTGTTCTTTGGACCACACACA	186	PA5	60	2mM	25 sec	2.03	396 (8mm)	505 (4mm)	560 (3mm)	774 (1mm)	Id_1806						Id_1806
Id_2045	TCAATGTTACCACTTCAGAGCAC	250	PA7	60	2mM	25 sec	2.02	788 (0mm)			1082 (2mm)	Id_2045						Id_2045
Id_2332	AGCAATCAGGTATAGCAGAAGTCA	211	PA5	60	2mM	25 sec	1.89	435 (6mm)	543 (4mm)	598 (1mm)	812 (2mm)	Id_2332	PRKD1 (Ex1-Ex2)	GGGGCATCTCGTTCCATCT	GACAATGGAGCAAGCCATCTC	116	1.75	Id_2332
Id_2334	TCTACAACATGGGCTCAAAAGAG	180	HS	60	3mM	25 sec	2.06	403 (1mm)	511 (1mm)	566 (0mm)	781 (0mm)	Id_2334	SCFD1 (Ex10-Ex11)	CCAGAGGCCCTTATTAGTCCTT	CCAAAATTTATCAACCGGAGTT	220	1.87	Id_2334
Id_2490	GTGAGGTACCACGTTTAACAAGA	200	HS	60	2mM	25 sec	1.94	423 (0mm)	531 (1mm)	586 (1mm)	801 (0mm)	Id_2490						Id_2490
Id_2555	GTGAAACCTGAGCGCTCCAC	170	HS	60	3mM	25 sec	1.63	393 (0mm)	501 (1mm)	556 (0mm)	771 (0mm)	Id_2555						Id_2555
Id_2804	AGTCTCCCATGTAGTGTTCAAAC	228	PA4	60	2mM	25 sec	2.03	452 (1mm)	561 (0mm)	616 (1mm)	830 (1mm)	Id_2804						Id_2804
Id_2900	TGCTTGAGTATTATAGGATTGGAAGT	278	PA8	60	2mM	30 sec	NA	730 (0mm)			1014 (0mm)	Id_2900						Id_2900
	L1_common (PA1-7)							L1_downstream3 (PA1-6)	L1_downstream2 (PA1-6)	L1_downstream1 (PA1-6)	L1_upstream (PA1-6)		House Keeping Genes					HemiMethylated locus PEG10
	GCTGTTCCTATTCGGCCATC							CGTCCGTCACCCCTTTCTTT	CGTAGGACCCTCCGAGC	CGCCTTGCAGTTTGATCTCA	GCTCTCTTCAAAGCTGTCAGA		TBP (Ex3-Ex5)	TGCCCGAAACGCCGAATATA	CGTGGTTCGTGGCTCTCTTA	73	2	CTATAGTCCCACCTCCCTCAGA		CAACACAGCAGAGAAACCGC	155	1.8
	L1_common (PA8)							L1_downstream (PA7)	Positive RT-PCR		L1_upstream (PA7)		PPIA (Ex4-Ex5)	GACCCAACACAAATGGTTCC	TTTCACTTTGCCAAACACCA	89	1.83	Not methylated locus GAPDH CpG Island promoter
	CTGCAGACCAGAGCTGTT							CTTCCCCCAGGTGCTCTGT			AGAATTTCAAGCCAGTGGATCT		RPL13A (Ex8-Ex8)	CTCCTGGTCTGAGCCCAATAA	CGTACATTCCAGGGCAACAA	80	2	AAAGTAGGGCCCGGCTACTA		TCGAACAGGAGGAGCAGAGA	181	1.85
								L1_downstream (PA8)			L1_upstream (PA8)							Control region containing no restriction enzyme site
								ACTTGGCTCCCTGGCTTCAG			CAGAGATGCCCTGCCCAG							TGAACTCTGAAGGACTGCTTGA		AGACTTTCAGGTTTCAGAGCAA	173	1.9
